# Supplementary material for: Identification of Small RNAs During High Light Acclimation in Arabidopsis thaliana
Source: Front Plant Sci. 2021 Jun 15;12:656657. doi: 10.3389/fpls.2021.656657 (PMC8239388; doi:10.3389/fpls.2021.656657)
Supplement: Supplementary Table 1 — List of stem loop qPCR oligonucleotides used in this study. [file Data_Sheet_1.zip]

Archive with 7 entries (7 files):
- Supplementary Table 1.XLSX
- Supplementary Tables 11-12.XLSX
- Supplementary Tables 13-14.XLSX
- Supplementary Tables 15-18.XLSX
- Supplementary Tables 2-4.XLSX
- Supplementary Tables 5-7.XLSX
- Supplementary Tables 8-10.XLSX
