# Supplementary material for: Identification of Small RNAs During High Light Acclimation in Arabidopsis thaliana
Source: Front Plant Sci. 2021 Jun 15;12:656657. doi: 10.3389/fpls.2021.656657 (PMC8239388; doi:10.3389/fpls.2021.656657)
Supplement: Supplementary Table 1 — List of stem loop qPCR oligonucleotides used in this study. [file Data_Sheet_1.zip › Supplementary Table 1.XLSX]

## Sheet: S1
Table S1. List of stem loop qPCR oligonucleotides used in this study.
Primer name	Sequence	Ta(°C)
ath-miR159c_cDNA	GTCGTATCCAGTGCAGGGTCCGAGGTATTCGCACTGGATACGACaggagc
ath-miR159c_F	GCGCTTTGGATTGAAGGGAG	58
ath-miR166f_cDNA	GTCGTATCCAGTGCAGGGTCCGAGGTATTCGCACTGGATACGACggggaa
ath-miR166f_F	TCGGACCAGGCTTCATGCG	58
ath-miR779.2_cDNA	GTCGTATCCAGTGCAGGGTCCGAGGTATTCGCACTGGATACGACagtcaa
ath-miR779.2_F	TGATTGGAAATT TCGTGCGCCG	60
AT4G20520-AT4G32200_cDNA	GTCGTATCCAGTGCAGGGTCCGAGGTATTCGCACTGGATACGACtccaga
AT4G20520-AT4G32200_F	CGTAGTTGAATTGCGCCGGC	60
AT1G48920-AT1G48930_cDNA	GTCGTATCCAGTGCAGGGTCCGAGGTATTCGCACTGGATACGACggagtt
AT1G48920-AT1G48930_F	ACCGTGACACTGGTGGCG	60
AT1G11260-AT1G11270_cDNA	GTCGTATCCAGTGCAGGGTCCGAGGTATTCGCACTGGATACGACaatcca
AT1G11260-AT1G11270_F	AGAGAAAACTCAAGAAGCGCG	60
AT1G31600-AT5G39660_cDNA	GTCGTATCCAGTGCAGGGTCCGAGGTATTCGCACTGGATACGACactttg
AT1G31600-AT5G39660_F	AGTGTCAATTGGGCTGGGCG	60
lncRNA_AT5G07325_cDNA	GTCGTATCCAGTGCAGGGTCCGAGGTATTCGCACTGGATACGACtgatca
lncRNA_AT5G07325_F	TGGACGGGGTCAACTTGGC	58
Universalreverse	CCAGTGCAGGGTCCGAGGTAT
UBI1_AT4G36800_F	GTTGCTTGTTCCTAGCCCATCT	58
UBI1_AT4G36800_R	CATTTGAAAAGGGCACAATCTG
