# Supplementary material for: Identification of Small RNAs During High Light Acclimation in Arabidopsis thaliana
Source: Front Plant Sci. 2021 Jun 15;12:656657. doi: 10.3389/fpls.2021.656657 (PMC8239388; doi:10.3389/fpls.2021.656657)
Supplement: Supplementary Table 1 — List of stem loop qPCR oligonucleotides used in this study. [file Data_Sheet_1.zip › Supplementary Tables 11-12.XLSX]

## Sheet: S11
Table S11. All mRNAs and their normalized read counts (triplicates) acquired from mRNA sequencing data of control and high light treated samples at 3 h, 6 h and 2 d.
3 h
	Normalized read count
Gene	Control 3 h replicate 1	Control 3 h replicate 2	Control 3 h replicate 3	High light 3 h replicate 1	High light 3 h replicate 2	High light 3 h replicate 3	log2FC	Standard error	wald statistics	p-value	q-value
AT3G56290	127.292	86.9292	107.98	907.875	701.539	808.672	2.80948	0.162268	-17.3138	3.70025e-67	9.05008e-63
AT1G02820	14.4104	35.1416	18.4581	510.944	379.066	592.753	4.05893	0.247383	-16.4075	1.69005e-60	2.06676e-56
AT2G33830	1122.81	823.977	1508.95	63.3401	75.8132	56.6481	-3.86906	0.239123	16.1802	6.95676e-59	5.67162e-55
AT3G47800	351.854	377.31	398.695	111.901	105.711	103.444	-1.79491	0.135309	13.2652	3.68224e-40	2.25151e-36
AT1G28330	391.482	363.438	638.651	58.0618	44.8472	55.0061	-2.95594	0.227802	12.9759	1.67541e-38	6.82955e-35
AT4G35090	2777.6	2173.23	2123.61	6745.73	7218.27	7328.95	1.54799	0.119211	-12.9853	1.48307e-38	6.82955e-35
AT5G24150	58.8424	102.65	54.4515	342.037	357.71	346.457	2.17121	0.169781	-12.7883	1.90503e-37	6.65616e-34
AT4G26850	1089.19	1196.66	814.926	3455.21	3212.98	4179.64	1.75228	0.137208	-12.771	2.38047e-37	7.27769e-34
AT5G09590	151.309	153.513	139.359	522.556	413.235	445.796	1.58999	0.126357	-12.5833	2.61045e-36	7.09405e-33
AT1G32900	168.121	176.633	121.824	1245.69	815.793	1256.11	2.66165	0.215344	-12.36	4.3042e-35	1.05272e-31
AT3G51238	33.6242	36.0664	32.3017	351.538	207.152	318.543	2.85086	0.233999	-12.1832	3.81848e-34	8.49023e-31
AT3G51240	33.6242	41.615	32.3017	363.15	210.355	325.932	2.8167	0.231789	-12.152	5.59697e-34	1.14076e-30
AT5G56030	1420.62	1298.39	1103.8	5719.62	3901.71	4132.85	1.78412	0.147714	-12.0782	1.37753e-33	2.59167e-30
AT3G15635	162.117	129.469	167.969	8.44535	21.3558	9.85184	-3.24871	0.270684	12.0019	3.47364e-33	6.06845e-30
AT1G17100	94.8684	157.212	136.59	665.072	494.387	728.215	2.16183	0.181506	-11.9105	1.0438e-32	1.69235e-29
AT4G27450	189.737	184.956	132.898	11.6124	30.9659	9.85184	-3.03873	0.255236	11.9056	1.10711e-32	1.69235e-29
AT1G11260	893.444	1061.65	1046.58	251.249	254.134	228.234	-1.98052	0.171479	11.5496	7.41311e-31	1.06653e-27
AT3G03250	535.586	468.863	493.755	1569.78	1237.57	1467.92	1.46843	0.129542	-11.3355	8.74845e-30	1.18872e-26
AT1G80300	268.994	270.035	228.881	747.414	719.691	757.771	1.49036	0.131731	-11.3136	1.12334e-29	1.44603e-26
AT5G56010	1236.89	1327.98	702.331	5616.16	4083.23	4171.43	1.99136	0.178965	-11.1271	9.26425e-29	1.13292e-25
AT3G15630	224.562	232.119	251.953	17.9464	43.7794	13.1358	-2.98656	0.269097	11.0985	1.27637e-28	1.48655e-25
AT3G17609	16.8121	13.8717	12.9207	110.845	100.372	105.907	2.62335	0.236924	-11.0725	1.70556e-28	1.89612e-25
AT5G06690	236.571	272.81	274.103	66.5072	90.7623	70.6049	-1.75657	0.160735	10.9284	8.43322e-28	8.96781e-25
AT3G24460	13.2095	24.0442	24.9185	161.517	139.881	183.08	2.68133	0.248271	-10.8	3.443e-27	3.50871e-24
AT1G58520	150.108	131.319	140.282	376.874	374.795	498.339	1.52081	0.142613	-10.6639	1.50186e-26	1.4693e-23
AT3G61220	44.432	86.0044	47.9911	266.029	218.897	256.148	1.93743	0.183707	-10.5463	5.28121e-26	4.968e-23
AT2G15890	1065.17	1016.33	1255.15	115.068	244.524	130.537	-2.58088	0.245924	10.4946	9.14362e-26	8.28277e-23
AT1G56220	1484.27	1056.1	1294.84	301.921	389.744	240.549	-1.97081	0.189255	10.4135	2.15061e-25	1.87856e-22
AT5G63195	211.352	207.15	197.502	51.7278	72.6098	42.6913	-1.83607	0.179003	10.2572	1.09889e-24	9.26779e-22
AT2G25900	628.053	479.96	514.059	120.346	155.898	82.0987	-2.09253	0.204474	10.2337	1.40033e-24	1.14164e-21
AT2G23000	73.2528	51.7876	38.7621	387.431	333.151	346.457	2.48579	0.244895	-10.1504	3.29859e-24	2.60248e-21
AT1G79700	136.899	132.243	123.669	23.2247	40.5761	17.2407	-2.17673	0.218	9.98501	1.77283e-23	1.35499e-20
AT5G63190	296.614	302.402	251.953	71.7855	103.576	60.753	-1.79657	0.183071	9.81351	9.84854e-23	7.29926e-20
AT5G24470	372.268	309.801	306.405	140.404	117.457	123.148	-1.36441	0.1395	9.7807	1.36269e-22	9.80255e-20
AT1G41830	345.849	415.225	401.464	805.476	749.589	858.752	1.02163	0.104532	-9.7734	1.46457e-22	1.02344e-19
AT3G29200	104.475	87.8539	75.6783	230.136	274.422	263.537	1.47098	0.151632	-9.70102	2.98506e-22	2.02802e-19
AT2G18700	491.154	712.079	402.387	72.8412	125.999	64.037	-2.42422	0.250837	9.66453	4.26579e-22	2.81791e-19
AT5G05580	134.497	172.934	191.042	429.657	406.828	429.376	1.28951	0.133464	-9.66187	4.37815e-22	2.81791e-19
AT4G12320	450.325	612.203	615.578	1467.38	1471.42	1569.73	1.37278	0.142208	-9.65333	4.75864e-22	2.98428e-19
AT1G70290	605.236	821.203	712.483	201.633	226.372	143.673	-1.84176	0.192148	9.58511	9.23592e-22	5.6473e-19
AT4G34050	619.647	580.761	490.986	1275.25	1140.4	1261.04	1.08978	0.113811	-9.57534	1.01523e-21	6.05622e-19
AT1G80920	1178.05	1114.36	757.706	154.128	270.151	157.63	-2.24406	0.235145	9.54331	1.38347e-21	8.05638e-19
AT2G44130	380.675	252.464	201.194	54.8948	84.3555	59.1111	-1.97782	0.208101	9.50414	2.01706e-21	1.14729e-18
AT1G70580	234.169	252.464	238.11	615.455	658.827	621.487	1.33679	0.140778	-9.49571	2.18723e-21	1.2158e-18
AT3G47160	244.977	210.849	221.497	67.5628	85.4233	58.2901	-1.64646	0.174616	9.42902	4.13951e-21	2.24987e-18
AT3G62550	853.816	620.526	613.733	145.682	223.168	178.975	-1.8566	0.197496	9.40072	5.41895e-21	2.88123e-18
AT1G23870	158.514	239.518	188.273	40.1154	50.1862	32.0185	-2.14214	0.228517	9.3741	6.97657e-21	3.63049e-18
AT3G03780	1451.85	1582.3	1125.02	6608.49	4942.81	7031.75	2.01648	0.221112	-9.11975	7.53009e-20	3.83689e-17
AT5G58770	27.6199	19.4203	26.7643	138.293	134.542	128.895	2.24378	0.246628	-9.09782	9.21666e-20	4.60043e-17
AT2G36880	1311.35	1151.35	791.853	3127.95	2918.27	3206.78	1.44751	0.160162	-9.03779	1.59876e-19	7.82049e-17
AT5G21170	133.296	171.084	216.883	25.3361	52.3218	22.9876	-2.23032	0.247192	9.02265	1.83601e-19	8.80493e-17
AT5G55960	250.981	245.991	209.5	475.051	477.303	512.296	1.02374	0.115508	-8.86299	7.78982e-19	3.66391e-16
AT4G04020	361.461	471.637	347.936	2231.68	1022.94	1773.33	1.94972	0.221341	-8.80865	1.26663e-18	5.84513e-16
AT5G10470	506.765	539.146	423.614	963.826	1030.42	1112.44	1.04746	0.119361	-8.77554	1.70093e-18	7.70395e-16
AT4G24230	115.283	130.394	88.599	25.3361	26.6948	28.7345	-1.93112	0.220195	8.77005	1.78589e-18	7.94167e-16
AT5G49480	186.134	216.398	93.2135	1247.8	750.657	748.74	2.25535	0.258053	-8.7399	2.33321e-18	1.01903e-15
AT1G48650	315.828	327.372	298.099	614.399	642.81	707.691	1.02974	0.118153	-8.71533	2.89919e-18	1.244e-15
AT4G04330	369.867	352.341	364.548	153.072	177.253	173.228	-1.10532	0.127117	8.6953	3.45918e-18	1.4587e-15
AT4G33030	256.985	289.456	258.414	714.688	690.861	731.499	1.35176	0.155787	-8.67702	4.06286e-18	1.68423e-15
AT1G60140	190.938	415.225	211.345	65.4515	70.4742	58.2901	-1.9641	0.22711	8.64824	5.23005e-18	2.13194e-15
AT4G25700	105.676	96.1769	73.8325	278.697	286.168	284.061	1.54971	0.179578	-8.62973	6.14954e-18	2.46566e-15
AT1G02610	104.475	86.0044	106.134	7.38968	25.627	9.03086	-2.53219	0.293987	8.61329	7.0994e-18	2.8006e-15
AT3G61060	207.75	231.195	178.121	36.9484	65.1353	43.5123	-1.96865	0.228746	8.60626	7.54805e-18	2.93032e-15
AT1G03090	140.501	158.137	161.509	32.7257	26.6948	32.0185	-2.15098	0.250023	8.60316	7.75505e-18	2.96364e-15
AT1G16730	21.6156	29.5929	28.6101	119.291	117.457	98.5184	1.90481	0.221739	-8.59032	8.67275e-18	3.26336e-15
AT1G27290	262.99	182.181	245.493	85.5092	80.0843	54.1851	-1.60675	0.187219	8.58217	9.31002e-18	3.39857e-15
AT2G45170	248.579	223.796	232.572	39.0598	99.3046	49.2592	-1.82636	0.212769	8.58379	9.17947e-18	3.39857e-15
AT1G79440	402.29	344.018	358.088	159.406	159.101	184.722	-1.11999	0.130728	8.56728	1.05955e-17	3.81096e-15
AT5G24490	1438.64	1546.23	1337.29	269.196	471.964	210.994	-2.04445	0.238694	8.56516	1.07929e-17	3.82571e-15
AT3G47430	61.2442	46.2389	46.1453	140.404	168.711	163.376	1.54666	0.181007	-8.54476	1.28803e-17	4.50038e-15
AT2G41430	2267.23	2133.46	2203.9	1021.89	1218.35	922.789	-1.06033	0.124827	8.49439	1.9898e-17	6.85442e-15
AT5G42760	16.8121	19.4203	21.2268	80.2309	73.6776	110.012	2.00863	0.236994	-8.47546	2.3415e-17	7.95395e-15
AT4G16520	479.146	449.442	364.548	116.124	169.779	125.611	-1.59632	0.188423	8.47198	2.4125e-17	8.08286e-15
AT4G37760	278.601	385.633	256.568	871.983	723.962	805.388	1.32509	0.15679	-8.45141	2.87808e-17	9.51245e-15
AT5G54190	103.274	147.965	167.046	43.2824	39.5083	37.7654	-1.74683	0.206737	8.44954	2.92443e-17	9.53676e-15
AT1G65190	186.134	194.203	155.971	340.981	385.473	378.475	1.011	0.119984	-8.42613	3.57273e-17	1.14976e-14
AT5G01410	593.228	398.579	215.037	2036.39	1518.4	1687.13	1.96331	0.23421	-8.38268	5.17349e-17	1.64329e-14
AT5G03760	545.193	575.212	418.076	1236.19	1087.01	1365.3	1.21601	0.145689	-8.34664	7.0232e-17	2.20222e-14
AT3G09440	1250.1	1769.1	1140.71	6709.83	3400.92	3987.53	1.66064	0.199496	-8.32421	8.48911e-17	2.62818e-14
AT3G53800	312.225	309.801	289.792	82.3422	139.881	73.8888	-1.58018	0.190389	8.29972	1.04358e-16	3.19047e-14
AT1G79920	440.718	353.265	280.563	1041.95	804.047	1078.78	1.38534	0.167657	-8.26297	1.42086e-16	4.23798e-14
AT4G34550	6.00433	4.62389	10.152	66.5072	55.5251	68.9629	2.71777	0.328886	-8.26355	1.41409e-16	4.23798e-14
AT5G18170	231.767	196.978	179.044	54.8948	79.0166	57.4691	-1.60704	0.196187	8.19136	2.58286e-16	7.61102e-14
AT3G15450	1391.8	1493.52	1528.33	93.9546	206.084	53.3642	-2.97745	0.365633	8.14326	3.84763e-16	1.1203e-13
AT1G04280	220.959	193.279	266.72	73.8968	90.7623	59.9321	-1.55452	0.192252	8.08583	6.17444e-16	1.77664e-13
AT5G61790	487.552	529.898	425.46	1502.22	1050.71	1477.78	1.41359	0.174893	-8.08261	6.33971e-16	1.80299e-13
AT1G64780	69.6502	32.3672	32.3017	159.406	183.66	233.981	1.95762	0.242802	-8.06262	7.46761e-16	2.09934e-13
AT3G16810	140.501	115.597	143.973	363.15	294.71	331.679	1.25677	0.15595	-8.05878	7.70601e-16	2.14175e-13
AT4G13930	1160.04	1170.77	688.488	2959.04	2547.75	2673.95	1.37374	0.170527	-8.05586	7.89238e-16	2.1689e-13
AT2G36630	94.8684	158.137	92.2906	369.484	313.931	339.889	1.48355	0.184365	-8.0468	8.49899e-16	2.28251e-13
AT3G24190	271.396	327.372	258.414	653.459	566.997	759.413	1.16213	0.144431	-8.04629	8.53437e-16	2.28251e-13
AT5G19120	168.121	245.991	157.817	29.5587	52.3218	32.0185	-2.14971	0.267192	8.04555	8.58579e-16	2.28251e-13
AT1G08980	249.78	244.141	246.416	92.8989	122.796	95.2345	-1.2371	0.153789	8.04413	8.68609e-16	2.28435e-13
AT4G10120	317.029	325.522	323.94	626.012	991.978	1098.48	1.41847	0.17727	-8.00178	1.22637e-15	3.19091e-13
AT3G51840	409.495	513.252	402.387	172.074	207.152	182.259	-1.22258	0.153082	7.98643	1.38898e-15	3.57597e-13
AT5G62140	78.0563	72.1327	71.0638	180.519	182.592	169.944	1.21634	0.152739	-7.96355	1.67179e-15	4.25923e-13
AT4G30690	371.068	357.889	321.171	144.627	140.948	83.7407	-1.4701	0.186135	7.89806	2.83286e-15	7.1429e-13
AT1G25230	187.335	225.646	205.808	50.6721	82.2199	68.1419	-1.56443	0.198112	7.89666	2.86483e-15	7.14981e-13
AT4G23260	48.0346	42.5398	61.8347	155.183	124.932	149.42	1.41332	0.179245	-7.88484	3.14942e-15	7.78066e-13
AT2G15020	99.6719	107.274	134.744	241.748	288.304	351.382	1.30743	0.166633	-7.84616	4.28972e-15	1.04918e-12
AT4G39090	2790.81	2233.34	1993.48	658.738	753.861	642.833	-1.68652	0.215051	7.84244	4.41875e-15	1.07004e-12
AT2G27420	3.6026	6.47345	14.7665	91.8432	105.711	186.364	2.99825	0.383226	-7.82371	5.12899e-15	1.22909e-12
AT5G02500	8890.01	7288.18	6782.44	18567.1	15816.1	15501.9	1.07847	0.137866	-7.82256	5.17608e-15	1.22909e-12
AT5G20150	80.458	75.8318	91.3677	195.299	339.558	348.919	1.71853	0.220107	-7.80768	5.82487e-15	1.36985e-12
AT2G29090	34.8251	15.7212	30.4559	122.458	109.983	133.821	1.99469	0.255582	-7.8045	5.97401e-15	1.39155e-12
AT5G59080	228.165	333.845	234.418	89.7319	91.83	56.6481	-1.67294	0.214612	7.79519	6.43098e-15	1.48386e-12
AT1G68190	243.776	273.734	250.108	96.0659	105.711	59.1111	-1.51527	0.194715	7.78198	7.13978e-15	1.63201e-12
AT5G14120	1429.03	1448.2	1053.04	454.993	398.286	259.432	-1.72677	0.222501	7.76073	8.44389e-15	1.91223e-12
AT1G28260	110.48	127.619	114.44	45.3938	39.5083	42.6913	-1.42267	0.183762	7.74191	9.79352e-15	2.19752e-12
AT3G14720	164.519	225.646	186.427	700.964	400.422	531.179	1.42145	0.183864	-7.73099	1.06709e-14	2.37264e-12
AT1G55210	124.89	146.115	128.284	367.373	268.016	294.734	1.16654	0.151174	-7.71656	1.19512e-14	2.63336e-12
AT4G17880	87.6632	121.146	107.057	228.025	243.456	256.969	1.15002	0.149104	-7.71287	1.23023e-14	2.68652e-12
AT2G34357	222.16	184.031	185.504	426.49	422.845	470.426	1.11839	0.14555	-7.68389	1.54324e-14	3.34023e-12
AT2G15960	654.472	794.385	602.658	283.975	172.982	133.821	-1.70787	0.222696	7.66904	1.73288e-14	3.71779e-12
AT4G04940	98.471	85.0796	94.1364	248.082	212.49	281.599	1.35704	0.177185	-7.65889	1.8755e-14	3.98877e-12
AT5G56870	445.521	298.703	218.729	23.2247	46.9828	26.2716	-2.722	0.357379	7.61658	2.60485e-14	5.49219e-12
AT5G21940	320.631	331.995	164.277	67.5628	80.0843	46.7963	-1.91525	0.251733	7.60828	2.7777e-14	5.80658e-12
AT1G24020	354.255	387.482	224.266	896.263	946.063	812.777	1.3852	0.182688	-7.58231	3.39465e-14	7.03612e-12
AT4G31870	18.013	15.7212	11.9978	145.682	43.7794	84.5617	2.24702	0.296496	-7.5786	3.49305e-14	7.17924e-12
AT5G63470	207.75	192.354	149.511	72.8412	71.542	38.5864	-1.53536	0.202924	7.56618	3.8437e-14	7.83409e-12
AT3G04910	943.881	1009.86	867.532	512	527.489	486.845	-0.889104	0.117567	7.56254	3.9526e-14	7.98947e-12
AT3G44990	297.815	256.164	170.738	932.156	1035.76	1252.83	1.95344	0.259355	-7.53193	4.99966e-14	1.00231e-11
AT3G26740	1766.47	1962.38	3194.18	631.29	714.352	621.487	-1.71786	0.228149	7.52954	5.09203e-14	1.01253e-11
AT2G17880	51.6372	56.4115	57.2202	10.5567	8.54233	9.85184	-2.23829	0.298318	7.50302	6.23651e-14	1.2301e-11
AT5G67370	166.92	209	140.282	435.991	429.252	418.703	1.25283	0.167144	-7.49547	6.60587e-14	1.29253e-11
AT1G28610	46.8338	61.0354	65.5263	173.13	124.932	173.228	1.36176	0.181972	-7.48335	7.24514e-14	1.40636e-11
AT1G12780	142.903	150.739	136.59	41.1711	49.1184	60.753	-1.44591	0.193376	7.47717	7.59377e-14	1.46243e-11
AT4G34740	218.558	179.407	165.2	431.769	428.184	412.135	1.13319	0.151629	-7.47346	7.81124e-14	1.49256e-11
AT5G18630	189.737	220.097	181.812	50.6721	97.169	63.216	-1.44128	0.19296	7.46932	8.0612e-14	1.52838e-11
AT5G02050	91.2658	64.7345	80.2928	191.076	230.643	183.901	1.29717	0.174435	-7.4364	1.03465e-13	1.94657e-11
AT4G37910	391.482	366.212	339.629	712.577	742.115	749.561	0.971292	0.131478	-7.38748	1.49639e-13	2.79379e-11
AT2G14170	213.754	280.208	276.872	126.68	128.135	119.043	-1.04445	0.141462	7.38322	1.54511e-13	2.8629e-11
AT5G64410	218.558	190.504	217.806	66.5072	79.0166	75.5308	-1.44692	0.196004	7.38208	1.55831e-13	2.86565e-11
AT5G08640	38.4277	36.0664	30.4559	127.736	91.83	126.432	1.5952	0.216223	-7.37759	1.6118e-13	2.9419e-11
AT4G35770	189.737	336.619	409.77	32.7257	27.7626	18.8827	-2.83439	0.384343	7.37465	1.64782e-13	2.98536e-11
AT2G37240	81.6589	97.1017	70.1409	245.971	188.999	213.457	1.30884	0.177743	-7.36365	1.78951e-13	3.21822e-11
AT5G01220	241.374	190.504	190.119	368.429	498.659	434.302	1.03069	0.140025	-7.36078	1.82833e-13	3.26403e-11
AT5G15740	196.942	254.314	169.815	487.719	434.591	477.814	1.12373	0.152977	-7.34576	2.04597e-13	3.62611e-11
AT3G23580	108.078	97.1017	70.1409	192.132	210.355	194.574	1.08265	0.147423	-7.34384	2.0755e-13	3.65198e-11
AT4G05070	631.656	448.517	457.761	178.408	223.168	182.259	-1.35605	0.184985	7.33058	2.29156e-13	4.00336e-11
AT2G44140	534.385	360.664	291.638	137.237	175.118	157.63	-1.2962	0.177277	7.31173	2.63722e-13	4.57454e-11
AT4G28250	138.1	124.845	83.0615	369.484	280.829	543.493	1.66216	0.227565	-7.30411	2.79102e-13	4.80723e-11
AT1G78570	714.515	664.916	482.68	1739.74	1213.01	1586.97	1.2279	0.168405	-7.29135	3.06866e-13	5.24848e-11
AT3G06125	165.72	152.588	172.583	310.367	317.134	321.827	0.918738	0.126132	-7.28394	3.24205e-13	5.50653e-11
AT2G39400	210.152	122.071	174.429	31.6701	67.2709	48.4382	-1.6748	0.230005	7.28157	3.29963e-13	5.53033e-11
AT5G17050	66.0476	58.261	31.3788	213.245	148.423	188.827	1.68517	0.231432	-7.2815	3.30129e-13	5.53033e-11
AT4G27820	207.75	186.805	204.885	405.377	392.947	433.481	1.00257	0.13784	-7.27342	3.50497e-13	5.8316e-11
AT2G45300	204.147	202.526	197.502	381.097	357.71	430.197	0.921588	0.127193	-7.24559	4.30558e-13	7.11525e-11
AT3G06070	295.413	336.619	389.466	97.1216	149.491	116.58	-1.44102	0.199142	7.23616	4.61567e-13	7.57652e-11
AT5G64570	349.452	451.292	377.469	175.241	203.948	180.617	-1.06566	0.147699	7.21508	5.39014e-13	8.7888e-11
AT3G06530	411.897	297.779	292.561	882.539	794.437	932.641	1.3138	0.182508	-7.19857	6.08468e-13	9.85557e-11
AT2G43710	881.436	806.407	861.071	1377.65	1516.26	1427.7	0.736387	0.102455	-7.18741	6.60332e-13	1.06253e-10
AT5G19850	66.0476	64.7345	56.2973	154.128	152.694	158.45	1.2529	0.174757	-7.16938	7.53359e-13	1.20429e-10
AT3G19000	69.6502	37.9159	49.8369	136.181	135.609	124.79	1.27992	0.178842	-7.15672	8.26288e-13	1.3123e-10
AT4G38470	247.378	278.358	288.87	103.456	128.135	88.6666	-1.31668	0.184149	7.15009	8.67231e-13	1.36843e-10
AT2G32990	87.6632	114.673	68.295	299.81	224.236	350.561	1.57586	0.220847	-7.13551	9.64323e-13	1.51188e-10
AT2G24240	109.279	88.7787	63.6805	19.002	28.8304	22.9876	-1.75471	0.245952	7.13436	9.72388e-13	1.51482e-10
AT5G17920	11228.1	9569.61	9324.12	17298.2	19309.9	19916.3	0.875982	0.123	-7.1218	1.06523e-12	1.64895e-10
AT5G16370	116.484	122.996	140.282	40.1154	60.8641	36.9444	-1.42232	0.199833	7.11754	1.09869e-12	1.69004e-10
AT4G39730	381.875	384.708	282.409	816.032	665.234	842.333	1.10134	0.154879	-7.11094	1.15255e-12	1.76182e-10
AT1G56110	344.649	258.013	258.414	738.968	650.285	713.438	1.22973	0.173301	-7.09592	1.2849e-12	1.95193e-10
AT1G68050	121.287	110.049	85.8303	50.6721	29.8982	37.7654	-1.36988	0.193172	7.09152	1.32643e-12	2.00259e-10
AT2G26080	1700.43	1721.94	1512.64	2659.23	3347.53	3744.52	0.946438	0.133624	-7.08282	1.41247e-12	2.1194e-10
AT2G18230	42.0303	43.4646	39.685	134.07	112.118	135.463	1.49611	0.211585	-7.07096	1.53862e-12	2.29461e-10
AT2G18900	98.471	105.425	113.517	262.862	235.982	284.882	1.23939	0.17579	-7.05041	1.78397e-12	2.64438e-10
AT4G31390	123.689	155.363	142.128	299.81	289.371	340.71	1.09018	0.154814	-7.04183	1.89733e-12	2.79547e-10
AT3G08590	289.409	276.509	279.641	483.496	508.269	623.95	0.903291	0.128673	-7.02007	2.21758e-12	3.24775e-10
AT1G49130	51.6372	117.447	97.828	28.5031	17.0847	19.7037	-1.87997	0.267999	7.01485	2.30194e-12	3.35124e-10
AT1G01240	201.745	159.987	107.98	59.1175	50.1862	31.1975	-1.64444	0.234561	7.01069	2.37154e-12	3.43213e-10
AT5G64260	206.549	272.81	262.105	121.402	103.576	77.9938	-1.26901	0.181298	6.99955	2.56788e-12	3.69442e-10
AT1G48920	1000.32	887.787	808.466	1806.25	1705.26	1999.92	0.99259	0.14204	-6.98808	2.78677e-12	3.9859e-10
AT2G45030	104.475	79.5309	86.7532	204.8	170.847	197.858	1.0488	0.150141	-6.98547	2.83894e-12	4.03691e-10
AT1G09823	74.4537	66.584	59.9889	234.359	125.999	196.216	1.38666	0.198821	-6.97438	3.07231e-12	4.3435e-10
AT2G22360	121.287	124.845	119.055	242.804	243.456	281.599	1.03026	0.147857	-6.96797	3.21548e-12	4.51979e-10
AT4G32770	94.8684	80.4557	87.6761	204.8	162.304	210.994	1.09519	0.157371	-6.95926	3.42076e-12	4.78085e-10
AT5G10860	655.673	541.92	483.603	299.81	334.219	279.957	-0.877819	0.126521	6.93814	3.97287e-12	5.52093e-10
AT3G56370	522.377	419.849	396.85	751.636	849.962	866.141	0.854682	0.123214	-6.93659	4.0168e-12	5.55045e-10
AT3G48530	278.601	307.951	203.962	135.126	114.254	82.9197	-1.22581	0.176968	6.92675	4.30618e-12	5.91688e-10
AT5G63480	128.493	122.996	119.978	48.5608	50.1862	40.2284	-1.37458	0.198514	6.92437	4.37916e-12	5.98355e-10
AT5G42020	541.591	544.694	401.464	1893.87	1235.43	1462.18	1.51562	0.218948	-6.9223	4.44357e-12	6.03783e-10
AT5G08180	156.113	157.212	149.511	357.872	354.507	322.648	1.1087	0.160334	-6.9149	4.68185e-12	6.32645e-10
AT1G02660	104.475	160.911	127.361	46.4494	34.1693	40.2284	-1.61181	0.233354	6.90713	4.94549e-12	6.64598e-10
AT5G15090	465.936	387.482	327.632	711.521	694.064	687.987	0.801931	0.116158	-6.90377	5.06401e-12	6.76806e-10
AT3G08730	232.968	278.358	265.797	540.503	460.218	574.691	0.977877	0.141702	-6.90093	5.16632e-12	6.86727e-10
AT3G20240	69.6502	38.8407	57.2202	148.849	136.677	145.315	1.31972	0.191329	-6.89763	5.28761e-12	6.99051e-10
AT1G10490	230.566	161.836	170.738	403.266	340.625	379.296	0.966456	0.140146	-6.89606	5.34655e-12	7.03042e-10
AT4G11360	132.095	98.9513	108.903	30.6144	45.915	39.4074	-1.4696	0.213181	6.89371	5.43561e-12	7.10931e-10
AT5G64572	188.536	259.863	198.425	93.9546	106.779	80.4567	-1.1855	0.17221	6.88403	5.81813e-12	7.56915e-10
AT3G59940	1308.94	1192.96	754.937	384.264	559.523	329.216	-1.31263	0.190888	6.87648	6.13513e-12	7.93931e-10
AT3G26890	288.208	245.991	233.495	89.7319	128.135	136.284	-1.08741	0.158241	6.87185	6.33733e-12	8.1191e-10
AT3G43600	253.383	260.787	226.112	409.6	446.337	479.456	0.823863	0.119891	-6.87178	6.34045e-12	8.1191e-10
AT1G15740	461.133	364.363	244.57	84.4535	154.83	88.6666	-1.60528	0.233843	6.8648	6.65863e-12	8.48213e-10
AT2G34660	183.732	216.398	143.973	470.828	370.524	486.845	1.22313	0.178362	-6.8576	7.00288e-12	8.87443e-10
AT1G54270	531.984	466.088	460.53	793.863	906.555	797.999	0.751008	0.109585	-6.85322	7.22039e-12	9.08055e-10
AT5G04040	362.662	345.867	275.026	162.573	163.372	138.747	-1.0675	0.155774	6.85284	7.23979e-12	9.08055e-10
AT1G69890	106.877	57.3363	58.1431	17.9464	25.627	17.2407	-1.71085	0.251881	6.79227	1.1038e-11	1.37739e-09
AT1G63800	133.296	133.168	167.969	38.0041	67.2709	46.7963	-1.45069	0.213952	6.78047	1.19783e-11	1.48713e-09
AT5G13650	1577.94	1534.21	1198.85	2516.72	2590.46	2839.79	0.851046	0.125848	-6.76251	1.35626e-11	1.67532e-09
AT4G36360	830.999	1049.62	699.563	1600.39	1508.79	1947.38	0.933994	0.138148	-6.7608	1.37232e-11	1.68665e-09
AT4G25630	94.8684	63.8097	59.066	213.245	193.27	236.444	1.47046	0.217685	-6.75498	1.42859e-11	1.74703e-09
AT1G20950	255.784	235.818	186.427	463.439	382.269	440.049	0.894227	0.132433	-6.75229	1.45534e-11	1.77088e-09
AT3G19850	214.955	214.549	200.271	67.5628	120.66	59.9321	-1.30981	0.194056	6.74967	1.48186e-11	1.79422e-09
AT1G15950	530.783	464.239	313.788	1084.17	925.775	958.913	1.13009	0.167469	-6.74807	1.49826e-11	1.80515e-09
AT2G37480	452.726	352.341	373.777	196.354	233.846	190.469	-0.920514	0.136493	6.74402	1.54066e-11	1.84713e-09
AT5G01790	37.2268	29.5929	39.685	123.513	75.8132	146.136	1.58452	0.235246	-6.7356	1.6325e-11	1.94769e-09
AT3G55510	88.8641	58.261	83.0615	181.575	201.813	188.827	1.25144	0.185854	-6.73345	1.6569e-11	1.96721e-09
AT5G56550	72.052	87.8539	74.7554	13.7237	29.8982	16.4197	-1.79489	0.266788	6.72779	1.72261e-11	2.03534e-09
AT1G27470	102.074	90.6283	108.903	229.08	255.202	251.222	1.2205	0.181715	-6.71654	1.86088e-11	2.18814e-09
AT3G12150	136.899	115.597	118.132	53.8391	54.4574	38.5864	-1.29956	0.193928	6.70125	2.06644e-11	2.41823e-09
AT1G23390	1240.49	966.393	1023.5	232.247	458.082	231.518	-1.6846	0.251535	6.69726	2.12363e-11	2.47332e-09
AT3G09650	97.2701	110.049	102.443	221.691	177.253	232.339	0.985485	0.147491	-6.68168	2.36219e-11	2.73813e-09
AT1G63660	141.702	122.071	116.286	290.309	287.236	300.481	1.15424	0.172854	-6.67753	2.43003e-11	2.80347e-09
AT3G03770	140.501	229.345	155.048	369.484	355.574	364.518	1.00186	0.150052	-6.67675	2.44292e-11	2.80511e-09
AT5G61020	479.146	396.73	350.704	971.216	898.012	903.086	1.123	0.168559	-6.66235	2.69487e-11	3.07996e-09
AT4G02930	174.126	173.858	172.583	359.983	345.964	371.907	1.00563	0.150962	-6.66148	2.71077e-11	3.08372e-09
AT5G49360	1499.88	1043.15	1089.95	91.8432	298.982	105.086	-2.37153	0.357113	6.64085	3.11876e-11	3.53141e-09
AT4G26780	61.2442	33.292	49.8369	141.46	124.932	141.21	1.41169	0.213235	-6.62033	3.58391e-11	4.03942e-09
AT1G68740	37.2268	16.646	22.1497	98.1772	105.711	97.6975	1.82416	0.27651	-6.59707	4.19376e-11	4.70509e-09
AT2G15880	55.2398	37.9159	70.1409	11.6124	12.8135	8.20987	-2.062	0.31287	6.5906	4.38049e-11	4.89214e-09
AT1G75380	1741.26	1746.91	1340.98	316.701	644.946	354.666	-1.72532	0.261904	6.58762	4.46941e-11	4.96877e-09
AT3G06080	284.605	347.717	335.938	145.682	192.202	117.401	-1.0802	0.164164	6.58002	4.70394e-11	5.20583e-09
AT5G28540	712.114	761.093	575.893	2158.84	1413.76	1865.28	1.3242	0.201325	-6.57743	4.78646e-11	5.2733e-09
AT3G09275	1227.29	1083.84	685.719	358.928	532.828	306.228	-1.27908	0.194864	6.56397	5.23934e-11	5.74636e-09
AT3G44750	177.728	113.748	104.288	424.379	486.913	394.074	1.58495	0.241539	-6.56187	5.31382e-11	5.80203e-09
AT1G14980	182.532	173.858	104.288	460.272	354.507	362.055	1.27817	0.195029	-6.55373	5.61178e-11	6.10013e-09
AT3G21760	175.326	145.19	163.354	317.756	265.88	298.018	0.836834	0.127742	-6.55098	5.71609e-11	6.18603e-09
AT1G29940	259.387	200.677	182.735	456.049	483.709	467.142	1.08358	0.165539	-6.54575	5.9196e-11	6.37804e-09
AT4G24830	278.601	319.049	208.577	654.515	491.184	505.728	0.991053	0.151632	-6.53591	6.32256e-11	6.78233e-09
AT1G30530	324.234	358.814	215.96	840.313	644.946	560.734	1.12828	0.172681	-6.53388	6.40866e-11	6.84468e-09
AT5G24120	198.143	194.203	155.048	405.377	373.727	516.401	1.18428	0.181374	-6.52948	6.59977e-11	7.01814e-09
AT1G64900	243.776	219.172	160.586	507.777	497.591	453.185	1.16711	0.17897	-6.52126	6.97176e-11	7.38161e-09
AT1G04400	668.882	870.216	595.274	352.593	417.506	316.08	-0.967637	0.148616	6.511	7.46545e-11	7.83896e-09
AT4G29190	399.888	375.46	265.797	114.012	87.5589	105.907	-1.63122	0.250534	6.51095	7.46781e-11	7.83896e-09
AT1G06002	112.881	180.332	122.747	612.288	298.982	334.963	1.46428	0.22509	-6.50532	7.75278e-11	8.10331e-09
AT5G57630	207.75	258.938	261.182	146.738	99.3046	102.623	-1.05259	0.162114	6.49287	8.42179e-11	8.76512e-09
AT1G04870	85.2615	95.2522	109.826	220.635	176.186	181.438	0.941831	0.145134	-6.48937	8.61973e-11	8.93311e-09
AT4G27030	75.6546	90.6283	81.2157	188.965	205.016	213.457	1.2198	0.188085	-6.48535	8.85265e-11	9.13578e-09
AT1G50840	178.929	164.611	164.277	275.53	360.913	376.012	0.957919	0.147773	-6.48238	9.02857e-11	9.27818e-09
AT2G31060	109.279	117.447	101.52	273.418	210.355	252.864	1.10895	0.171162	-6.47891	9.23863e-11	9.45433e-09
AT5G20280	546.394	524.349	423.614	915.265	865.979	1056.61	0.891365	0.137648	-6.47569	9.43791e-11	9.61801e-09
AT2G01290	127.292	98.0265	95.9822	188.965	226.372	230.697	0.977599	0.151147	-6.46786	9.94029e-11	1.00463e-08
AT3G13750	3523.34	2970.39	2365.41	673.517	1219.42	874.351	-1.56941	0.242645	6.46794	9.93477e-11	1.00463e-08
AT4G00630	350.653	348.641	320.248	545.781	522.15	521.327	0.618452	0.0959038	-6.44867	1.12835e-10	1.13569e-08
AT4G01330	281.003	265.411	358.088	114.012	167.643	108.37	-1.18766	0.184281	6.44483	1.15728e-10	1.16003e-08
AT3G25890	106.877	85.0796	64.6034	191.076	177.253	166.66	1.02287	0.159016	-6.43253	1.25495e-10	1.25279e-08
AT5G55920	144.104	129.469	131.976	367.373	312.863	302.944	1.20878	0.188111	-6.42588	1.31107e-10	1.3035e-08
AT3G21670	295.413	467.013	262.105	772.75	768.81	733.141	1.09437	0.170365	-6.42371	1.32994e-10	1.31691e-08
AT5G05270	48.0346	61.0354	65.5263	180.519	137.745	156.809	1.33237	0.207685	-6.41532	1.40526e-10	1.38588e-08
AT3G14200	93.6675	138.717	103.365	285.031	206.084	225.771	1.03753	0.162013	-6.40401	1.51351e-10	1.48665e-08
AT5G09870	1002.72	1328.91	802.005	2006.83	1891.06	2077.1	0.8941	0.139721	-6.39916	1.56236e-10	1.52849e-08
AT4G22880	20.4147	17.5708	14.7665	92.8989	59.7963	77.1728	1.81592	0.28403	-6.39343	1.62207e-10	1.58058e-08
AT3G57150	198.143	157.212	165.2	377.93	407.896	372.728	1.10107	0.172265	-6.39171	1.64039e-10	1.59209e-08
AT1G57990	211.352	194.203	243.647	38.0041	93.9656	80.4567	-1.51509	0.237163	6.38838	1.67649e-10	1.6207e-08
AT5G60790	764.952	711.154	473.451	1299.53	1258.93	1169.91	0.899824	0.140871	-6.38759	1.68523e-10	1.62273e-08
AT5G27120	261.789	164.611	164.277	543.67	475.167	541.851	1.31991	0.206739	-6.38444	1.72023e-10	1.64994e-08
AT1G64950	132.095	138.717	94.1364	317.756	253.067	246.296	1.10602	0.173283	-6.38274	1.73945e-10	1.66185e-08
AT5G42540	262.99	295.004	279.641	465.55	492.252	439.228	0.706403	0.110752	-6.37822	1.79159e-10	1.70501e-08
AT1G71030	686.895	558.566	683.873	236.47	328.88	252.864	-1.20307	0.188894	6.36902	1.90239e-10	1.80343e-08
AT3G44310	3564.17	2763.24	1510.8	7913.3	6382.19	7195.13	1.35977	0.213648	-6.36454	1.95881e-10	1.84975e-08
AT3G23990	218.558	263.562	188.273	561.616	471.964	520.506	1.14932	0.180616	-6.36335	1.97406e-10	1.85698e-08
AT2G45740	252.182	270.035	239.956	406.433	495.455	476.172	0.82097	0.129234	-6.35261	2.11696e-10	1.98378e-08
AT5G12080	104.475	84.1548	72.9096	168.907	202.88	169.944	1.01433	0.159692	-6.35176	2.12859e-10	1.98706e-08
AT3G54280	294.212	319.973	329.477	464.494	492.252	582.08	0.680763	0.107241	-6.34798	2.18167e-10	2.02887e-08
AT5G22920	455.128	369.911	541.746	62.2845	150.559	88.6666	-1.9358	0.305426	6.33803	2.32728e-10	2.15608e-08
AT1G18270	248.579	269.11	311.019	129.847	155.898	136.284	-0.966956	0.152585	6.33718	2.34007e-10	2.15739e-08
AT5G22100	55.2398	37.9159	42.4537	92.8989	132.406	119.864	1.28021	0.202029	-6.33677	2.34633e-10	2.15739e-08
AT4G19160	363.862	388.407	469.759	203.744	234.914	183.08	-0.970574	0.153324	6.33023	2.44798e-10	2.24242e-08
AT1G06000	114.082	188.655	120.901	631.29	294.71	339.068	1.45527	0.230275	-6.31969	2.62086e-10	2.39183e-08
AT1G80180	261.789	252.464	191.042	84.4535	125.999	87.8456	-1.20303	0.190429	6.31748	2.65862e-10	2.41727e-08
AT2G40475	216.156	230.27	191.042	504.61	352.371	394.895	0.932693	0.147785	-6.31116	2.76957e-10	2.50882e-08
AT3G15354	138.1	157.212	132.898	230.136	290.439	299.66	0.898756	0.142462	-6.30874	2.81317e-10	2.53891e-08
AT1G68020	190.938	215.473	203.962	108.734	85.4233	110.833	-0.985134	0.156217	6.30619	2.85986e-10	2.57026e-08
AT5G08570	459.932	332.92	287.024	691.463	654.556	697.018	0.889214	0.141017	-6.3057	2.86893e-10	2.57026e-08
AT3G18190	362.662	364.363	279.641	560.56	656.692	535.284	0.770523	0.122389	-6.2957	3.06017e-10	2.73159e-08
AT4G24800	635.258	852.646	524.211	252.305	352.371	281.599	-1.1524	0.183063	6.29507	3.07262e-10	2.73273e-08
AT4G36040	548.796	483.659	486.371	140.404	235.982	194.574	-1.34939	0.21472	6.28441	3.29112e-10	2.91645e-08
AT5G65110	169.322	190.504	149.511	67.5628	64.0675	58.2901	-1.35558	0.21612	6.27233	3.55677e-10	3.14049e-08
AT1G52200	129.694	77.6814	71.9867	16.8907	26.6948	13.1358	-2.00706	0.32019	6.26834	3.64919e-10	3.2105e-08
AT2G42890	158.514	105.425	113.517	40.1154	51.254	36.1234	-1.46667	0.234091	6.26536	3.71961e-10	3.24908e-08
AT5G42150	44.432	61.0354	49.8369	146.738	104.644	103.444	1.11036	0.177211	-6.26577	3.70997e-10	3.24908e-08
AT1G64770	262.99	295.004	195.656	514.111	490.116	456.469	0.91413	0.145991	-6.26155	3.81172e-10	3.31769e-08
AT1G13730	90.0649	103.575	101.52	217.468	214.626	212.636	1.06869	0.17093	-6.25222	4.04648e-10	3.50953e-08
AT1G25560	276.199	252.464	164.277	93.9546	115.321	78.8148	-1.2217	0.195461	6.25037	4.09492e-10	3.539e-08
AT1G33050	314.627	264.487	262.105	144.627	152.694	135.463	-0.947362	0.151782	6.2416	4.33124e-10	3.73005e-08
AT1G67750	72.052	73.9823	56.2973	139.348	148.423	180.617	1.15149	0.18469	-6.23475	4.52504e-10	3.88328e-08
AT5G57655	356.657	490.132	277.795	169.963	148.423	132.179	-1.27113	0.203916	6.23359	4.55871e-10	3.8985e-08
AT3G05060	250.981	190.504	210.423	497.22	485.845	420.345	1.05519	0.16931	-6.23226	4.59742e-10	3.9043e-08
AT3G18600	115.283	116.522	103.365	334.647	301.117	347.277	1.43756	0.230656	-6.23248	4.59105e-10	3.9043e-08
AT1G42440	180.13	163.686	197.502	346.259	318.202	360.413	0.883909	0.141889	-6.22958	4.6768e-10	3.94805e-08
AT3G21755	174.126	158.137	175.352	317.756	274.422	293.092	0.771881	0.123909	-6.22943	4.68123e-10	3.94805e-08
AT5G02150	327.836	435.571	477.142	173.13	194.338	136.284	-1.25828	0.202095	6.22621	4.77857e-10	4.0163e-08
AT3G12580	22.8165	42.5398	39.685	401.154	151.626	268.463	2.37667	0.382068	-6.22054	4.95436e-10	4.14979e-08
AT3G46940	56.4407	45.3141	51.6827	103.456	112.118	122.327	1.09056	0.175652	-6.20867	5.34346e-10	4.46042e-08
AT4G00163	81.6589	86.0044	82.1386	190.02	193.27	188.827	1.1259	0.181372	-6.2077	5.37665e-10	4.47286e-08
AT5G08520	300.216	315.349	379.314	149.905	196.474	173.228	-0.93204	0.150417	6.19637	5.77791e-10	4.79038e-08
AT3G16910	62.445	84.1548	118.132	195.299	163.372	262.716	1.15204	0.186055	-6.19194	5.94263e-10	4.9103e-08
AT3G01820	68.4494	61.9601	35.0704	175.241	138.813	129.716	1.33666	0.215905	-6.19095	5.98014e-10	4.92466e-08
AT3G10020	22.8165	37.9159	24.9185	2.11134	2.13558	2.46296	-2.57252	0.41583	6.18647	6.15257e-10	5.04965e-08
AT5G56950	195.741	233.044	250.108	492.997	413.235	394.074	0.892237	0.144578	-6.17132	6.77217e-10	5.53959e-08
AT3G14990	196.942	133.168	81.2157	53.8391	44.8472	54.1851	-1.3354	0.216544	6.16688	6.96515e-10	5.67845e-08
AT3G50700	230.566	183.106	226.112	103.456	130.271	91.1296	-0.973452	0.157965	6.16246	7.16239e-10	5.81986e-08
AT1G22890	81.6589	76.7566	164.277	32.7257	25.627	24.6296	-1.77885	0.289124	6.15254	7.62506e-10	6.17529e-08
AT1G68520	357.858	629.774	493.755	183.686	182.592	146.957	-1.44197	0.234608	6.1463	7.93098e-10	6.3862e-08
AT5G59130	156.113	185.88	136.59	352.593	302.185	357.95	1.03083	0.167719	-6.14617	7.93771e-10	6.3862e-08
AT2G32010	211.352	198.827	247.339	110.845	144.152	113.296	-0.840846	0.13706	6.1349	8.5215e-10	6.8334e-08
AT2G30600	672.485	699.132	781.701	268.14	420.71	249.58	-1.16738	0.190376	6.13198	8.6791e-10	6.93704e-08
AT4G17243	63.6459	63.8097	119.055	21.1134	24.5592	22.1666	-1.70545	0.27843	6.12524	9.0547e-10	7.21368e-08
AT1G06720	111.681	109.124	122.747	282.919	234.914	273.389	1.13869	0.186183	-6.11599	9.5959e-10	7.62002e-08
AT5G61590	536.787	412.451	470.682	85.5092	242.389	123.148	-1.54096	0.251987	6.11524	9.64123e-10	7.63123e-08
AT1G61870	105.676	98.0265	106.134	212.189	198.609	183.901	0.899069	0.147128	-6.1108	9.91337e-10	7.79618e-08
AT5G60680	363.862	256.164	199.348	72.8412	147.355	98.5184	-1.30048	0.212799	6.11127	9.88416e-10	7.79618e-08
AT1G32440	106.877	116.522	131.976	241.748	216.762	241.37	0.93074	0.152525	-6.10219	1.04622e-09	8.20142e-08
AT4G00165	81.6589	90.6283	83.9844	196.354	194.338	192.932	1.11622	0.18313	-6.09521	1.09291e-09	8.54006e-08
AT2G34260	45.6329	19.4203	41.5308	123.513	80.0843	124.79	1.50248	0.247127	-6.0798	1.20336e-09	9.37317e-08
AT3G44110	626.852	775.889	571.279	1550.78	1078.47	1128.86	0.888548	0.146188	-6.07812	1.21598e-09	9.44145e-08
AT1G19140	16.8121	35.1416	22.1497	80.2309	67.2709	64.858	1.35913	0.223881	-6.07079	1.27284e-09	9.85163e-08
AT1G06180	20.4147	17.5708	27.6872	89.7319	57.6607	84.5617	1.6431	0.270938	-6.06449	1.32371e-09	1.0149e-07
AT1G51680	390.281	357.889	325.786	676.684	687.658	669.104	0.883492	0.145672	-6.06495	1.31991e-09	1.0149e-07
AT5G11240	99.6719	61.0354	69.218	182.631	185.796	200.321	1.23875	0.204253	-6.06477	1.3214e-09	1.0149e-07
AT2G24550	128.493	127.619	61.8347	24.2804	43.7794	22.1666	-1.66078	0.273985	6.06157	1.34803e-09	1.03032e-07
AT3G07700	202.946	264.487	182.735	512	386.54	462.216	1.01266	0.167194	-6.05681	1.38848e-09	1.05793e-07
AT3G02230	362.662	353.265	280.563	761.137	516.811	686.345	0.938179	0.155033	-6.05149	1.43509e-09	1.09005e-07
AT2G35790	67.2485	49.938	43.3766	123.513	112.118	117.401	1.09293	0.18068	-6.04901	1.45742e-09	1.10358e-07
AT1G09570	706.109	726.876	613.733	344.148	432.455	385.864	-0.814546	0.134736	6.04549	1.48955e-09	1.12442e-07
AT5G49450	63.6459	61.9601	44.2995	10.5567	25.627	11.4938	-1.67603	0.277263	6.04491	1.49493e-09	1.12501e-07
AT1G19700	120.087	142.416	145.819	270.251	210.355	253.685	0.806785	0.133802	-6.0297	1.6426e-09	1.23235e-07
AT2G18670	38.4277	40.6902	47.0682	10.5567	9.61012	10.6728	-1.80521	0.299766	6.02207	1.72203e-09	1.28799e-07
AT4G19450	129.694	121.146	111.672	234.359	200.745	245.475	0.876741	0.145621	-6.02071	1.73649e-09	1.29485e-07
AT1G15440	80.458	76.7566	83.9844	167.851	174.05	204.426	1.11762	0.185969	-6.0097	1.85872e-09	1.37967e-07
AT3G23620	147.707	122.071	110.749	304.033	294.71	252.864	1.10318	0.183573	-6.00945	1.86153e-09	1.37967e-07
AT1G06690	183.732	145.19	144.896	317.756	265.88	313.617	0.888337	0.148202	-5.99409	2.04628e-09	1.51202e-07
AT2G44740	139.3	122.071	130.13	41.1711	66.2031	33.6605	-1.40362	0.234305	5.99058	2.09096e-09	1.54038e-07
AT1G31660	116.484	120.221	144.896	289.253	288.304	252.864	1.05955	0.176905	-5.98938	2.10642e-09	1.54712e-07
AT4G31590	335.042	299.628	242.724	543.67	479.438	582.08	0.840783	0.140599	-5.97999	2.23149e-09	1.63407e-07
AT2G27840	97.2701	73.9823	69.218	228.025	251.999	215.099	1.41408	0.236498	-5.97926	2.24151e-09	1.63651e-07
AT3G13230	94.8684	69.3584	77.5241	211.134	185.796	194.574	1.21794	0.203725	-5.97835	2.25405e-09	1.64076e-07
AT1G72970	638.861	538.221	684.796	1012.39	1122.25	1117.36	0.772821	0.129305	-5.97675	2.2764e-09	1.64722e-07
AT3G17790	75.6546	55.4867	24.9185	209.022	248.795	306.228	1.96092	0.328091	-5.97675	2.27633e-09	1.64722e-07
AT5G11070	138.1	147.965	129.207	72.8412	56.5929	49.2592	-1.17618	0.197078	5.96808	2.40055e-09	1.73194e-07
AT1G19920	253.383	306.102	287.947	449.715	520.014	486.024	0.74564	0.124974	-5.96637	2.42589e-09	1.74507e-07
AT1G53400	105.676	168.31	129.207	51.7278	52.3218	75.5308	-1.12408	0.188485	5.96376	2.46491e-09	1.76794e-07
AT5G63620	84.0606	107.274	107.057	28.5031	46.9828	42.6913	-1.27976	0.214679	5.96127	2.50277e-09	1.78985e-07
AT5G14520	220.959	198.827	245.493	515.167	531.76	503.265	1.14907	0.193019	-5.95315	2.63032e-09	1.87558e-07
AT3G14310	1682.41	1461.15	1443.43	942.713	904.419	825.092	-0.780064	0.1311	5.95014	2.67921e-09	1.90489e-07
AT3G52870	299.016	226.571	200.271	505.666	431.388	421.987	0.871609	0.146538	-5.94802	2.71413e-09	1.92412e-07
AT4G26110	260.588	204.376	223.343	591.175	466.625	433.481	1.0583	0.177969	-5.94654	2.73864e-09	1.93589e-07
AT1G79410	46.8338	33.292	30.4559	103.456	87.5589	108.37	1.3455	0.226355	-5.94419	2.77819e-09	1.9538e-07
AT4G17245	64.8468	65.6593	120.901	20.0577	27.7626	24.6296	-1.64757	0.277178	5.94409	2.77996e-09	1.9538e-07
AT5G38980	345.849	301.478	395.927	585.896	706.878	732.32	0.912742	0.153652	-5.9403	2.84492e-09	1.99373e-07
AT1G47500	106.877	85.0796	125.515	210.078	209.287	218.383	0.959208	0.161686	-5.93253	2.98294e-09	2.08448e-07
AT2G27190	126.091	104.5	98.7509	209.022	246.66	226.592	1.00625	0.16963	-5.93206	2.99149e-09	2.08449e-07
AT1G25260	168.121	143.341	165.2	359.983	352.371	356.308	1.10121	0.185848	-5.92534	3.11659e-09	2.1655e-07
AT4G27440	7442.97	7196.62	6854.42	3671.62	4193.22	3423.52	-0.919179	0.155219	5.92183	3.18388e-09	2.20599e-07
AT1G64230	779.362	1066.27	1114.87	553.171	575.539	493.413	-0.865652	0.146194	5.92125	3.19509e-09	2.2075e-07
AT1G15670	63.6459	65.6593	35.9933	15.835	14.9491	8.20987	-1.8293	0.309144	5.9173	3.27269e-09	2.24211e-07
AT3G21890	10.8078	1.84956	4.61453	34.8371	29.8982	37.7654	2.13463	0.360731	-5.91753	3.2681e-09	2.24211e-07
AT3G48360	117.685	165.535	182.735	10.5567	14.9491	12.3148	-2.4394	0.412223	5.91767	3.26529e-09	2.24211e-07
AT1G22410	715.716	610.354	498.369	1242.52	1022.94	981.079	0.799675	0.135249	-5.91262	3.36701e-09	2.30029e-07
AT5G02490	78.0563	86.0044	68.295	370.54	162.304	216.741	1.53003	0.258964	-5.90828	3.45692e-09	2.35513e-07
AT1G07890	1503.48	1650.73	967.206	3800.41	2708.99	2543.42	1.0749	0.181964	-5.90717	3.4803e-09	2.36448e-07
AT5G64240	122.488	152.588	146.742	82.3422	64.0675	51.7222	-1.07911	0.183032	5.89572	3.7304e-09	2.52737e-07
AT1G58280	22.8165	21.2699	23.9956	68.6185	55.5251	69.7839	1.39117	0.236065	-5.89314	3.78919e-09	2.56011e-07
AT3G08943	130.894	142.416	141.205	231.192	253.067	287.345	0.858828	0.145965	-5.8838	4.00941e-09	2.70144e-07
AT4G39350	1032.74	1098.64	815.849	1613.06	1697.79	1715.86	0.740942	0.126028	-5.8792	4.12247e-09	2.76998e-07
AT2G22980	355.456	341.243	401.464	119.291	210.355	123.148	-1.23238	0.209655	5.87816	4.14863e-09	2.77992e-07
AT3G56070	126.091	69.3584	63.6805	226.969	226.372	211.815	1.27974	0.217745	-5.87724	4.17168e-09	2.78467e-07
AT5G38510	219.758	217.323	226.112	378.985	354.507	364.518	0.698369	0.118832	-5.87697	4.17848e-09	2.78467e-07
AT3G03475	1868.55	1485.19	1300.37	2426.98	3085.92	2614.02	0.772921	0.131623	-5.87224	4.29954e-09	2.85756e-07
AT5G14050	150.108	144.265	101.52	249.138	263.744	228.234	0.869436	0.148234	-5.8653	4.48327e-09	2.9716e-07
AT1G14060	27.6199	28.6681	23.9956	72.8412	69.4064	69.7839	1.30258	0.222191	-5.86244	4.56114e-09	3.01504e-07
AT1G56340	543.992	524.349	506.675	1069.39	796.572	949.061	0.803915	0.137318	-5.85441	4.78718e-09	3.15593e-07
AT4G28450	80.458	51.7876	63.6805	152.016	152.694	164.197	1.19288	0.203853	-5.85165	4.86731e-09	3.20013e-07
AT1G13440	4762.63	3351.4	2349.72	7614.54	8248.69	7875.73	1.11517	0.1906	-5.85084	4.89109e-09	3.20714e-07
AT5G60540	93.6675	89.7035	108.903	232.247	163.372	206.068	0.988357	0.169113	-5.84436	5.08522e-09	3.32552e-07
AT1G17050	151.309	156.288	79.3699	286.086	280.829	289.808	1.08958	0.186589	-5.83948	5.23644e-09	3.41042e-07
AT1G22740	122.488	110.973	167.046	58.0618	58.7285	48.4382	-1.23478	0.211462	5.83927	5.24294e-09	3.41042e-07
AT1G80270	86.4624	55.4867	69.218	155.183	138.813	170.765	1.09191	0.187205	-5.83272	5.45309e-09	3.53771e-07
AT1G65060	32.4234	47.1637	37.8391	90.7875	100.372	92.7715	1.16976	0.200674	-5.82917	5.57049e-09	3.60431e-07
AT1G06430	432.312	362.513	275.026	915.265	706.878	749.561	1.08645	0.187036	-5.8088	6.29228e-09	4.0606e-07
AT4G13940	4039.71	3650.1	2741.03	6351.96	6171.83	6195.99	0.809137	0.139315	-5.80797	6.32336e-09	4.06992e-07
AT4G21760	57.6416	50.8628	37.8391	127.736	103.576	114.117	1.17273	0.202115	-5.8023	6.54114e-09	4.19904e-07
AT5G22650	397.487	354.19	357.165	824.478	722.895	788.968	1.0208	0.175996	-5.80013	6.62637e-09	4.24261e-07
AT5G02155	91.2658	75.8318	59.066	27.4474	25.627	17.2407	-1.55134	0.267684	5.79541	6.8155e-09	4.35231e-07
AT1G33110	166.92	123.92	89.5219	327.257	271.219	228.234	1.06709	0.184152	-5.7946	6.84841e-09	4.36194e-07
AT2G36870	93.6675	192.354	118.132	391.653	249.863	364.518	1.2232	0.211434	-5.78528	7.23931e-09	4.59894e-07
AT2G35859	187.335	183.106	207.654	333.591	347.032	444.975	0.91878	0.159025	-5.77757	7.57857e-09	4.80199e-07
AT5G40720	72.052	33.292	40.6079	9.50102	11.7457	6.5679	-1.96763	0.340758	5.77427	7.72867e-09	4.88444e-07
AT3G57000	105.676	105.425	96.9051	186.853	193.27	184.722	0.838537	0.1454	-5.76712	8.06393e-09	5.08319e-07
AT2G02710	212.553	226.571	169.815	70.7298	114.254	87.8456	-1.12165	0.194631	5.76296	8.26489e-09	5.19647e-07
AT3G07650	66.0476	44.3894	51.6827	19.002	28.8304	13.9568	-1.30261	0.226093	5.76141	8.34129e-09	5.23106e-07
AT5G13930	193.339	214.549	108.903	565.839	417.506	464.679	1.36052	0.23633	-5.75686	8.56953e-09	5.36045e-07
AT2G41040	51.6372	40.6902	49.8369	167.851	79.0166	122.327	1.28294	0.223025	-5.75245	8.79611e-09	5.48815e-07
AT1G78100	164.519	144.265	107.98	264.973	308.592	302.123	1.02081	0.177516	-5.75054	8.89604e-09	5.53637e-07
AT4G36670	165.72	117.447	65.5263	39.0598	26.6948	23.8086	-1.74955	0.304288	5.74966	8.94244e-09	5.55112e-07
AT5G25280	710.913	614.053	844.459	248.082	450.608	368.623	-1.00232	0.174369	5.74824	9.01784e-09	5.58376e-07
AT3G19002	54.039	22.1947	25.8414	76.0082	89.6945	86.2036	1.24678	0.217144	-5.74173	9.37159e-09	5.78814e-07
AT3G44450	212.553	148.889	101.52	397.987	477.303	324.29	1.28025	0.223028	-5.74029	9.45163e-09	5.82287e-07
AT4G39800	1408.62	1013.56	713.406	2476.6	2747.43	3124.68	1.30833	0.228183	-5.73367	9.82798e-09	6.03952e-07
AT1G64970	134.497	88.7787	65.5263	257.583	278.694	264.358	1.3607	0.237421	-5.73116	9.97452e-09	6.1142e-07
AT2G40700	44.432	35.1416	55.3744	111.901	106.779	121.506	1.24256	0.21709	-5.72371	1.04221e-08	6.37258e-07
AT1G05213	212.553	187.73	109.826	408.544	372.659	395.716	1.13992	0.199221	-5.72187	1.05361e-08	6.4262e-07
AT4G31310	37.2268	35.1416	40.6079	73.8968	102.508	96.0555	1.1785	0.206029	-5.72005	1.0649e-08	6.47892e-07
AT2G42710	103.274	86.0044	83.0615	167.851	176.186	201.142	0.963028	0.168376	-5.7195	1.06837e-08	6.48391e-07
AT4G14870	99.6719	126.695	131.976	45.3938	62.9997	36.1234	-1.26323	0.221377	5.70625	1.15494e-08	6.99193e-07
AT5G61380	129.694	150.739	180.89	84.4535	79.0166	73.0678	-0.954825	0.167405	5.70368	1.1725e-08	7.08075e-07
AT4G29510	190.938	154.438	177.198	311.422	310.727	290.629	0.774649	0.13596	-5.69764	1.2148e-08	7.31811e-07
AT1G02640	216.156	131.319	195.656	48.5608	77.9488	51.7222	-1.48535	0.260836	5.69458	1.23678e-08	7.43221e-07
AT1G71260	54.039	47.1637	45.2224	105.567	109.983	93.5925	1.01914	0.179036	-5.69235	1.25302e-08	7.51137e-07
AT3G02050	178.929	156.288	171.661	270.251	280.829	337.426	0.782289	0.137452	-5.69138	1.26015e-08	7.53562e-07
AT1G60640	72.052	77.6814	83.9844	192.132	172.982	148.599	1.06568	0.187277	-5.69037	1.26763e-08	7.56189e-07
AT3G59670	66.0476	56.4115	84.9074	178.408	152.694	169.123	1.18499	0.208627	-5.67994	1.34744e-08	8.01842e-07
AT3G02060	145.305	178.482	165.2	266.029	291.507	301.302	0.774088	0.136436	-5.67362	1.3981e-08	8.29416e-07
AT3G04710	38.4277	38.8407	42.4537	107.678	83.2877	93.5925	1.16419	0.205205	-5.67332	1.40056e-08	8.29416e-07
AT4G13830	228.165	327.372	336.861	139.348	174.05	130.537	-0.99603	0.175695	5.66909	1.43558e-08	8.48099e-07
AT5G16750	134.497	92.4778	108.903	254.416	243.456	254.506	1.10218	0.194484	-5.6672	1.45152e-08	8.55453e-07
AT2G36835	151.309	137.792	96.9051	217.468	245.592	236.444	0.828231	0.146162	-5.66652	1.45724e-08	8.56759e-07
AT1G03360	37.2268	26.8186	24.9185	83.3979	87.5589	70.6049	1.34051	0.2366	-5.66574	1.4639e-08	8.58609e-07
AT4G37260	79.2572	135.018	89.5219	31.6701	28.8304	27.0926	-1.61443	0.285329	5.65814	1.53018e-08	8.95341e-07
AT1G22570	108.078	141.491	138.436	40.1154	58.7285	62.395	-1.2185	0.215426	5.65623	1.54733e-08	9.01631e-07
AT4G33467	37.2268	82.3053	18.4581	8.44535	5.33896	4.92592	-2.25024	0.397842	5.65612	1.54831e-08	9.01631e-07
AT5G19140	4092.55	2936.17	3649.17	1515.94	1910.28	1565.62	-1.06639	0.188578	5.6549	1.55934e-08	9.05897e-07
AT5G56000	238.972	198.827	157.817	361.039	342.761	354.666	0.802575	0.141973	-5.653	1.57675e-08	9.13844e-07
AT3G11964	350.653	293.155	296.253	670.35	611.844	780.759	1.07177	0.189627	-5.652	1.58594e-08	9.16998e-07
AT1G27400	411.897	395.805	402.387	700.964	734.64	665.82	0.762562	0.134945	-5.65091	1.59605e-08	9.20407e-07
AT3G17390	3373.23	2787.28	2177.14	4352.52	5520.48	4693.58	0.772049	0.136633	-5.65055	1.59937e-08	9.20407e-07
AT3G21540	99.6719	62.8849	92.2906	166.796	183.66	200.321	1.05989	0.187738	-5.6456	1.64605e-08	9.45049e-07
AT4G00050	84.0606	77.6814	57.2202	206.911	121.728	183.901	1.15486	0.204709	-5.64146	1.68619e-08	9.65826e-07
AT2G44860	144.104	159.987	144.896	351.538	273.355	262.716	0.931294	0.165207	-5.63715	1.72892e-08	9.87988e-07
AT1G77210	141.702	113.748	192.887	52.7835	70.4742	65.679	-1.19645	0.212646	5.62646	1.83948e-08	1.04872e-06
AT2G40000	108.078	210.849	134.744	38.0041	48.0506	59.9321	-1.49838	0.266383	5.6249	1.85617e-08	1.05577e-06
AT1G15500	688.096	709.305	652.495	1165.46	1152.15	1167.44	0.734315	0.130562	-5.62426	1.86301e-08	1.05721e-06
AT2G37990	158.514	132.243	141.205	270.251	256.27	273.389	0.854484	0.15196	-5.62308	1.87584e-08	1.06202e-06
AT4G33010	3917.22	4793.13	4354.27	6345.63	8128.03	10424.1	0.886827	0.15791	-5.61601	1.95414e-08	1.1038e-06
AT4G24972	117.685	101.726	113.517	299.81	239.185	229.055	1.1331	0.202021	-5.60879	2.03741e-08	1.14818e-06
AT1G55910	61.2442	48.0885	40.6079	160.462	119.593	136.284	1.35135	0.241181	-5.60308	2.1058e-08	1.18399e-06
AT5G63810	295.413	315.349	349.781	167.851	158.033	197.858	-0.864533	0.154356	5.6009	2.13239e-08	1.19619e-06
AT1G07180	190.938	245.991	129.207	388.486	475.167	402.284	1.09243	0.195212	-5.59609	2.19236e-08	1.22702e-06
AT2G38210	8.40606	12.0221	0.922906	76.0082	33.1015	36.1234	2.11122	0.377313	-5.59539	2.20128e-08	1.2292e-06
AT5G57990	347.05	391.181	396.85	734.746	604.37	632.16	0.760474	0.13602	-5.59089	2.25903e-08	1.25857e-06
AT5G65860	73.2528	71.2079	50.7598	153.072	146.287	141.21	1.10982	0.198521	-5.59045	2.26485e-08	1.25895e-06
AT1G28600	256.985	290.38	335.015	583.785	525.353	515.58	0.836515	0.149885	-5.58105	2.39069e-08	1.32588e-06
AT2G21330	4156.2	3029.57	2007.32	5884.3	7840.79	7278.05	1.1187	0.200571	-5.57759	2.43869e-08	1.34945e-06
AT1G29900	653.271	622.376	530.671	992.329	1017.61	1053.33	0.732145	0.131277	-5.57711	2.44552e-08	1.35017e-06
AT5G23920	78.0563	136.867	132.898	249.138	217.829	238.907	0.954246	0.171147	-5.57559	2.46699e-08	1.35896e-06
AT3G14690	250.981	250.615	181.812	359.983	464.489	472.068	0.884563	0.15878	-5.57099	2.53299e-08	1.39218e-06
AT4G38932	120.087	123.92	85.8303	43.2824	52.3218	41.8703	-1.20217	0.215933	5.56734	2.58654e-08	1.41842e-06
AT4G25340	88.8641	88.7787	95.0593	190.02	170.847	174.049	0.923849	0.16596	-5.56671	2.59599e-08	1.42042e-06
AT5G15750	67.2485	57.3363	57.2202	139.348	125.999	128.074	1.05498	0.189541	-5.56599	2.60671e-08	1.4231e-06
AT1G13700	81.6589	67.5088	64.6034	14.7794	33.1015	18.8827	-1.53925	0.276726	5.56235	2.66165e-08	1.44686e-06
AT4G32520	252.182	254.314	193.81	408.544	404.693	380.938	0.73989	0.133018	-5.56232	2.66207e-08	1.44686e-06
AT3G14650	312.225	361.588	337.784	531.002	491.184	513.938	0.575597	0.103521	-5.56022	2.69431e-08	1.46114e-06
AT4G36250	724.122	846.172	645.111	1314.31	1108.37	1132.14	0.654603	0.117809	-5.55648	2.75277e-08	1.48954e-06
AT2G38400	66.0476	139.642	74.7554	34.8371	36.3049	20.5247	-1.50155	0.270723	5.54643	2.9156e-08	1.57417e-06
AT2G35860	207.75	209	240.878	408.544	379.066	492.592	0.9146	0.165043	-5.54157	2.99769e-08	1.61492e-06
AT2G31751	130.894	138.717	177.198	272.363	257.338	256.969	0.774463	0.139845	-5.538	3.05946e-08	1.64458e-06
AT1G76570	43.2312	52.7124	63.6805	124.569	95.0334	134.642	1.07608	0.194658	-5.52805	3.23811e-08	1.73328e-06
AT3G05200	122.488	81.3805	79.3699	39.0598	41.6439	36.9444	-1.19792	0.2167	5.52802	3.23865e-08	1.73328e-06
AT2G17450	250.981	184.956	190.119	104.511	75.8132	77.9938	-1.21514	0.219927	5.52519	3.29124e-08	1.75758e-06
AT3G10530	88.8641	64.7345	82.1386	185.798	152.694	182.259	1.08355	0.196137	-5.52448	3.30459e-08	1.76087e-06
AT5G02830	158.514	164.611	184.581	269.196	321.405	294.734	0.763225	0.138383	-5.51529	3.48198e-08	1.85136e-06
AT4G02400	115.283	127.619	135.667	237.526	214.626	271.747	0.891285	0.161641	-5.51398	3.50801e-08	1.86115e-06
AT2G24270	1173.25	1143.03	1172.09	1567.67	1772.53	1951.49	0.578091	0.104859	-5.51303	3.52713e-08	1.86445e-06
AT2G25200	61.2442	61.9601	53.5285	17.9464	32.0337	16.4197	-1.34068	0.243189	5.51291	3.52949e-08	1.86445e-06
AT1G29320	69.6502	53.6371	56.2973	119.291	122.796	119.864	0.971055	0.176243	-5.50974	3.59369e-08	1.8902e-06
AT5G05690	934.274	722.252	672.798	380.041	434.591	348.098	-0.980381	0.17793	5.50991	3.59012e-08	1.8902e-06
AT3G56150	810.585	895.185	722.635	1359.7	1221.55	1302.91	0.650629	0.118116	-5.50838	3.62161e-08	1.9008e-06
AT5G26742	1986.23	1985.5	1684.3	3038.22	3191.63	3211.7	0.709069	0.12884	-5.50348	3.72364e-08	1.95017e-06
AT2G40360	163.318	196.978	243.647	404.321	415.371	409.673	0.966616	0.175682	-5.50207	3.75349e-08	1.95742e-06
AT5G04830	124.89	107.274	97.828	253.361	212.49	206.068	0.973676	0.176956	-5.50237	3.74711e-08	1.95742e-06
AT3G48690	139.3	189.58	117.209	372.651	275.49	286.524	1.0052	0.18296	-5.49414	3.92628e-08	2.04317e-06
AT1G23020	62.445	75.8318	96.9051	20.0577	36.3049	30.3765	-1.35859	0.247374	5.49205	3.97302e-08	2.0631e-06
AT4G29520	58.8424	64.7345	67.3721	211.134	138.813	133.821	1.23737	0.225375	-5.49029	4.01264e-08	2.07926e-06
AT2G17250	75.6546	75.8318	101.52	205.855	162.304	160.092	0.996518	0.181834	-5.48039	4.24399e-08	2.19449e-06
AT5G20160	250.981	181.257	111.672	408.544	435.659	357.95	1.08155	0.197537	-5.47516	4.3711e-08	2.25545e-06
AT3G14420	2748.78	2427.54	1873.5	4056.94	4442.01	4197.71	0.811352	0.148277	-5.47187	4.45315e-08	2.29295e-06
AT2G36050	112.881	132.243	198.425	60.1731	56.5929	53.3642	-1.31156	0.23971	5.47145	4.46375e-08	2.29358e-06
AT3G53990	552.398	507.703	409.77	308.255	277.626	217.562	-0.863745	0.157954	5.46833	4.54302e-08	2.32454e-06
AT4G18390	299.016	305.177	386.698	608.065	516.811	509.833	0.688527	0.125908	-5.46851	4.53839e-08	2.32454e-06
AT2G32220	28.8208	39.7655	40.6079	79.1752	105.711	93.5925	1.23852	0.226576	-5.46623	4.59717e-08	2.34734e-06
AT1G55500	133.296	158.137	157.817	337.814	248.795	277.494	0.893541	0.163537	-5.46386	4.65897e-08	2.37394e-06
AT2G02950	175.326	198.827	178.121	76.0082	131.338	72.2469	-0.972948	0.178161	5.46107	4.73265e-08	2.40647e-06
AT2G43330	170.523	168.31	153.202	95.0102	91.83	81.2777	-0.869727	0.159321	5.45896	4.78927e-08	2.43021e-06
AT3G16150	6.00433	5.54867	8.30615	33.7814	24.5592	98.5184	2.22287	0.407644	-5.45298	4.95328e-08	2.50823e-06
AT5G15550	111.681	80.4557	95.9822	182.631	162.304	166.66	0.801834	0.147162	-5.44866	5.07519e-08	2.56465e-06
AT3G10740	361.461	302.402	260.259	139.348	197.541	118.222	-0.999024	0.183452	5.44569	5.16039e-08	2.60233e-06
AT4G35000	547.595	601.106	411.616	863.537	878.792	829.197	0.691955	0.127158	-5.44172	5.27699e-08	2.65565e-06
AT1G09390	98.471	98.9513	110.749	32.7257	55.5251	50.0802	-1.11202	0.204397	5.44049	5.31338e-08	2.66017e-06
AT3G57660	229.365	224.721	239.033	491.942	476.235	526.253	1.04435	0.191963	-5.44037	5.31692e-08	2.66017e-06
AT4G28200	110.48	107.274	109.826	197.41	195.406	178.154	0.764594	0.140542	-5.44032	5.3186e-08	2.66017e-06
AT5G19855	218.558	216.398	215.96	326.202	404.693	320.185	0.660114	0.121454	-5.43511	5.47621e-08	2.73341e-06
AT3G18000	293.011	289.456	284.255	451.826	528.557	747.098	0.94695	0.174362	-5.43094	5.6059e-08	2.79245e-06
AT4G13800	33.6242	44.3894	35.0704	85.5092	102.508	108.37	1.28937	0.237482	-5.42936	5.65566e-08	2.81151e-06
AT1G58180	136.899	147.04	157.817	67.5628	88.6267	39.4074	-1.14529	0.211186	5.42312	5.85661e-08	2.88792e-06
AT1G65840	148.907	135.942	116.286	295.587	249.863	229.055	0.903371	0.166566	-5.42348	5.84484e-08	2.88792e-06
AT4G17770	183.732	162.761	155.048	333.591	314.998	495.055	1.11611	0.205772	-5.42401	5.82761e-08	2.88792e-06
AT5G26830	399.888	354.19	342.398	547.892	575.539	518.043	0.560733	0.103394	-5.42325	5.85258e-08	2.88792e-06
AT1G56330	565.608	490.132	541.746	799.142	801.911	801.283	0.566421	0.104487	-5.42098	5.92741e-08	2.91695e-06
AT5G28910	26.4191	20.3451	36.9162	61.2288	66.2031	102.623	1.3514	0.249455	-5.41739	6.04752e-08	2.97009e-06
AT2G23770	92.4667	58.261	118.132	30.6144	41.6439	28.7345	-1.33068	0.245823	5.41317	6.19177e-08	3.03484e-06
AT3G23810	2342.89	3564.1	1444.35	6784.79	4931.06	5675.48	1.15865	0.214276	-5.40728	6.39907e-08	3.13017e-06
AT1G80420	92.4667	89.7035	98.7509	36.9484	49.1184	40.2284	-1.11312	0.205882	5.40657	6.4242e-08	3.13619e-06
AT4G01560	100.873	123.92	121.824	213.245	255.202	210.994	0.914855	0.16949	-5.39771	6.74983e-08	3.28611e-06
AT4G25730	151.309	144.265	124.592	324.09	263.744	321.827	1.05133	0.194781	-5.39748	6.75817e-08	3.28611e-06
AT2G44160	619.647	568.739	370.085	874.094	1011.2	935.104	0.819388	0.151833	-5.39666	6.78935e-08	3.29472e-06
AT4G35320	105.676	115.597	73.8325	241.748	185.796	198.679	1.02429	0.18994	-5.39269	6.94106e-08	3.34841e-06
AT5G19150	4048.12	2802.08	3526.42	1534.94	1903.87	1571.37	-1.02131	0.18938	5.39291	6.93263e-08	3.34841e-06
AT5G20700	782.965	766.641	619.27	1784.08	1209.81	1427.7	0.971856	0.180195	-5.39335	6.91545e-08	3.34841e-06
AT4G28240	282.204	263.562	227.958	96.0659	161.236	116.58	-1.02058	0.189318	5.39084	7.01295e-08	3.37643e-06
AT5G22060	199.344	274.659	156.894	540.503	367.32	390.79	0.982066	0.182248	-5.38863	7.09958e-08	3.41143e-06
AT5G21100	192.139	189.58	158.74	259.695	310.727	347.277	0.737932	0.137043	-5.38469	7.25715e-08	3.4803e-06
AT3G01690	697.703	458.69	577.739	243.86	377.998	304.586	-0.889439	0.165245	5.38256	7.34343e-08	3.51479e-06
AT1G80440	421.504	252.464	201.194	23.2247	86.4911	59.1111	-1.95172	0.362695	5.38115	7.40096e-08	3.5354e-06
AT1G30820	291.81	362.513	242.724	99.2329	183.66	128.895	-1.08518	0.201703	5.3801	7.44457e-08	3.54931e-06
AT1G23090	195.741	204.376	167.046	96.0659	121.728	86.2036	-0.890966	0.165689	5.37735	7.5592e-08	3.59695e-06
AT5G44260	36.026	49.938	89.5219	14.7794	14.9491	14.7778	-1.73845	0.323422	5.37518	7.65064e-08	3.63338e-06
AT2G21160	480.346	444.818	322.094	649.237	731.437	642.833	0.672481	0.125197	-5.37139	7.81313e-08	3.6962e-06
AT4G28730	50.4364	57.3363	56.2973	115.068	100.372	126.432	0.99572	0.185363	-5.37173	7.79843e-08	3.6962e-06
AT3G23080	353.055	393.956	280.563	168.907	179.389	125.611	-1.08151	0.201658	5.36312	8.1797e-08	3.86214e-06
AT1G47490	212.553	187.73	173.506	291.365	320.337	305.407	0.654208	0.122046	-5.36032	8.30731e-08	3.91484e-06
AT4G19420	431.111	326.447	299.022	110.845	214.626	201.963	-0.972049	0.181439	5.35744	8.44081e-08	3.95489e-06
AT5G57660	1091.59	1283.59	1275.46	789.641	647.082	599.321	-0.836264	0.156086	5.35773	8.42761e-08	3.95489e-06
AT5G62220	127.292	113.748	142.128	216.412	222.101	210.994	0.726604	0.135612	-5.35797	8.41622e-08	3.95489e-06
AT3G51800	499.56	502.155	389.466	871.983	846.758	758.592	0.795272	0.148568	-5.3529	8.65556e-08	4.04776e-06
AT1G33590	504.364	516.026	402.387	270.251	259.473	252.864	-0.852023	0.159432	5.3441	9.08654e-08	4.24119e-06
AT2G25070	208.951	210.849	143.05	116.124	104.644	96.0555	-0.820354	0.153524	5.3435	9.11688e-08	4.24725e-06
AT1G11790	84.0606	124.845	109.826	238.581	177.253	206.068	0.905905	0.169586	-5.34186	9.19966e-08	4.27767e-06
AT5G50800	32.4234	14.7965	27.6872	78.1195	69.4064	113.296	1.6084	0.30133	-5.33766	9.41549e-08	4.36971e-06
AT1G26800	57.6416	56.4115	47.9911	17.9464	19.2202	16.4197	-1.46863	0.275827	5.32444	1.01264e-07	4.68187e-06
AT5G55730	395.085	313.5	356.242	646.07	618.251	707.691	0.849013	0.159451	-5.32459	1.01182e-07	4.68187e-06
AT2G07180	128.493	128.544	123.669	49.6164	74.7454	67.3209	-0.963238	0.180945	5.32337	1.01863e-07	4.7007e-06
AT1G21920	166.92	145.19	113.517	47.5051	77.9488	64.858	-1.1076	0.208147	5.32126	1.03053e-07	4.73772e-06
AT3G52740	52.8381	40.6902	36.9162	108.734	72.6098	100.981	1.06182	0.19953	-5.32159	1.02863e-07	4.73772e-06
AT3G47420	93.6675	107.274	37.8391	168.907	227.44	234.802	1.29466	0.243496	-5.31694	1.05526e-07	4.84231e-06
AT3G02530	202.946	193.279	242.724	333.591	328.88	353.845	0.640649	0.120526	-5.31545	1.06395e-07	4.87306e-06
AT5G49910	1205.67	1286.37	931.212	2284.47	2207.12	2239.65	0.924605	0.173972	-5.31469	1.0684e-07	4.88427e-06
AT4G33980	10.8078	13.8717	23.0727	0	1.06779	3.28395	-2.0233	0.380753	5.31394	1.07279e-07	4.89522e-06
AT5G50450	67.2485	73.0575	107.98	46.4494	34.1693	26.2716	-1.18307	0.222757	5.31103	1.09005e-07	4.96468e-06
AT1G18620	541.591	496.606	639.574	234.359	343.829	288.987	-0.934213	0.176046	5.30664	1.11662e-07	5.07627e-06
AT4G16880	97.2701	86.0044	85.8303	141.46	205.016	169.944	0.898184	0.169268	-5.30629	1.1188e-07	5.07673e-06
AT3G08580	3807.95	3744.43	3260.63	4984.87	5179.86	5064.67	0.473627	0.0892752	-5.30525	1.12517e-07	5.09619e-06
AT1G68990	106.877	96.1769	86.7532	192.132	179.389	221.666	0.983535	0.185466	-5.30303	1.13895e-07	5.14906e-06
AT2G40940	228.165	184.956	169.815	99.2329	97.169	113.296	-0.886357	0.167199	5.30121	1.15041e-07	5.19126e-06
AT3G52060	110.48	96.1769	134.744	42.2268	39.5083	68.1419	-1.11901	0.21113	5.3001	1.15738e-07	5.2131e-06
AT2G32880	200.545	173.858	159.663	103.456	89.6945	88.6666	-0.904623	0.170723	5.29877	1.16588e-07	5.23214e-06
AT5G19820	828.598	713.929	696.794	1242.52	1368.91	1219.99	0.741605	0.139952	-5.29898	1.16451e-07	5.23214e-06
AT3G15620	21.6156	18.4956	48.914	3.16701	3.20337	4.92592	-2.10596	0.397507	5.29792	1.17129e-07	5.24676e-06
AT5G40480	320.631	249.69	311.942	469.773	517.879	648.58	0.851568	0.160937	-5.29131	1.21444e-07	5.43011e-06
AT4G03510	118.886	113.748	119.055	49.6164	59.7963	53.3642	-1.07608	0.203632	5.28443	1.26097e-07	5.62789e-06
AT1G25275	659.275	549.318	355.319	280.808	268.016	177.333	-1.06709	0.201946	5.28405	1.26355e-07	5.62915e-06
AT5G07690	91.2658	119.296	83.0615	250.194	188.999	205.247	1.06138	0.201019	-5.28001	1.29179e-07	5.74449e-06
AT3G10300	127.292	159.062	143.05	82.3422	57.6607	81.2777	-0.937171	0.177595	5.277	1.31317e-07	5.82893e-06
AT4G31820	309.823	306.102	318.403	192.132	198.609	182.259	-0.709053	0.134438	5.2742	1.3334e-07	5.90801e-06
AT2G19540	244.977	142.416	149.511	326.202	331.015	303.765	0.812356	0.154174	-5.26908	1.37112e-07	6.06416e-06
AT2G24280	200.545	223.796	237.187	302.977	399.354	385.864	0.684262	0.129978	-5.26444	1.40618e-07	6.19682e-06
AT4G12830	104.475	139.642	111.672	196.354	217.829	197.037	0.735868	0.139774	-5.26471	1.40408e-07	6.19682e-06
AT4G10430	118.886	100.801	101.52	206.911	152.694	203.605	0.783823	0.149122	-5.25624	1.47031e-07	6.46776e-06
AT3G60130	196.942	212.699	272.257	129.847	129.203	110.833	-0.877733	0.167004	5.25575	1.47426e-07	6.47353e-06
AT5G25210	44.432	61.0354	47.9911	13.7237	26.6948	14.7778	-1.38009	0.262703	5.25341	1.49306e-07	6.54431e-06
AT3G60290	76.8554	111.898	97.828	43.2824	36.3049	23.8086	-1.37668	0.26209	5.25268	1.49904e-07	6.55875e-06
AT3G11930	252.182	311.65	244.57	114.012	144.152	105.907	-1.10602	0.210769	5.24753	1.54149e-07	6.73244e-06
AT3G02830	223.361	283.907	206.731	494.053	448.472	449.08	0.909988	0.173457	-5.24619	1.55274e-07	6.75865e-06
AT4G31210	178.929	180.332	179.044	327.257	322.473	381.759	0.891283	0.169892	-5.24616	1.55301e-07	6.75865e-06
AT5G11590	28.8208	34.2168	35.0704	91.8432	65.1353	82.0987	1.18318	0.225647	-5.24351	1.5755e-07	6.84431e-06
AT3G07090	93.6675	140.566	100.597	279.752	187.931	185.543	0.904048	0.172815	-5.23131	1.68315e-07	7.29904e-06
AT3G26200	24.0173	20.3451	30.4559	2.11134	7.47454	0.820987	-2.07854	0.397991	5.22258	1.76448e-07	7.63817e-06
AT1G19660	506.765	554.867	387.621	166.796	258.405	188.827	-1.17544	0.225474	5.21318	1.85632e-07	8.02152e-06
AT1G73600	2144.75	1214.23	1187.78	3099.44	6092.82	5092.58	1.46815	0.281828	-5.20937	1.89478e-07	8.1589e-06
AT2G03120	231.767	224.721	227.035	359.983	408.964	364.518	0.697237	0.13384	-5.20949	1.8936e-07	8.1589e-06
AT5G04220	68.4494	115.597	95.9822	36.9484	45.915	41.0493	-1.13688	0.218587	5.20101	1.9821e-07	8.51991e-06
AT3G13940	58.8424	36.9911	49.8369	127.736	112.118	113.296	1.18903	0.228757	-5.19781	2.01651e-07	8.65262e-06
AT2G21320	49.2355	40.6902	59.9889	100.289	91.83	113.296	0.971338	0.18689	-5.19737	2.02128e-07	8.65789e-06
AT1G78265	103.274	85.0796	89.5219	35.8928	48.0506	39.4074	-1.11968	0.215629	5.19263	2.07348e-07	8.86592e-06
AT2G34750	273.797	243.217	222.42	376.874	411.1	376.833	0.631808	0.121807	-5.18694	2.13772e-07	9.12466e-06
AT2G35390	193.339	199.752	194.733	294.532	324.609	309.512	0.630979	0.121668	-5.18606	2.14792e-07	9.15222e-06
AT3G47340	350.653	497.531	711.561	125.625	105.711	27.9136	-2.06079	0.39744	5.18516	2.15824e-07	9.18023e-06
AT2G34430	31999.5	23952.7	20873.4	10516.6	13298.3	9409.33	-1.15219	0.222256	5.1841	2.17064e-07	9.21692e-06
AT5G64170	318.229	383.783	333.169	569.006	522.15	619.845	0.693326	0.133782	-5.18251	2.1892e-07	9.27962e-06
AT2G04690	171.724	151.664	167.969	99.2329	103.576	85.3826	-0.769777	0.14862	5.17949	2.22498e-07	9.41497e-06
AT1G06220	291.81	328.296	336.861	467.661	481.574	488.487	0.559677	0.108093	-5.17775	2.2458e-07	9.48665e-06
AT4G05120	39.6286	71.2079	46.1453	14.7794	13.8813	20.5247	-1.50144	0.290029	5.17687	2.25643e-07	9.51514e-06
AT1G72750	178.929	163.686	169.815	297.699	263.744	279.136	0.68572	0.132471	-5.17637	2.26249e-07	9.52427e-06
AT2G45660	166.92	213.624	156.894	81.2865	89.6945	84.5617	-1.03889	0.200729	5.17556	2.27225e-07	9.54893e-06
AT2G31750	126.091	143.341	175.352	261.806	261.609	245.475	0.74583	0.144237	-5.17087	2.33003e-07	9.77493e-06
AT1G13160	121.287	101.726	117.209	229.08	181.525	221.666	0.854929	0.165389	-5.16921	2.35089e-07	9.82637e-06
AT1G78680	374.67	338.469	277.795	780.139	520.014	559.092	0.863908	0.167135	-5.16893	2.35434e-07	9.82637e-06
AT2G06465	45.6329	65.6593	66.4492	124.569	101.44	125.611	0.917998	0.177582	-5.16942	2.34824e-07	9.82637e-06
AT1G80750	142.903	122.071	155.048	289.253	245.592	265.179	0.882095	0.170857	-5.16276	2.43335e-07	1.01388e-05
AT2G34100	18.013	4.62389	38.7621	0	0	0	-2.34019	0.453634	5.15876	2.48595e-07	1.03404e-05
AT2G31800	319.43	279.283	260.259	109.79	190.067	137.105	-0.95072	0.184348	5.15721	2.5065e-07	1.04082e-05
AT2G43650	104.475	125.77	137.513	241.748	233.846	240.549	0.904793	0.175528	-5.15468	2.54063e-07	1.0532e-05
AT2G44940	158.514	174.783	115.363	351.538	293.643	283.241	0.988806	0.192092	-5.14756	2.63903e-07	1.09214e-05
AT1G68840	494.757	366.212	376.546	114.012	251.999	126.432	-1.24947	0.242789	5.14632	2.65649e-07	1.09751e-05
AT1G45010	168.121	199.752	164.277	288.198	280.829	288.987	0.657505	0.127788	-5.1453	2.67094e-07	1.10162e-05
AT3G10050	166.92	134.093	109.826	275.53	289.371	250.401	0.938578	0.182465	-5.1439	2.69099e-07	1.10802e-05
AT5G14040	659.275	570.588	629.422	913.154	921.504	922.789	0.546165	0.10619	-5.14326	2.70007e-07	1.10989e-05
AT1G22400	105.676	147.965	120.901	62.2845	70.4742	57.4691	-0.964329	0.187865	5.13309	2.85021e-07	1.16964e-05
AT4G00430	1012.33	940.499	957.054	1771.41	1457.54	1644.44	0.7115	0.138629	-5.1324	2.86066e-07	1.17196e-05
AT1G48630	188.536	159.987	96.9051	305.088	348.1	326.753	1.06763	0.208228	-5.12723	2.94033e-07	1.20259e-05
AT3G13450	82.8598	93.4026	96.9051	43.2824	28.8304	39.4074	-1.21604	0.237285	5.12482	2.97816e-07	1.21602e-05
AT1G78830	1081.98	653.818	853.688	316.701	440.998	210.994	-1.31816	0.257285	5.12332	3.00196e-07	1.2237e-05
AT1G07350	60.0433	72.1327	64.6034	152.016	115.321	112.475	0.888688	0.173544	-5.12082	3.04206e-07	1.23798e-05
AT1G44900	88.8641	82.3053	115.363	163.629	177.253	217.562	0.911895	0.178158	-5.11847	3.08028e-07	1.25145e-05
AT2G23420	129.694	119.296	132.898	222.746	198.609	251.222	0.781928	0.152881	-5.11462	3.14378e-07	1.27513e-05
AT5G48412	180.13	132.243	107.98	61.2288	72.6098	68.1419	-1.01125	0.197735	5.11415	3.15155e-07	1.27617e-05
AT1G27330	146.506	121.146	111.672	329.369	300.049	229.055	1.09706	0.214571	-5.11279	3.17436e-07	1.28328e-05
AT4G15550	196.942	103.575	77.5241	263.917	307.524	282.42	1.10435	0.216127	-5.10973	3.22615e-07	1.30207e-05
AT2G03090	20.4147	25.8938	24.9185	64.3958	49.1184	112.475	1.47859	0.289463	-5.10804	3.2552e-07	1.31163e-05
AT2G44670	186.134	137.792	135.667	287.142	281.897	253.685	0.804238	0.157511	-5.1059	3.2922e-07	1.32435e-05
AT1G71970	133.296	77.6814	127.361	39.0598	66.2031	47.6172	-1.09711	0.215018	5.10239	3.35395e-07	1.34698e-05
AT5G16070	237.771	171.084	151.357	339.925	307.524	308.691	0.746086	0.146257	-5.1012	3.37504e-07	1.35323e-05
AT5G52060	453.927	617.752	356.242	833.979	767.742	795.536	0.713947	0.140232	-5.09118	3.55844e-07	1.42442e-05
AT1G78270	99.6719	86.0044	94.1364	43.2824	48.0506	38.5864	-1.06847	0.210016	5.08757	3.62672e-07	1.44939e-05
AT2G28120	57.6416	44.3894	38.7621	10.5567	16.0169	13.9568	-1.5711	0.309098	5.08286	3.71787e-07	1.48097e-05
AT4G01660	70.8511	61.0354	64.6034	135.126	134.542	146.957	1.0199	0.200648	-5.08302	3.71478e-07	1.48097e-05
AT5G43850	238.972	214.549	183.658	319.868	391.879	380.938	0.747306	0.147108	-5.07998	3.77482e-07	1.50121e-05
AT5G02160	1880.56	1843.08	1559.71	961.715	805.115	467.963	-1.17571	0.231502	5.07862	3.80187e-07	1.50952e-05
AT5G64620	126.091	144.265	205.808	70.7298	90.7623	62.395	-1.06104	0.20896	5.07771	3.82004e-07	1.51427e-05
AT3G03450	24.0173	19.4203	20.3039	52.7835	46.9828	64.858	1.26841	0.249957	-5.07453	3.88456e-07	1.53736e-05
AT1G78020	248.579	184.956	209.5	627.067	381.201	431.839	1.08216	0.213303	-5.07331	3.90946e-07	1.54471e-05
AT1G52342	76.8554	110.973	90.4448	194.243	172.982	174.049	0.898098	0.177285	-5.06585	4.06584e-07	1.60391e-05
AT1G72755	100.873	82.3053	80.2928	191.076	156.965	153.525	0.884469	0.174636	-5.06463	4.09197e-07	1.61162e-05
AT3G57490	98.471	82.3053	30.4559	196.354	183.66	143.673	1.21274	0.239592	-5.06171	4.15504e-07	1.63382e-05
AT4G27410	68.4494	140.566	50.7598	38.0041	20.288	25.4506	-1.47827	0.292092	5.06098	4.17107e-07	1.6375e-05
AT1G15100	43.2312	37.9159	20.3039	97.1216	77.9488	67.3209	1.16591	0.230551	-5.05704	4.25811e-07	1.66899e-05
AT3G22460	19.2139	15.7212	15.6894	0	0	3.28395	-2.17263	0.429846	5.05445	4.31637e-07	1.68911e-05
AT3G01540	586.023	596.482	544.515	861.426	780.555	833.302	0.498112	0.0985813	-5.0528	4.35372e-07	1.70101e-05
AT3G61130	533.185	590.933	565.741	793.863	785.894	852.184	0.502311	0.0994358	-5.05161	4.381e-07	1.70894e-05
AT3G61260	827.397	814.73	671.876	457.105	482.642	424.45	-0.75823	0.150134	5.05035	4.40998e-07	1.71751e-05
AT1G04980	20.4147	24.969	26.7643	91.8432	84.3555	70.6049	1.52579	0.302295	-5.04735	4.47979e-07	1.73916e-05
AT1G08890	120.087	162.761	129.207	48.5608	61.9319	81.2777	-1.05502	0.209015	5.04758	4.47431e-07	1.73916e-05
AT4G38100	98.471	94.3274	79.3699	190.02	147.355	175.691	0.871123	0.172695	-5.04428	4.5524e-07	1.76454e-05
AT2G29170	38.4277	24.969	21.2268	64.3958	92.8978	57.4691	1.25205	0.24826	-5.04331	4.57555e-07	1.77071e-05
AT1G16320	139.3	165.535	136.59	249.138	237.05	246.296	0.695429	0.137986	-5.03986	4.65871e-07	1.79833e-05
AT3G62310	184.933	166.46	178.121	291.365	280.829	298.018	0.687719	0.136459	-5.03974	4.66163e-07	1.79833e-05
AT5G11790	300.216	457.765	226.112	645.014	590.489	731.499	0.942181	0.186977	-5.03903	4.67894e-07	1.80217e-05
AT1G27020	135.698	79.5309	60.9118	20.0577	40.5761	19.7037	-1.57206	0.312104	5.03698	4.72924e-07	1.81868e-05
AT4G13750	106.877	72.1327	106.134	192.132	190.067	261.074	1.09936	0.218327	-5.03539	4.76872e-07	1.83098e-05
AT5G28840	904.252	757.393	598.966	1136.96	1318.72	1168.26	0.653649	0.129826	-5.03479	4.78367e-07	1.83384e-05
AT5G41670	268.994	274.659	222.42	467.661	439.93	430.197	0.767633	0.152536	-5.03246	4.84224e-07	1.85339e-05
AT5G50100	72.052	84.1548	90.4448	157.295	154.83	145.315	0.83653	0.166284	-5.03075	4.88573e-07	1.86711e-05
AT3G02170	428.709	422.624	468.836	190.02	288.304	275.852	-0.79834	0.158754	5.02877	4.93638e-07	1.88353e-05
AT2G47630	97.2701	81.3805	96.9051	150.961	183.66	174.87	0.843981	0.167866	-5.0277	4.96398e-07	1.89029e-05
AT3G16800	110.48	103.575	81.2157	36.9484	57.6607	49.2592	-1.0001	0.198927	5.02748	4.96957e-07	1.89029e-05
AT3G23530	295.413	282.057	209.5	457.105	436.727	474.53	0.764092	0.152003	-5.02683	4.98648e-07	1.89378e-05
AT2G47470	425.107	398.579	346.09	791.752	641.743	704.407	0.827215	0.164678	-5.02322	5.08127e-07	1.92679e-05
AT4G27490	49.2355	25.8938	25.8414	80.2309	80.0843	76.3518	1.16598	0.232299	-5.01933	5.18514e-07	1.96313e-05
AT3G13570	165.72	121.146	144.896	255.472	224.236	212.636	0.656724	0.130865	-5.01833	5.21225e-07	1.97034e-05
AT3G02040	26.4191	13.8717	35.0704	67.5628	107.847	111.654	1.66365	0.331755	-5.0147	5.3116e-07	2.0048e-05
AT4G30990	327.836	284.832	302.713	611.232	541.37	635.444	0.913595	0.182219	-5.01371	5.33893e-07	2.01201e-05
AT3G22440	770.956	717.628	763.243	529.946	515.743	474.53	-0.57538	0.114803	5.01189	5.38967e-07	2.02801e-05
AT3G47370	242.575	248.765	177.198	503.554	404.693	431.839	0.945656	0.188739	-5.0104	5.43171e-07	2.04069e-05
AT5G67240	150.108	157.212	126.438	276.585	221.033	257.79	0.765448	0.152798	-5.00955	5.45577e-07	2.04658e-05
AT1G79150	110.48	109.124	133.821	245.971	230.643	275.031	1.01878	0.203535	-5.00544	5.57357e-07	2.08757e-05
AT5G19010	343.448	388.407	388.543	259.695	241.321	233.981	-0.617954	0.12365	4.9976	5.80489e-07	2.17089e-05
AT4G12600	246.178	172.009	165.2	487.719	411.1	432.66	1.10646	0.221497	-4.99538	5.87207e-07	2.19266e-05
AT3G16780	238.972	189.58	138.436	358.928	395.083	321.006	0.878392	0.175901	-4.99367	5.92441e-07	2.20883e-05
AT3G06350	236.571	209	196.579	432.824	327.812	327.574	0.727563	0.14578	-4.99083	6.01204e-07	2.23809e-05
AT5G28770	205.348	151.664	179.967	26.3917	72.6098	33.6605	-1.70751	0.342224	4.98945	6.05525e-07	2.25075e-05
AT5G20220	80.458	67.5088	76.6012	141.46	122.796	142.852	0.820546	0.16448	-4.98873	6.07766e-07	2.25565e-05
AT3G27570	128.493	110.973	79.3699	187.909	194.338	166.66	0.754127	0.15119	-4.98795	6.10237e-07	2.26139e-05
AT1G64980	170.523	183.106	166.123	286.086	303.253	323.469	0.774061	0.155289	-4.98466	6.20715e-07	2.29382e-05
AT3G04140	146.506	106.35	102.443	211.134	194.338	234.802	0.820631	0.164633	-4.98461	6.20864e-07	2.29382e-05
AT3G17120	63.6459	112.823	68.295	219.579	142.016	200.321	1.10729	0.222225	-4.98274	6.26894e-07	2.3126e-05
AT4G19860	390.281	342.168	271.334	149.905	193.27	179.796	-0.91384	0.183491	4.98031	6.34835e-07	2.33837e-05
AT3G10610	162.117	144.265	138.436	329.369	332.083	283.241	1.01611	0.204083	-4.97891	6.39444e-07	2.35181e-05
AT5G13000	501.962	617.752	503.907	783.306	792.301	991.752	0.633002	0.127211	-4.97601	6.491e-07	2.38374e-05
AT1G72150	3185.9	3159.04	3013.29	1481.1	1949.79	1518	-0.899665	0.180835	4.97506	6.52288e-07	2.39185e-05
AT5G07820	45.6329	69.3584	56.2973	25.3361	19.2202	18.0617	-1.34252	0.269875	4.97461	6.53776e-07	2.39372e-05
AT2G15690	86.4624	91.553	105.211	175.241	142.016	175.691	0.759265	0.152719	-4.97165	6.63861e-07	2.42701e-05
AT4G12690	49.2355	45.3141	57.2202	15.835	25.627	13.9568	-1.35233	0.272083	4.97028	6.68569e-07	2.44057e-05
AT2G32290	28.8208	27.7433	30.4559	74.9525	64.0675	65.679	1.12971	0.227366	-4.96868	6.74118e-07	2.45649e-05
AT4G35850	100.873	86.0044	112.595	194.243	190.067	157.63	0.808814	0.16279	-4.96844	6.74938e-07	2.45649e-05
AT2G15620	1216.48	1289.14	623.884	2023.72	2572.31	2031.12	1.01331	0.20403	-4.96649	6.8174e-07	2.47756e-05
AT3G52500	374.67	453.141	450.378	295.587	289.371	251.222	-0.624128	0.125748	4.96334	6.92926e-07	2.51448e-05
AT2G47990	106.877	61.0354	92.2906	152.016	178.321	169.944	0.902652	0.1819	-4.96235	6.96468e-07	2.52359e-05
AT5G64740	2070.29	2114.04	1592.01	2893.59	2987.68	3053.25	0.603109	0.121566	-4.96117	7.00711e-07	2.53521e-05
AT5G15230	598.031	565.04	713.406	374.763	372.659	360.413	-0.757005	0.152663	4.95865	7.0983e-07	2.5644e-05
AT1G60850	24.0173	24.969	35.0704	66.5072	62.9997	72.2469	1.15071	0.232203	-4.95563	7.20964e-07	2.60079e-05
AT5G48030	56.4407	63.8097	68.295	130.903	121.728	134.642	0.969698	0.195926	-4.9493	7.44794e-07	2.68279e-05
AT2G18280	487.552	405.053	507.598	254.416	307.524	252.864	-0.775984	0.157078	4.94011	7.80797e-07	2.80834e-05
AT3G15070	121.287	106.35	127.361	65.4515	54.4574	73.0678	-0.853437	0.172969	4.93404	8.05456e-07	2.89278e-05
AT1G34030	431.111	347.717	245.493	634.457	698.335	621.487	0.883579	0.179103	-4.93335	8.08319e-07	2.89296e-05
AT1G66070	111.681	126.695	134.744	213.245	211.423	194.574	0.688829	0.139622	-4.93352	8.07591e-07	2.89296e-05
AT3G07300	121.287	98.0265	94.1364	172.074	190.067	160.092	0.708914	0.143703	-4.93317	8.09053e-07	2.89296e-05
AT5G15450	512.77	553.017	407.924	935.323	743.183	848.08	0.741716	0.15037	-4.9326	8.11422e-07	2.89719e-05
AT2G27830	129.694	86.9292	59.066	31.6701	39.5083	36.1234	-1.24745	0.252958	4.93146	8.16162e-07	2.90987e-05
AT1G78460	182.532	150.739	157.817	47.5051	99.3046	38.5864	-1.30536	0.265031	4.92531	8.42246e-07	2.99849e-05
AT5G61000	68.4494	72.1327	93.2135	137.237	130.271	156.809	0.811564	0.164785	-4.92499	8.43667e-07	2.99919e-05
AT4G20020	121.287	84.1548	99.6738	178.408	194.338	173.228	0.805642	0.163608	-4.92423	8.46928e-07	3.00641e-05
AT1G21670	341.046	203.451	311.019	101.344	165.508	155.988	-0.979857	0.199121	4.92092	8.61363e-07	3.05322e-05
AT4G18905	142.903	105.425	105.211	213.245	227.44	178.975	0.775863	0.157694	-4.92005	8.65204e-07	3.05898e-05
AT5G42900	15.6113	22.1947	17.5352	4.22268	0	6.5679	-1.62307	0.329892	4.91999	8.65489e-07	3.05898e-05
AT3G60286	38.4277	66.584	57.2202	20.0577	22.4236	12.3148	-1.43938	0.292938	4.91361	8.94148e-07	3.15571e-05
AT1G02300	158.514	122.996	103.365	66.5072	64.0675	59.9321	-0.97682	0.199166	4.90455	9.36416e-07	3.30012e-05
AT5G51220	45.6329	40.6902	38.7621	92.8989	74.7454	100.16	1.03191	0.210613	-4.89954	9.60609e-07	3.38051e-05
AT1G71810	110.48	142.416	166.123	194.243	264.812	262.716	0.73908	0.150899	-4.89784	9.68937e-07	3.40492e-05
AT4G32720	164.519	154.438	107.98	257.583	260.541	233.16	0.779825	0.15925	-4.89687	9.73755e-07	3.41694e-05
AT1G24510	494.757	528.048	439.303	699.909	717.556	724.932	0.528252	0.107891	-4.89617	9.77247e-07	3.42429e-05
AT3G49680	539.189	485.509	430.997	879.372	750.657	859.573	0.739368	0.151142	-4.89188	9.98791e-07	3.49477e-05
AT1G45688	293.011	333.845	315.634	550.004	440.998	470.426	0.602321	0.123145	-4.89117	1.00239e-06	3.50234e-05
AT2G19310	99.6719	76.7566	66.4492	167.851	130.271	145.315	0.834489	0.17073	-4.88776	1.01988e-06	3.55838e-05
AT3G21110	84.0606	94.3274	63.6805	165.74	150.559	140.389	0.865521	0.177169	-4.88529	1.03277e-06	3.59822e-05
AT4G24010	13.2095	17.5708	13.8436	54.8948	29.8982	52.5432	1.40983	0.288751	-4.8825	1.04752e-06	3.6444e-05
AT1G34780	114.082	125.77	101.52	181.575	234.914	177.333	0.756834	0.15504	-4.88154	1.05258e-06	3.65683e-05
AT1G52980	265.391	298.703	295.33	435.991	453.811	448.259	0.608209	0.124609	-4.88095	1.05578e-06	3.66272e-05
AT2G31610	815.388	822.128	598.966	1349.15	1318.72	1201.1	0.753111	0.15434	-4.87957	1.06318e-06	3.68317e-05
AT2G15900	204.147	184.956	212.268	122.458	127.067	128.895	-0.66814	0.13699	4.8773	1.07549e-06	3.72054e-05
AT5G20890	596.83	555.792	445.764	774.861	862.775	763.518	0.56398	0.115717	-4.8738	1.09472e-06	3.78174e-05
AT5G56680	336.242	307.026	195.656	507.777	485.845	469.605	0.767525	0.157492	-4.87344	1.09673e-06	3.78335e-05
AT4G12310	156.113	174.783	189.196	304.033	258.405	309.512	0.707479	0.145184	-4.87297	1.09934e-06	3.78699e-05
AT2G45850	190.938	171.084	216.883	91.8432	143.084	103.444	-0.772866	0.158804	4.86679	1.13427e-06	3.90183e-05
AT1G50920	568.01	519.725	525.134	915.265	918.3	884.203	0.717747	0.147549	-4.86447	1.14764e-06	3.94226e-05
AT1G63780	80.458	62.8849	50.7598	163.629	122.796	136.284	1.05377	0.216822	-4.86009	1.1733e-06	4.02475e-05
AT3G26440	511.569	610.354	554.667	996.552	773.081	974.512	0.677769	0.139522	-4.85779	1.18701e-06	4.0661e-05
AT1G29310	145.305	146.115	138.436	309.311	212.49	212.636	0.732988	0.151004	-4.8541	1.20935e-06	4.13267e-05
AT3G05165	90.0649	141.491	87.6761	243.86	198.609	229.876	1.00089	0.206198	-4.85402	1.20982e-06	4.13267e-05
AT3G49010	1212.87	922.929	969.974	1996.27	1613.43	1696.16	0.736421	0.151728	-4.85355	1.21272e-06	4.13677e-05
AT1G32700	171.724	186.805	175.352	107.678	97.169	86.2036	-0.862891	0.177934	4.84949	1.23781e-06	4.21063e-05
AT3G52370	80.458	109.124	80.2928	258.639	142.016	242.191	1.14935	0.236995	-4.84966	1.2367e-06	4.21063e-05
AT3G18130	333.841	209	132.898	513.055	545.641	451.543	1.07928	0.222658	-4.84726	1.25175e-06	4.24801e-05
AT5G16120	114.082	111.898	86.7532	51.7278	67.2709	52.5432	-0.84797	0.174941	4.84718	1.25228e-06	4.24801e-05
AT5G52470	440.718	381.009	275.949	840.313	694.064	733.962	0.981631	0.202631	-4.84442	1.26981e-06	4.30151e-05
AT1G07040	69.6502	76.7566	63.6805	34.8371	28.8304	27.9136	-1.13265	0.233864	4.84322	1.27751e-06	4.32162e-05
AT3G51750	20.4147	24.969	29.533	58.0618	69.4064	65.679	1.22851	0.253747	-4.84148	1.28877e-06	4.35368e-05
AT2G32530	43.2312	40.6902	49.8369	85.5092	90.7623	90.3086	0.927288	0.191656	-4.83829	1.30961e-06	4.41798e-05
AT1G64720	1146.83	2050.23	1710.14	557.393	792.301	726.573	-1.16703	0.241304	4.83634	1.32253e-06	4.45544e-05
AT5G04190	72.052	31.4425	55.3744	8.44535	25.627	14.7778	-1.49138	0.308477	4.83465	1.33378e-06	4.48714e-05
AT2G36320	474.342	424.473	212.268	158.35	212.49	144.494	-1.05758	0.21877	4.8342	1.33683e-06	4.49125e-05
AT1G16840	134.497	174.783	135.667	102.4	60.8641	63.216	-0.952766	0.197165	4.83232	1.34951e-06	4.52141e-05
AT3G06510	350.653	401.354	313.788	561.616	602.234	580.438	0.677304	0.140154	-4.83258	1.34773e-06	4.52141e-05
AT1G10650	64.8468	75.8318	68.295	130.903	115.321	120.685	0.765748	0.158492	-4.83146	1.35533e-06	4.53471e-05
AT1G18660	226.964	248.765	204.885	357.872	332.083	376.012	0.62024	0.128386	-4.83106	1.35806e-06	4.53762e-05
AT3G17020	349.452	426.323	349.781	230.136	231.711	228.234	-0.705844	0.146125	4.83042	1.36248e-06	4.5462e-05
AT2G39705	64.8468	67.5088	54.4515	28.5031	32.0337	25.4506	-1.06987	0.221503	4.83005	1.36502e-06	4.54846e-05
AT3G13150	30.0216	23.1195	33.2246	70.7298	67.2709	66.4999	1.14383	0.236936	-4.82761	1.38183e-06	4.5982e-05
AT5G48760	243.776	238.593	186.427	407.488	377.998	389.969	0.775145	0.160593	-4.82675	1.38778e-06	4.61173e-05
AT2G46420	79.2572	61.0354	74.7554	138.293	114.254	160.092	0.895637	0.185765	-4.82135	1.42588e-06	4.7319e-05
AT5G48240	68.4494	81.3805	83.0615	155.183	151.626	135.463	0.865536	0.179618	-4.81875	1.44459e-06	4.78752e-05
AT1G45201	447.923	566.889	279.641	1230.91	797.64	784.043	1.03991	0.215886	-4.81696	1.45758e-06	4.82403e-05
AT1G05870	118.886	98.9513	77.5241	179.464	195.406	186.364	0.881687	0.183103	-4.81526	1.47011e-06	4.85892e-05
AT1G20630	339.845	331.995	311.942	179.464	187.931	137.926	-0.937084	0.194626	4.81478	1.47359e-06	4.86385e-05
AT1G29350	189.737	105.425	106.134	272.363	234.914	247.938	0.874096	0.18159	-4.81357	1.48261e-06	4.88702e-05
AT5G52420	79.2572	79.5309	90.4448	136.181	163.372	139.568	0.769608	0.15995	-4.81154	1.49774e-06	4.93025e-05
AT2G08760	1378.59	1328.91	2724.42	459.216	836.081	865.32	-1.23859	0.257467	4.81065	1.50441e-06	4.94553e-05
AT2G28450	117.685	105.425	86.7532	184.742	174.05	169.123	0.739529	0.153936	-4.80412	1.55432e-06	5.10277e-05
AT4G00370	337.443	385.633	311.942	459.216	548.845	577.975	0.589958	0.122927	-4.79925	1.59265e-06	5.22095e-05
AT4G33150	80.458	82.3053	72.9096	40.1154	46.9828	31.1975	-0.974101	0.20298	4.799	1.59459e-06	5.22095e-05
AT3G12270	48.0346	53.6371	59.9889	117.179	96.1012	115.759	0.957348	0.199583	-4.79675	1.61263e-06	5.27296e-05
AT5G26180	48.0346	60.1106	56.2973	114.012	102.508	116.58	0.949095	0.197972	-4.79409	1.63411e-06	5.33606e-05
AT5G20020	300.216	265.411	193.81	475.051	399.354	430.197	0.746943	0.155824	-4.7935	1.63895e-06	5.34473e-05
AT3G07350	50.4364	51.7876	76.6012	24.2804	16.0169	9.03086	-1.63085	0.340257	4.79298	1.64322e-06	5.35151e-05
AT2G16430	164.519	184.031	119.055	289.253	268.016	264.358	0.773566	0.161471	-4.79075	1.66155e-06	5.40402e-05
AT1G53645	104.475	77.6814	84.9074	158.35	161.236	155.167	0.796017	0.166213	-4.78915	1.67489e-06	5.43739e-05
AT3G18773	49.2355	57.3363	79.3699	16.8907	24.5592	18.8827	-1.46077	0.305027	4.78899	1.67626e-06	5.43739e-05
AT1G76955	10.8078	3.69911	9.22906	30.6144	26.6948	41.8703	1.68492	0.3523	-4.78262	1.73025e-06	5.60509e-05
AT1G47900	196.942	214.549	190.119	340.981	294.71	279.957	0.575345	0.120347	-4.78072	1.74669e-06	5.65088e-05
AT2G40430	180.13	227.495	197.502	327.257	308.592	317.722	0.622165	0.130168	-4.77972	1.75542e-06	5.67162e-05
AT3G18775	49.2355	55.4867	74.7554	15.835	23.4914	17.2407	-1.48714	0.311354	4.77637	1.78485e-06	5.75908e-05
AT3G21560	97.2701	116.522	132.898	251.249	171.914	218.383	0.832025	0.174356	-4.772	1.82405e-06	5.87781e-05
AT5G04885	134.497	112.823	151.357	223.802	213.558	205.247	0.656568	0.137626	-4.77068	1.83603e-06	5.90863e-05
AT5G17770	420.303	399.504	411.616	838.201	632.132	633.802	0.734427	0.154111	-4.76556	1.88329e-06	6.05275e-05
AT5G54910	76.8554	80.4557	64.6034	159.406	146.287	161.734	1.0053	0.211115	-4.76184	1.91832e-06	6.15724e-05
AT5G54630	225.763	291.305	266.72	171.018	161.236	135.463	-0.748997	0.157319	4.76102	1.92615e-06	6.17429e-05
AT2G43820	130.894	123.92	143.05	50.6721	73.6776	55.0061	-1.09406	0.229981	4.75715	1.96349e-06	6.28146e-05
AT4G24920	159.715	185.88	143.973	335.703	248.795	251.222	0.730577	0.153579	-4.75702	1.96472e-06	6.28146e-05
AT1G75280	223.361	185.88	203.962	373.707	350.236	376.833	0.802009	0.168812	-4.7509	2.02514e-06	6.46618e-05
AT1G01520	2.40173	0.924778	8.30615	20.0577	16.0169	33.6605	1.86201	0.39207	-4.74918	2.04245e-06	6.51295e-05
AT5G41460	40.8294	53.6371	58.1431	130.903	76.881	127.253	1.04233	0.219495	-4.74876	2.04672e-06	6.51806e-05
AT3G48590	120.087	107.274	101.52	53.8391	73.6776	36.1234	-0.983542	0.207162	4.74768	2.05759e-06	6.54415e-05
AT1G32240	33.6242	36.0664	39.685	89.7319	60.8641	79.6357	1.00097	0.210889	-4.74646	2.07006e-06	6.57528e-05
AT1G23280	92.4667	83.23	90.4448	188.965	161.236	152.704	0.866378	0.182577	-4.74528	2.08223e-06	6.60534e-05
AT4G22200	214.955	221.947	202.116	356.816	302.185	343.994	0.622665	0.131313	-4.74185	2.11772e-06	6.70921e-05
AT2G20490	92.4667	72.1327	100.597	209.022	182.592	174.049	1.01522	0.214128	-4.74119	2.12471e-06	6.72266e-05
AT4G16720	965.496	687.11	690.334	1425.15	1377.45	1301.26	0.768872	0.16225	-4.73882	2.14967e-06	6.79285e-05
AT1G63810	86.4624	100.801	100.597	188.965	188.999	217.562	0.978132	0.206897	-4.72762	2.27165e-06	7.16902e-05
AT1G11600	128.493	84.1548	122.747	193.187	207.152	233.16	0.871272	0.184317	-4.72702	2.27838e-06	7.18102e-05
AT3G50500	702.507	574.287	549.129	361.039	380.134	386.685	-0.691025	0.146196	4.7267	2.28198e-06	7.18311e-05
AT3G51830	141.702	174.783	163.354	98.1772	90.7623	97.6975	-0.740437	0.156765	4.72322	2.32142e-06	7.29784e-05
AT1G29880	535.586	481.809	397.772	721.022	752.793	649.401	0.561324	0.118947	-4.71912	2.36865e-06	7.43317e-05
AT5G03300	271.396	212.699	156.894	380.041	365.185	394.074	0.794123	0.168284	-4.71896	2.37054e-06	7.43317e-05
AT1G53240	712.114	676.938	523.288	884.651	1213.01	1084.52	0.701102	0.14867	-4.71583	2.40731e-06	7.53307e-05
AT5G16400	379.474	368.987	334.092	192.132	266.948	199.5	-0.715294	0.151683	4.71572	2.40856e-06	7.53307e-05
AT3G13062	343.448	221.947	191.964	92.8989	150.559	119.043	-1.01151	0.214723	4.71078	2.4677e-06	7.70817e-05
AT1G01050	115.283	151.664	124.592	225.913	234.914	177.333	0.657099	0.139507	-4.71014	2.47551e-06	7.71287e-05
AT1G18070	392.683	489.208	374.7	642.902	625.726	615.74	0.55685	0.11822	-4.7103	2.47356e-06	7.71287e-05
AT5G39320	290.61	303.327	225.189	420.156	427.117	431.018	0.616001	0.130799	-4.70954	2.48281e-06	7.72577e-05
AT5G59960	163.318	134.093	124.592	77.0638	87.5589	85.3826	-0.737513	0.156863	4.70165	2.58072e-06	8.02022e-05
AT5G15490	325.435	271.885	278.718	542.614	380.134	488.487	0.66003	0.140554	-4.69593	2.65397e-06	8.23743e-05
AT5G52570	58.8424	73.0575	36.9162	136.181	150.559	105.907	1.1234	0.239324	-4.69407	2.67827e-06	8.30231e-05
AT5G55280	296.614	292.23	236.264	432.824	435.659	490.129	0.688806	0.14682	-4.6915	2.71214e-06	8.39664e-05
AT5G63980	267.793	349.566	183.658	660.849	435.659	444.975	0.887843	0.189287	-4.69047	2.72578e-06	8.42819e-05
AT1G63000	363.862	304.252	268.566	517.278	486.913	474.53	0.632488	0.13493	-4.68753	2.76521e-06	8.53934e-05
AT3G59970	1662	1644.26	1367.75	2911.54	2372.63	2385.79	0.681006	0.145382	-4.68426	2.80979e-06	8.65514e-05
AT5G17170	435.914	379.159	184.581	690.408	769.878	599.321	0.973471	0.207813	-4.68435	2.80851e-06	8.65514e-05
AT4G14240	160.916	168.31	112.595	239.637	248.795	243.012	0.696583	0.148753	-4.6828	2.82978e-06	8.70576e-05
AT1G10960	455.128	596.482	490.063	1120.06	998.385	762.697	0.847731	0.181083	-4.68145	2.84858e-06	8.75259e-05
AT2G33770	456.329	349.566	295.33	561.616	737.844	816.061	0.889444	0.190102	-4.67878	2.88592e-06	8.8562e-05
AT1G09210	590.826	496.606	471.605	1028.22	799.776	857.931	0.746506	0.159572	-4.67817	2.89445e-06	8.86867e-05
AT4G00620	52.8381	49.938	51.6827	125.625	85.4233	110.833	0.98748	0.211091	-4.67797	2.89724e-06	8.86867e-05
AT5G67510	213.754	147.04	101.52	361.039	359.846	230.697	0.975269	0.208512	-4.67728	2.90703e-06	8.88753e-05
AT5G39770	8.40606	8.323	18.4581	1.05567	0	0	-2.14967	0.459767	4.67557	2.93134e-06	8.95066e-05
AT4G05330	81.6589	79.5309	89.5219	45.3938	51.254	38.5864	-0.883682	0.189074	4.67373	2.95784e-06	9.02029e-05
AT1G56650	8.40606	26.8186	20.3039	218.524	52.3218	79.6357	1.90906	0.408832	-4.66954	3.01871e-06	9.19446e-05
AT1G11840	646.066	733.349	493.755	1201.35	1000.52	1183.86	0.808222	0.173179	-4.66697	3.05675e-06	9.29875e-05
AT4G05440	33.6242	36.9911	41.5308	85.5092	77.9488	77.9938	1.01998	0.218611	-4.66571	3.07549e-06	9.34415e-05
AT5G61560	57.6416	71.2079	62.7576	33.7814	32.0337	27.0926	-1.01589	0.218052	4.65892	3.17869e-06	9.64572e-05
AT5G24155	16.8121	32.3672	23.0727	64.3958	70.4742	70.6049	1.32104	0.283663	-4.65709	3.20711e-06	9.71988e-05
AT2G34560	188.536	270.035	212.268	324.09	351.303	367.802	0.603301	0.129664	-4.6528	3.27456e-06	9.90367e-05
AT2G47490	84.0606	85.0796	78.447	136.181	133.474	142.031	0.702258	0.150935	-4.65272	3.27585e-06	9.90367e-05
AT5G45410	169.322	201.602	117.209	306.144	251.999	298.018	0.771151	0.166014	-4.64508	3.3994e-06	0.000102645
AT3G20050	501.962	446.668	456.838	699.909	650.285	695.376	0.51967	0.11195	-4.64199	3.4507e-06	0.00010381
AT4G09620	118.886	98.9513	79.3699	182.631	184.728	148.599	0.75838	0.163372	-4.64206	3.44958e-06	0.00010381
AT5G45670	289.409	260.787	363.625	465.55	606.505	577.975	0.805262	0.173471	-4.64205	3.44963e-06	0.00010381
AT1G08645	147.707	132.243	100.597	264.973	225.304	238.086	0.886567	0.191069	-4.64003	3.48365e-06	0.000104672
AT3G10250	87.6632	106.35	70.1409	40.1154	41.6439	53.3642	-0.921721	0.198688	4.63903	3.50053e-06	0.00010505
AT1G31230	337.443	345.867	299.022	552.115	468.76	653.506	0.733579	0.158156	-4.63832	3.51255e-06	0.000105282
AT2G46550	302.618	329.221	302.713	186.853	209.287	198.679	-0.653836	0.141124	4.63306	3.60292e-06	0.000107858
AT5G57870	678.489	651.044	452.224	858.259	998.385	896.518	0.601723	0.129967	-4.62982	3.65992e-06	0.000109431
AT3G03960	452.726	399.504	342.398	621.789	639.607	614.098	0.623847	0.134754	-4.62951	3.66536e-06	0.00010946
AT3G03150	540.39	544.694	657.109	404.321	327.812	314.438	-0.732323	0.15825	4.62764	3.69849e-06	0.00011018
AT4G03260	402.29	449.442	407.002	645.014	544.574	600.141	0.48378	0.104541	-4.62768	3.69786e-06	0.00011018
AT1G77760	470.739	686.185	446.687	356.816	237.05	235.623	-0.922903	0.199535	4.62526	3.74128e-06	0.000111319
AT4G33465	20.4147	40.6902	11.0749	4.22268	4.27117	3.28395	-1.91948	0.415289	4.62204	3.79993e-06	0.000112927
AT1G09640	834.602	786.986	739.248	1192.91	1109.44	1117.36	0.511548	0.110776	-4.61786	3.87712e-06	0.000114997
AT1G31173	115.283	130.394	202.116	66.5072	65.1353	65.679	-1.12186	0.242944	4.61776	3.87898e-06	0.000114997
AT3G60300	120.087	152.588	140.282	66.5072	89.6945	64.037	-0.891897	0.193228	4.61577	3.91637e-06	0.000115964
AT3G27740	307.422	245.991	242.724	425.435	439.93	387.506	0.627131	0.135904	-4.61452	3.94003e-06	0.000116428
AT4G28680	19.2139	12.9469	11.0749	33.7814	53.3896	35.3024	1.3394	0.290263	-4.61444	3.94155e-06	0.000116428
AT1G04157	15.6113	9.24778	10.152	0	1.06779	0.820987	-2.01439	0.436849	4.61117	4.00417e-06	0.000118135
AT4G34200	624.45	368.987	292.561	895.207	811.521	781.58	0.897583	0.194694	-4.61022	4.02244e-06	0.000118531
AT3G04120	2801.62	2433.09	1716.61	3874.31	3620.88	3692.8	0.655435	0.142179	-4.60993	4.02804e-06	0.000118553
AT2G36580	212.553	169.234	159.663	307.2	282.965	268.463	0.639696	0.1388	-4.60876	4.05084e-06	0.000119081
AT1G52930	81.6589	81.3805	73.8325	183.686	146.287	155.167	0.964402	0.209456	-4.60431	4.13827e-06	0.000121505
AT3G01810	230.566	296.854	288.87	402.21	392.947	440.87	0.567709	0.123318	-4.60362	4.152e-06	0.000121762
AT2G24120	196.942	242.292	201.194	395.876	373.727	421.166	0.842208	0.18298	-4.60273	4.16987e-06	0.00012214
AT2G39920	96.0693	96.1769	64.6034	53.8391	28.8304	36.1234	-1.06241	0.230859	4.602	4.18449e-06	0.000122421
AT3G19450	198.143	227.495	182.735	345.204	360.913	500.802	0.926203	0.201441	-4.59789	4.26792e-06	0.000124713
AT5G10030	98.471	86.0044	101.52	50.6721	57.6607	52.5432	-0.815238	0.177324	4.59744	4.27706e-06	0.000124831
AT5G09510	441.919	330.146	342.398	785.418	606.505	661.716	0.833247	0.181321	-4.59543	4.31865e-06	0.000125895
AT5G67630	73.2528	86.9292	73.8325	130.903	133.474	133.821	0.72483	0.157787	-4.59373	4.35389e-06	0.000126771
AT4G14620	102.074	98.9513	92.2906	57.0061	57.6607	50.9012	-0.812305	0.176864	4.59283	4.37275e-06	0.000127169
AT5G02020	28.8208	47.1637	20.3039	4.22268	6.40675	12.3148	-1.64653	0.35869	4.5904	4.42399e-06	0.000128506
AT4G29410	389.081	373.61	372.854	634.457	634.268	591.111	0.677172	0.147597	-4.58799	4.47539e-06	0.000129845
AT1G48850	255.784	280.208	185.504	495.109	352.371	412.135	0.763324	0.166481	-4.58507	4.53844e-06	0.000131518
AT1G72320	176.527	142.416	194.733	273.418	254.134	283.241	0.63046	0.137577	-4.58261	4.59217e-06	0.000132918
AT4G36580	13.2095	18.4956	21.2268	48.5608	44.8472	48.4382	1.25016	0.27284	-4.58203	4.60476e-06	0.000133124
AT4G31810	62.445	49.938	50.7598	109.79	93.9656	96.8765	0.839338	0.183209	-4.58131	4.62072e-06	0.000133428
AT1G15960	138.1	85.0796	71.9867	209.022	174.05	171.586	0.87095	0.190162	-4.58003	4.64899e-06	0.000134086
AT1G78610	174.126	143.341	131.053	238.581	214.626	261.074	0.651422	0.142298	-4.57786	4.69749e-06	0.000135325
AT3G27280	70.8511	52.7124	54.4515	97.1216	111.05	122.327	0.85586	0.187015	-4.57644	4.72961e-06	0.00013609
AT3G07780	64.8468	135.942	116.286	43.2824	55.5251	50.9012	-1.03999	0.227372	4.57395	4.78612e-06	0.000137555
AT5G20250	516.372	746.296	910.908	29.5587	185.796	50.9012	-2.01789	0.441393	4.57163	4.83952e-06	0.000138885
AT5G45140	80.458	120.221	119.978	184.742	184.728	220.025	0.821394	0.179679	-4.57144	4.84378e-06	0.000138885
AT1G31860	91.2658	96.1769	85.8303	196.354	171.914	157.63	0.883941	0.193479	-4.56868	4.90817e-06	0.000140402
AT5G57180	258.186	288.531	376.546	519.389	511.472	472.889	0.664582	0.14546	-4.56884	4.90441e-06	0.000140402
AT1G04250	192.139	187.73	110.749	318.812	266.948	298.839	0.808259	0.177018	-4.56598	4.97159e-06	0.00014205
AT3G07770	240.173	181.257	247.339	453.938	375.863	415.419	0.845311	0.185187	-4.56464	5.00354e-06	0.000142796
AT5G03470	168.121	152.588	115.363	91.8432	83.2877	74.7098	-0.790165	0.173129	4.56403	5.01805e-06	0.000143044
AT1G17665	13.2095	27.7433	30.4559	9.50102	7.47454	4.92592	-1.46217	0.320602	4.56069	5.09849e-06	0.000145168
AT3G62950	84.0606	74.907	44.2995	21.1134	36.3049	9.85184	-1.42525	0.312574	4.55974	5.12181e-06	0.000145662
AT3G15770	94.8684	58.261	53.5285	22.1691	36.3049	21.3457	-1.25225	0.274925	4.5549	5.24106e-06	0.000148805
AT5G46330	238.972	245.066	213.191	68.6185	145.22	112.475	-1.04015	0.228365	4.55476	5.24451e-06	0.000148805
ATCG00320	264.191	217.323	472.528	118.235	199.677	125.611	-1.05499	0.231675	4.55376	5.26949e-06	0.000149341
AT1G72500	187.335	233.969	207.654	326.202	319.27	329.216	0.599504	0.131685	-4.55255	5.29988e-06	0.000150028
AT5G25780	122.488	145.19	120.901	210.078	196.474	197.858	0.603494	0.132643	-4.54978	5.3702e-06	0.000151843
AT3G26450	476.744	603.88	550.975	995.496	746.386	983.542	0.702347	0.154399	-4.54892	5.39217e-06	0.000152288
AT5G01750	1224.88	1194.81	849.996	596.453	735.708	650.222	-0.715674	0.157351	4.54828	5.40872e-06	0.00015258
AT5G17270	70.8511	59.1858	56.2973	110.845	117.457	117.401	0.847587	0.186416	-4.54675	5.44815e-06	0.000153515
AT2G08350	37.2268	30.5177	33.2246	85.5092	73.6776	55.0061	0.996879	0.219455	-4.54252	5.55862e-06	0.000156447
AT1G48600	682.092	694.508	419.922	1063.06	1091.28	1039.37	0.785903	0.173083	-4.54063	5.60866e-06	0.000157674
AT4G04630	82.8598	59.1858	65.5263	23.2247	40.5761	22.1666	-1.18391	0.260753	4.54036	5.6159e-06	0.000157697
AT4G09750	42.0303	63.8097	56.2973	161.517	79.0166	150.241	1.14385	0.252141	-4.53654	5.71858e-06	0.000160396
AT3G20660	9.60693	28.6681	45.2224	5.27835	2.13558	4.92592	-1.94075	0.427984	4.53463	5.77043e-06	0.000161664
AT1G31817	78.0563	60.1106	71.9867	115.068	116.389	127.253	0.741078	0.16347	-4.53341	5.80381e-06	0.000162414
AT1G02620	16.8121	17.5708	28.6101	2.11134	7.47454	1.64197	-1.86703	0.412107	4.53044	5.88607e-06	0.000164527
AT1G47200	114.082	125.77	94.1364	206.911	183.66	185.543	0.745385	0.164544	-4.52999	5.89856e-06	0.000164688
AT1G75190	7.2052	29.5929	23.9956	3.16701	1.06779	2.46296	-2.01253	0.44462	4.5264	5.99968e-06	0.000167321
AT5G59850	575.215	431.871	359.933	827.645	881.996	747.919	0.800846	0.177111	-4.52171	6.13417e-06	0.000170877
AT5G20010	548.796	491.057	462.376	752.692	700.471	756.95	0.534568	0.118264	-4.52012	6.18038e-06	0.000171968
AT5G35790	686.895	741.672	577.739	344.148	486.913	334.963	-0.772942	0.171016	4.51969	6.1929e-06	0.00017212
AT4G37680	129.694	87.8539	75.6783	202.688	180.457	168.302	0.866336	0.191731	-4.51849	6.2282e-06	0.000172905
AT1G34760	92.4667	116.522	121.824	63.3401	54.4574	50.9012	-0.948169	0.209967	4.51579	6.3081e-06	0.000174925
AT1G53310	769.755	687.11	480.834	1224.58	1030.42	1128.04	0.763015	0.16898	-4.51541	6.3194e-06	0.000175039
AT5G25757	79.2572	71.2079	64.6034	165.74	119.593	110.833	0.829206	0.183685	-4.51427	6.35344e-06	0.000175783
AT1G29418	10.8078	27.7433	20.3039	57.0061	49.1184	50.9012	1.23146	0.272897	-4.51253	6.40586e-06	0.000177033
AT4G26150	20.4147	18.4956	47.9911	108.734	61.9319	96.8765	1.39195	0.308527	-4.51159	6.43428e-06	0.000177618
AT5G06110	279.802	287.606	280.563	504.61	457.015	445.796	0.693776	0.153863	-4.50904	6.51206e-06	0.000179563
AT3G46450	117.685	117.447	101.52	192.132	177.253	194.574	0.709627	0.157412	-4.50809	6.54136e-06	0.000180167
AT1G26210	144.104	143.341	161.509	222.746	255.202	216.741	0.595763	0.132244	-4.50504	6.63617e-06	0.000182573
AT1G62180	427.508	392.106	319.325	524.668	845.691	674.03	0.797796	0.177113	-4.50444	6.65472e-06	0.000182712
AT3G01510	69.6502	93.4026	90.4448	157.295	119.593	180.617	0.800754	0.177772	-4.5044	6.65615e-06	0.000182712
AT3G26570	973.902	785.137	766.012	1122.18	1625.18	1394.04	0.679776	0.151002	-4.50177	6.739e-06	0.000184779
AT5G10240	91.2658	97.1017	102.443	146.738	153.762	182.259	0.696467	0.154821	-4.49854	6.84227e-06	0.0001874
AT4G15770	116.484	94.3274	119.978	271.307	209.287	248.759	1.05016	0.233471	-4.49801	6.85937e-06	0.000187525
AT4G36220	1021.94	857.269	857.38	1124.29	1427.64	1398.96	0.507906	0.11292	-4.49792	6.86218e-06	0.000187525
AT1G79270	146.506	217.323	145.819	291.365	257.338	340.71	0.75899	0.168804	-4.49627	6.91564e-06	0.000188775
AT1G72040	164.519	142.416	137.513	262.862	227.44	253.685	0.710243	0.158044	-4.49397	6.99086e-06	0.000190616
AT1G36310	122.488	137.792	114.44	181.575	251.999	185.543	0.683399	0.152156	-4.49143	7.07473e-06	0.000192688
AT1G15125	207.75	121.146	146.742	24.2804	28.8304	22.9876	-1.88496	0.419854	4.48956	7.13707e-06	0.00019417
AT1G18590	129.694	194.203	113.517	399.043	247.728	338.247	1.07356	0.23921	-4.48795	7.19129e-06	0.000195412
AT5G55620	182.532	257.088	313.788	488.775	374.795	483.561	0.786652	0.17529	-4.48773	7.19873e-06	0.000195412
AT1G71850	30.0216	23.1195	22.1497	79.1752	53.3896	54.1851	1.18943	0.265183	-4.48533	7.2801e-06	0.000197402
AT4G16360	133.296	132.243	130.13	201.633	205.016	207.71	0.605795	0.135105	-4.48389	7.32956e-06	0.000198523
AT3G27060	231.767	174.783	179.044	283.975	314.998	335.784	0.650726	0.145188	-4.48195	7.39644e-06	0.000200113
AT5G20380	105.676	125.77	118.132	186.853	214.626	188.006	0.709067	0.158227	-4.48133	7.4181e-06	0.000200477
AT2G40840	1114.4	1167.99	758.629	1969.88	1918.82	2003.21	0.893779	0.199672	-4.47623	7.59715e-06	0.000204973
AT5G17010	81.6589	71.2079	64.6034	162.573	97.169	151.062	0.867423	0.193789	-4.47612	7.60123e-06	0.000204973
AT5G23660	94.8684	146.115	113.517	79.1752	45.915	56.6481	-0.934382	0.208801	4.475	7.64123e-06	0.000205825
AT5G16410	31.2225	26.8186	17.5352	5.27835	4.27117	9.03086	-1.61276	0.3605	4.47368	7.6885e-06	0.000206643
AT5G40850	284.605	267.261	210.423	477.162	509.336	414.598	0.827195	0.184896	-4.47385	7.68253e-06	0.000206643
AT1G07930	1431.43	1129.15	969.051	2039.55	2072.58	1884.99	0.725866	0.162369	-4.47048	7.80432e-06	0.000209372
AT2G03820	393.884	305.177	251.03	533.113	520.014	486.845	0.6677	0.14936	-4.4704	7.80717e-06	0.000209372
AT2G18040	260.588	253.389	190.119	370.54	351.303	340.71	0.56975	0.127483	-4.46923	7.84999e-06	0.00021029
AT1G31970	184.933	192.354	200.271	427.546	331.015	342.352	0.870494	0.194807	-4.46849	7.8774e-06	0.000210794
AT1G28050	50.4364	81.3805	62.7576	36.9484	23.4914	34.4815	-0.993471	0.222388	4.46729	7.92175e-06	0.000211749
AT4G26555	180.13	175.708	172.583	79.1752	131.338	82.0987	-0.837987	0.1876	4.46687	7.93711e-06	0.000211928
AT2G21240	182.532	191.429	185.504	133.014	130.271	104.265	-0.618542	0.138613	4.46236	8.10631e-06	0.00021621
AT2G02810	34.8251	19.4203	34.1475	95.0102	50.1862	76.3518	1.19837	0.268617	-4.46125	8.14827e-06	0.000217092
AT5G00880	28.8208	26.8186	25.8414	54.8948	66.2031	56.6481	1.02956	0.230806	-4.46072	8.1685e-06	0.000217394
AT5G38430	5716.12	2849.24	2013.78	6633.82	9876	8736.12	1.13592	0.254793	-4.4582	8.26517e-06	0.000219728
AT4G05450	48.0346	53.6371	47.9911	100.289	97.169	86.2036	0.857411	0.192413	-4.45609	8.34671e-06	0.000221655
AT1G58190	22.8165	17.5708	35.9933	4.22268	6.40675	5.74691	-1.70573	0.383184	4.45145	8.52907e-06	0.000225762
AT4G34610	147.707	169.234	158.74	271.307	259.473	275.031	0.719214	0.161555	-4.45183	8.51396e-06	0.000225762
AT5G64420	309.823	297.779	252.876	505.666	416.439	536.105	0.724593	0.162777	-4.45146	8.52893e-06	0.000225762
AT1G73390	164.519	211.774	191.964	356.816	276.558	335.784	0.726795	0.163309	-4.45044	8.56953e-06	0.000226588
AT1G18850	40.8294	53.6371	38.7621	107.678	105.711	83.7407	1.05191	0.236574	-4.44643	8.73111e-06	0.000230114
AT3G08505	30.0216	24.969	35.9933	62.2845	56.5929	70.6049	0.983468	0.22117	-4.44665	8.72182e-06	0.000230114
AT4G10910	21.6156	20.3451	23.9956	1.05567	2.13558	8.20987	-1.82148	0.409611	4.44685	8.71399e-06	0.000230114
AT1G74320	109.279	115.597	106.134	64.3958	73.6776	59.9321	-0.739815	0.1664	4.44602	8.74778e-06	0.000230177
AT5G40450	1688.42	2882.53	2895.16	582.729	1295.23	1184.68	-1.18868	0.267364	4.4459	8.75232e-06	0.000230177
AT4G38890	160.916	146.115	131.053	215.357	215.694	244.654	0.604995	0.136118	-4.44463	8.80443e-06	0.000231298
AT3G62150	232.968	174.783	189.196	66.5072	123.864	64.858	-1.14482	0.257756	4.4415	8.93344e-06	0.000234436
AT5G05440	54.039	68.4336	72.9096	17.9464	35.2371	18.0617	-1.32197	0.297667	4.4411	8.95003e-06	0.000234619
AT3G26410	18.013	37.9159	18.4581	58.0618	60.8641	61.574	1.13739	0.256151	-4.44031	8.98301e-06	0.000234803
AT3G29030	341.046	319.049	226.112	464.494	453.811	521.327	0.670567	0.15102	-4.44024	8.98583e-06	0.000234803
AT4G39330	930.671	1297.46	797.391	1992.05	1429.77	1701.09	0.72032	0.162224	-4.44027	8.98464e-06	0.000234803
AT1G23740	399.888	427.248	279.641	559.505	679.115	669.104	0.744974	0.167819	-4.43914	9.03185e-06	0.000235753
AT5G64190	50.4364	26.8186	32.3017	6.33401	16.0169	8.20987	-1.55242	0.349769	4.43842	9.06229e-06	0.000236296
AT5G67280	301.417	246.916	270.411	442.325	350.236	526.253	0.660326	0.148791	-4.43794	9.08225e-06	0.000236564
AT5G61770	66.0476	67.5088	73.8325	167.851	135.609	135.463	0.996092	0.224476	-4.43742	9.10451e-06	0.000236892
AT1G26910	43.2312	43.4646	35.0704	79.1752	92.8978	75.5308	0.950636	0.214393	-4.43408	9.24683e-06	0.000240339
AT1G56070	6335.77	5216.67	3732.23	8224.72	9100.79	8130.23	0.698907	0.157631	-4.43382	9.25767e-06	0.000240365
AT4G27657	12.0087	0.924778	5.53744	29.5587	14.9491	30.3765	1.60749	0.362581	-4.43347	9.27291e-06	0.000240506
AT4G25940	129.694	91.553	147.665	46.4494	64.0675	54.1851	-1.08511	0.244925	4.43038	9.40677e-06	0.000243719
AT2G36800	37.2268	28.6681	24.9185	57.0061	69.4064	77.1728	1.07634	0.242978	-4.4298	9.43215e-06	0.000244118
AT4G30210	676.088	817.504	620.193	1239.36	904.419	1130.5	0.601812	0.135863	-4.42957	9.44221e-06	0.00024412
AT1G09830	118.886	89.7035	87.6761	139.348	161.236	181.438	0.684634	0.154628	-4.42761	9.52813e-06	0.000245717
AT2G05160	43.2312	47.1637	56.2973	13.7237	28.8304	11.4938	-1.29224	0.291868	4.42748	9.53412e-06	0.000245717
AT3G11830	402.29	276.509	299.944	522.556	490.116	476.993	0.583308	0.131735	-4.42787	9.51661e-06	0.000245717
AT1G14890	85.2615	53.6371	51.6827	26.3917	27.7626	31.1975	-1.06974	0.241766	4.42467	9.65879e-06	0.000248668
AT4G34090	172.925	179.407	131.053	245.971	270.151	249.58	0.633578	0.143201	-4.42439	9.67166e-06	0.000248738
AT5G67070	262.99	289.456	270.411	507.777	401.49	462.216	0.698429	0.157868	-4.42413	9.68308e-06	0.00024877
AT4G18590	38.4277	44.3894	12.9207	73.8968	96.1012	59.1111	1.13527	0.256651	-4.42341	9.71565e-06	0.000249344
AT5G45310	25.2182	14.7965	14.7665	4.22268	2.13558	3.28395	-1.76016	0.397969	4.42285	9.74067e-06	0.000249725
AT1G49760	668.882	623.301	421.768	1015.55	1058.18	955.629	0.777125	0.175888	-4.4183	9.94793e-06	0.000254771
AT3G16870	67.2485	45.3141	33.2246	112.957	91.83	110.833	1.04027	0.235636	-4.41474	1.01131e-05	0.00025873
AT5G35530	587.223	466.088	442.072	833.979	784.827	709.333	0.610232	0.138234	-4.4145	1.01244e-05	0.000258748
AT5G14800	183.732	143.341	117.209	260.75	254.134	229.876	0.713033	0.161631	-4.41148	1.02666e-05	0.000262108
AT3G52140	501.962	494.756	586.045	873.038	837.148	1031.16	0.749169	0.169982	-4.40734	1.0465e-05	0.000266895
AT5G53400	96.0693	82.3053	59.066	133.014	133.474	137.926	0.740101	0.167942	-4.40688	1.04872e-05	0.000267182
AT3G25940	22.8165	18.4956	18.4581	51.7278	53.3896	46.7963	1.20635	0.273854	-4.40507	1.05751e-05	0.000269141
AT2G37678	64.8468	71.2079	49.8369	30.6144	34.1693	21.3457	-1.06323	0.241435	4.40377	1.06384e-05	0.000270472
AT1G01320	1927.39	2231.49	1838.43	2810.19	3297.34	3444.04	0.638765	0.145087	-4.40265	1.06939e-05	0.0002716
AT3G52720	94.8684	85.0796	115.363	154.128	207.152	203.605	0.874043	0.198604	-4.40092	1.07791e-05	0.000273481
AT3G55010	110.48	88.7787	103.365	176.297	170.847	163.376	0.718235	0.163244	-4.39975	1.08374e-05	0.000274494
AT5G04770	27.6199	36.0664	36.9162	13.7237	5.33896	7.38888	-1.59046	0.361496	4.39967	1.08415e-05	0.000274494
AT2G19400	30.0216	41.615	39.685	16.8907	16.0169	9.85184	-1.27425	0.289657	4.39917	1.08666e-05	0.000274846
AT1G69770	82.8598	86.0044	98.7509	131.959	148.423	170.765	0.714929	0.162528	-4.39881	1.08846e-05	0.000275017
AT2G28600	86.4624	58.261	98.7509	172.074	153.762	140.389	0.876959	0.199432	-4.39727	1.09619e-05	0.000276684
AT2G31660	250.981	243.217	257.491	380.041	392.947	485.203	0.706846	0.160839	-4.39473	1.10912e-05	0.000279658
AT5G25100	749.34	656.593	597.12	935.323	961.012	931.82	0.477094	0.108581	-4.39391	1.11328e-05	0.000280419
AT2G39390	335.042	288.531	191.042	499.331	575.539	405.568	0.81279	0.185064	-4.39194	1.12342e-05	0.000282682
AT4G22380	66.0476	47.1637	26.7643	95.0102	82.2199	97.6975	0.930846	0.211957	-4.39168	1.12479e-05	0.000282734
AT2G32500	156.113	160.911	113.517	234.359	256.27	226.592	0.699939	0.159551	-4.38693	1.14964e-05	0.000288686
AT5G50460	172.925	212.699	158.74	375.818	300.049	252.043	0.723556	0.164948	-4.38657	1.15151e-05	0.000288858
AT1G01210	62.445	40.6902	35.9933	90.7875	90.7623	100.981	0.966994	0.220492	-4.38562	1.15656e-05	0.000289826
AT1G23820	345.849	326.447	251.03	588.008	503.997	403.926	0.661587	0.15094	-4.38312	1.16992e-05	0.000292874
AT4G10770	348.251	298.703	277.795	444.437	448.472	458.932	0.527625	0.12044	-4.3808	1.18243e-05	0.000295704
AT1G30730	13.2095	15.7212	11.9978	2.11134	1.06779	0	-2.02058	0.461347	4.37975	1.18814e-05	0.000296829
AT2G22300	274.998	344.942	273.18	186.853	199.677	192.932	-0.627172	0.143257	4.37795	1.19802e-05	0.000298688
AT3G59350	135.698	204.376	217.806	78.1195	92.8978	76.3518	-1.1002	0.2513	4.37802	1.1976e-05	0.000298688
AT2G17420	204.147	251.54	184.581	384.264	308.592	305.407	0.606504	0.138602	-4.37587	1.20949e-05	0.000301239
AT2G27120	12.0087	5.54867	38.7621	0	0	0.820987	-1.96327	0.448923	4.3733	1.22383e-05	0.000304501
AT3G25520	1623.57	1653.5	1156.4	2625.45	2814.7	2300.41	0.759334	0.173656	-4.37262	1.22762e-05	0.000305133
AT5G26860	72.052	73.0575	99.6738	171.018	127.067	168.302	0.865508	0.197955	-4.37225	1.22971e-05	0.000305344
AT2G09990	288.208	246.916	120.901	445.492	484.777	352.203	0.904514	0.207182	-4.36579	1.26664e-05	0.000314192
AT1G75490	13.2095	20.3451	23.9956	2.11134	6.40675	0.820987	-1.85549	0.425403	4.36171	1.29047e-05	0.000319781
AT5G56850	129.694	175.708	135.667	240.693	233.846	234.802	0.645746	0.14817	-4.35815	1.31168e-05	0.000324707
AT3G02650	70.8511	55.4867	53.5285	108.734	101.44	111.654	0.803196	0.18431	-4.35785	1.31344e-05	0.000324815
AT1G64400	146.506	135.942	95.0593	203.744	190.067	217.562	0.670682	0.153924	-4.35723	1.31719e-05	0.000325342
AT4G39470	31.2225	42.5398	36.9162	79.1752	82.2199	73.0678	0.984927	0.226053	-4.35706	1.31824e-05	0.000325342
AT3G01120	1399.01	1223.48	970.897	1707.02	1942.31	1992.54	0.620893	0.142527	-4.35631	1.32276e-05	0.000326129
AT4G34030	150.108	184.956	142.128	95.0102	100.372	101.802	-0.679394	0.1562	4.34951	1.36443e-05	0.000336064
AT5G55970	96.0693	70.2831	45.2224	19.002	39.5083	27.9136	-1.17135	0.269393	4.34813	1.37303e-05	0.000337842
AT5G49510	120.087	98.0265	74.7554	176.297	174.05	168.302	0.786367	0.180932	-4.34621	1.3851e-05	0.00034047
AT1G07010	128.493	165.535	135.667	214.301	224.236	240.549	0.624771	0.143803	-4.34462	1.39519e-05	0.000342578
AT5G64770	625.651	485.509	500.215	798.086	855.301	933.462	0.651507	0.149964	-4.34441	1.39648e-05	0.000342578
AT4G23990	90.0649	120.221	78.447	183.686	172.982	200.321	0.884906	0.203784	-4.34238	1.40948e-05	0.000345421
AT2G37540	74.4537	60.1106	55.3744	135.126	114.254	95.2345	0.808399	0.186269	-4.33995	1.42518e-05	0.000348919
AT3G19190	367.465	383.783	329.477	214.301	240.253	214.278	-0.687757	0.15863	4.33561	1.45355e-05	0.00035551
AT2G33855	120.087	79.5309	48.914	138.293	187.931	148.599	0.884115	0.203967	-4.3346	1.46023e-05	0.000356786
AT5G14640	92.4667	98.9513	104.288	195.299	148.423	215.92	0.861121	0.198692	-4.33394	1.46463e-05	0.000357504
AT5G52640	16.8121	18.4956	24.9185	138.293	40.5761	41.8703	1.53989	0.35546	-4.3321	1.47694e-05	0.000360149
AT5G16110	237.771	250.615	304.559	165.74	152.694	191.29	-0.635677	0.146796	4.33034	1.48877e-05	0.000362672
AT1G60770	122.488	136.867	87.6761	175.241	191.135	183.901	0.635888	0.146869	-4.32962	1.49364e-05	0.000363135
AT2G47370	28.8208	21.2699	19.381	52.7835	54.4574	53.3642	1.11173	0.25676	-4.32984	1.49216e-05	0.000363135
AT3G15510	67.2485	37.9159	66.4492	14.7794	23.4914	21.3457	-1.33363	0.308094	4.32866	1.50021e-05	0.00036437
AT1G50250	738.533	813.805	538.054	1247.8	1088.08	1131.32	0.692663	0.16005	-4.32779	1.50615e-05	0.00036545
AT3G01440	78.0563	100.801	90.4448	125.625	168.711	155.167	0.690982	0.159681	-4.32727	1.50965e-05	0.000365938
AT4G09225	45.6329	57.3363	41.5308	152.016	70.4742	94.4135	1.03253	0.238708	-4.32549	1.52195e-05	0.000368554
AT2G46340	624.45	685.261	564.818	845.591	883.063	940.03	0.486948	0.112601	-4.32454	1.52849e-05	0.000369491
AT5G17300	100.873	52.7124	49.8369	19.002	30.9659	34.4815	-1.13739	0.263011	4.32449	1.52885e-05	0.000369491
AT2G20020	157.313	142.416	100.597	226.969	198.609	210.173	0.642623	0.148612	-4.32416	1.53112e-05	0.000369677
AT4G22410	10.8078	4.62389	32.3017	1.05567	0	0	-1.92464	0.445154	4.32354	1.53546e-05	0.000370357
AT1G23052	25.2182	17.5708	40.6079	6.33401	5.33896	3.28395	-1.79467	0.415119	4.32327	1.53733e-05	0.000370443
AT5G51540	39.6286	39.7655	35.0704	83.3979	74.7454	72.2469	0.939851	0.217405	-4.32304	1.53895e-05	0.000370469
AT3G06085	60.0433	53.6371	83.9844	30.6144	27.7626	23.8086	-1.1701	0.27076	4.32154	1.54946e-05	0.000372631
AT2G22450	134.497	114.673	143.973	86.5649	68.3386	84.5617	-0.705669	0.163411	4.31836	1.57196e-05	0.000377673
AT1G80460	349.452	310.725	235.341	141.46	176.186	165.018	-0.860888	0.199464	4.316	1.58881e-05	0.000381346
AT2G47700	124.89	147.04	143.05	79.1752	93.9656	76.3518	-0.733595	0.170006	4.3151	1.59528e-05	0.000382524
AT3G15590	64.8468	73.0575	76.6012	123.513	127.067	138.747	0.804831	0.186541	-4.3145	1.59962e-05	0.000383188
AT3G09900	130.894	117.447	119.978	88.6762	66.2031	67.3209	-0.722497	0.167504	4.31331	1.6083e-05	0.000384889
AT3G11250	181.331	140.566	96.9051	266.029	285.1	229.055	0.845962	0.196248	-4.31069	1.62748e-05	0.0003891
AT1G03740	234.169	246.916	238.11	144.627	136.677	147.778	-0.734154	0.170459	4.30692	1.65542e-05	0.000395022
AT4G38840	357.858	327.372	305.482	562.672	597.963	479.456	0.689168	0.160014	-4.30691	1.65548e-05	0.000395022
AT1G08930	620.848	429.097	424.537	228.025	368.388	218.383	-0.832948	0.193464	4.30545	1.6665e-05	0.000396905
AT3G56880	121.287	99.8761	136.59	72.8412	65.1353	52.5432	-0.886956	0.206009	4.30543	1.66662e-05	0.000396905
AT1G64390	724.122	1114.36	510.367	1530.72	1341.15	1975.29	0.96654	0.224523	-4.30487	1.67085e-05	0.000397526
AT3G21190	205.348	182.181	151.357	264.973	275.49	337.426	0.676041	0.157147	-4.30197	1.69289e-05	0.000402377
AT1G49500	501.962	614.053	860.148	267.084	238.117	182.259	-1.34722	0.313244	4.30087	1.70127e-05	0.000403978
AT5G37310	146.506	164.611	117.209	240.693	229.575	211.815	0.636139	0.147919	-4.30058	1.7035e-05	0.000404116
AT1G77030	64.8468	61.9601	69.218	107.678	103.576	174.87	0.920243	0.214126	-4.29768	1.72596e-05	0.000409045
AT1G04170	369.867	358.814	366.394	593.286	548.845	501.623	0.556771	0.129576	-4.29685	1.73242e-05	0.000410178
AT1G22270	124.89	106.35	75.6783	197.41	195.406	157.63	0.798148	0.185763	-4.29658	1.73452e-05	0.00041028
AT2G35710	19.2139	17.5708	26.7643	4.22268	6.40675	4.92592	-1.62188	0.377631	4.29487	1.74795e-05	0.000413057
AT3G20000	216.156	145.19	121.824	308.255	276.558	275.031	0.791146	0.184273	-4.29334	1.76002e-05	0.000415507
AT1G23050	25.2182	17.5708	37.8391	5.27835	5.33896	3.28395	-1.79936	0.419164	4.29274	1.76482e-05	0.00041624
AT5G61970	226.964	203.451	175.352	323.035	293.643	288.166	0.555576	0.12943	-4.2925	1.76674e-05	0.000416291
AT5G55930	88.8641	109.124	77.5241	40.1154	56.5929	37.7654	-0.991346	0.230986	4.2918	1.77233e-05	0.000417206
AT5G55070	343.448	341.243	256.568	523.612	413.235	470.426	0.556148	0.129592	-4.29154	1.77438e-05	0.000417286
AT4G15790	39.6286	48.0885	33.2246	79.1752	90.7623	70.6049	0.912816	0.212794	-4.28967	1.78941e-05	0.000420417
AT3G03990	208.951	434.646	178.121	144.627	150.559	107.549	-0.982133	0.228992	4.28894	1.79528e-05	0.000421392
AT1G78000	81.6589	51.7876	53.5285	15.835	36.3049	13.9568	-1.32827	0.309737	4.28837	1.79987e-05	0.000422064
AT1G27760	207.75	377.31	214.114	502.499	406.828	495.055	0.764052	0.178188	-4.28791	1.80364e-05	0.000422542
AT1G02860	55.2398	92.4778	54.4515	25.3361	28.8304	36.1234	-1.07888	0.251632	4.28755	1.80654e-05	0.000422816
AT5G10920	193.339	141.491	112.595	266.029	282.965	231.518	0.763142	0.178156	-4.28355	1.83931e-05	0.000430075
AT3G46970	1663.2	1817.19	1575.4	2938.98	2569.11	3076.24	0.722575	0.168733	-4.28235	1.84932e-05	0.000432002
AT1G51270	24.0173	24.969	20.3039	9.50102	3.20337	4.92592	-1.55731	0.363894	4.27956	1.87264e-05	0.000436616
AT4G12880	312.225	312.575	320.248	512	459.15	623.129	0.715551	0.1672	-4.27962	1.8721e-05	0.000436616
AT1G07380	58.8424	52.7124	53.5285	22.1691	30.9659	25.4506	-1.00838	0.235644	4.27925	1.87522e-05	0.000436801
AT1G03610	148.907	144.265	131.053	84.4535	89.6945	80.4567	-0.728051	0.170154	4.27878	1.87919e-05	0.000436893
AT5G62070	66.0476	138.717	67.3721	197.41	151.626	176.512	0.876422	0.204828	-4.27883	1.87882e-05	0.000436893
AT1G45332	70.8511	76.7566	71.9867	145.682	114.254	136.284	0.799339	0.186846	-4.27806	1.88532e-05	0.000437903
AT3G13065	13.2095	19.4203	23.0727	2.11134	1.06779	7.38888	-1.6879	0.394596	4.27754	1.88972e-05	0.000438508
AT3G46210	42.0303	34.2168	36.9162	82.3422	61.9319	71.4259	0.876613	0.205009	-4.27598	1.90295e-05	0.000441159
AT1G73010	0	1.84956	6.46034	23.2247	23.4914	15.5988	1.88329	0.440573	-4.27464	1.91448e-05	0.000443411
AT2G30615	111.681	107.274	133.821	47.5051	82.2199	55.0061	-0.910195	0.212941	4.2744	1.9165e-05	0.00044346
AT1G26850	1050.76	1042.23	915.523	1351.26	1322.99	1345.6	0.398711	0.093293	-4.27376	1.92207e-05	0.00044391
AT2G27385	1348.57	1311.34	1785.82	926.877	986.639	963.839	-0.629216	0.147224	4.27387	1.92106e-05	0.00044391
AT2G29530	39.6286	36.0664	39.685	84.4535	86.4911	59.1111	0.912946	0.213704	-4.27201	1.93717e-05	0.000446974
AT2G31790	194.54	324.597	212.268	506.721	358.778	463.858	0.806845	0.18894	-4.27038	1.95144e-05	0.000449843
AT5G41940	99.6719	141.491	132.898	65.4515	74.7454	75.5308	-0.783282	0.183586	4.26656	1.98508e-05	0.000457166
AT5G03650	339.845	416.15	431.92	553.171	524.286	597.679	0.469273	0.110019	-4.26537	1.99567e-05	0.000459174
AT5G40830	108.078	83.23	99.6738	145.682	197.541	159.271	0.746521	0.17503	-4.2651	1.99809e-05	0.000459298
AT4G00355	222.16	216.398	190.119	140.404	127.067	141.21	-0.616722	0.144606	4.26484	2.00047e-05	0.000459412
AT4G01100	375.871	417.075	276.872	524.668	547.777	504.907	0.53463	0.125399	-4.26343	2.01314e-05	0.000461889
AT3G06550	350.653	368.987	382.083	646.07	491.184	605.067	0.627753	0.147307	-4.26152	2.03042e-05	0.000465417
AT1G20693	564.407	655.668	797.391	447.604	389.744	399	-0.702244	0.164831	4.26039	2.0407e-05	0.000467337
AT2G20450	140.501	188.655	138.436	334.647	257.338	290.629	0.853469	0.200361	-4.25965	2.04744e-05	0.00046844
AT1G19520	128.493	125.77	134.744	194.243	191.135	220.845	0.611647	0.143682	-4.25696	2.07226e-05	0.000473677
AT2G38170	2130.34	1281.74	1112.1	4677.67	3428.68	2693.66	1.12833	0.265079	-4.25657	2.07588e-05	0.00047406
AT5G60960	144.104	134.093	78.447	249.138	213.558	178.975	0.799752	0.187953	-4.25507	2.08982e-05	0.000476798
AT3G22370	132.095	82.3053	94.1364	239.637	147.355	201.963	0.878089	0.206379	-4.25474	2.09297e-05	0.000477072
AT3G55605	24.0173	21.2699	28.6101	53.8391	52.3218	50.0802	0.985554	0.231653	-4.25445	2.09567e-05	0.000477242
AT1G78240	386.679	614.053	402.387	316.701	311.795	265.179	-0.653366	0.153675	4.25161	2.12239e-05	0.000482879
AT2G36530	2016.25	1971.63	1573.55	2486.1	2792.27	2575.44	0.475185	0.111789	-4.25072	2.13087e-05	0.000484356
AT5G14760	44.432	27.7433	35.0704	59.1175	65.1353	84.5617	0.915583	0.215481	-4.24901	2.14717e-05	0.00048761
AT1G24580	4.80346	1.84956	6.46034	25.3361	10.6779	23.8086	1.63196	0.384194	-4.24774	2.15942e-05	0.000489935
AT5G25265	299.016	314.425	318.403	207.967	227.44	156.809	-0.658905	0.155149	4.24691	2.16741e-05	0.000491293
AT3G09820	457.53	362.513	333.169	610.177	568.065	683.882	0.660299	0.15553	-4.24547	2.18135e-05	0.000493539
AT4G15920	124.89	132.243	128.284	331.48	196.474	195.395	0.846725	0.199437	-4.24558	2.18033e-05	0.000493539
AT2G37150	72.052	75.8318	65.5263	33.7814	41.6439	33.6605	-0.92796	0.218708	4.24291	2.20636e-05	0.000497814
AT4G32420	146.506	152.588	181.812	238.581	235.982	252.043	0.563665	0.132843	-4.24308	2.20472e-05	0.000497814
AT5G38720	30.0216	33.292	26.7643	62.2845	68.3386	61.574	0.999547	0.235559	-4.2433	2.20259e-05	0.000497814
AT1G77490	510.368	682.486	656.186	345.204	437.794	343.994	-0.709669	0.167414	4.23901	2.24512e-05	0.000506093
AT3G09720	34.8251	40.6902	59.066	84.4535	114.254	77.9938	0.943351	0.222651	-4.23691	2.26618e-05	0.00051037
AT1G12730	61.2442	51.7876	59.066	26.3917	27.7626	31.1975	-0.949988	0.224257	4.23616	2.27371e-05	0.000511595
AT1G69360	84.0606	165.535	127.361	79.1752	58.7285	55.8271	-0.933843	0.220515	4.23483	2.28721e-05	0.000513688
AT4G16660	341.046	449.442	359.933	704.131	586.217	710.154	0.751556	0.177469	-4.23486	2.28697e-05	0.000513688
AT4G37520	81.6589	42.5398	47.9911	19.002	30.9659	11.4938	-1.30997	0.310044	4.22512	2.38813e-05	0.000535862
AT2G15230	92.4667	74.907	65.5263	39.0598	43.7794	36.9444	-0.91387	0.216321	4.22461	2.39359e-05	0.000536595
AT4G00750	140.501	138.717	129.207	63.3401	101.44	81.2777	-0.72056	0.170677	4.22178	2.42377e-05	0.000542861
AT3G59020	535.586	437.42	478.065	697.797	671.641	692.092	0.48527	0.114959	-4.22125	2.42954e-05	0.000543656
AT2G26530	130.894	135.942	107.057	80.2309	80.0843	51.7222	-0.810926	0.192138	4.22055	2.43706e-05	0.000544842
AT2G20340	84.0606	172.934	105.211	421.212	194.338	179.796	1.02864	0.243754	-4.21998	2.44322e-05	0.00054572
AT5G61130	132.095	108.199	146.742	222.746	227.44	213.457	0.73301	0.17373	-4.21925	2.45112e-05	0.000546985
AT5G62360	147.707	769.416	387.621	164.684	79.0166	56.6481	-1.67988	0.398404	4.21654	2.48084e-05	0.000553111
AT4G20440	164.519	131.319	175.352	250.194	271.219	225.771	0.630456	0.149555	-4.21556	2.49162e-05	0.00055501
AT5G09840	40.8294	36.9911	40.6079	77.0638	75.8132	105.907	1.04164	0.247112	-4.21525	2.49496e-05	0.000555249
AT4G35780	158.514	149.814	179.967	78.1195	105.711	96.8765	-0.780369	0.18514	4.21503	2.49744e-05	0.000555294
AT3G17465	49.2355	76.7566	45.2224	112.957	107.847	95.2345	0.81711	0.194109	-4.20955	2.5588e-05	0.00056842
AT5G08510	122.488	73.9823	86.7532	48.5608	48.0506	53.3642	-0.868821	0.20658	4.20574	2.60232e-05	0.000577564
AT1G79550	964.295	805.482	476.22	1283.69	1234.37	1215.06	0.695975	0.165535	-4.2044	2.61771e-05	0.000580453
AT5G65207	73.2528	29.5929	8.30615	8.44535	9.61012	8.20987	-1.58177	0.376261	4.20393	2.62323e-05	0.000581149
AT2G41560	808.183	796.234	647.88	403.266	514.675	398.179	-0.760541	0.180942	4.20322	2.63143e-05	0.000581827
AT3G10840	75.6546	70.2831	84.9074	110.845	139.881	120.685	0.645673	0.153619	-4.20307	2.63317e-05	0.000581827
AT3G55280	414.299	367.137	360.856	693.575	687.658	600.141	0.748591	0.178107	-4.20305	2.63342e-05	0.000581827
AT2G37250	102.074	103.575	50.7598	216.412	143.084	169.944	0.967066	0.230158	-4.20175	2.64863e-05	0.000584659
AT4G20410	202.946	167.385	165.2	123.513	100.372	114.117	-0.654007	0.1558	4.19773	2.69601e-05	0.000594581
AT3G52240	186.134	172.009	169.815	130.903	87.5589	110.012	-0.676315	0.16114	4.19705	2.70411e-05	0.000595829
AT1G71840	133.296	129.469	90.4448	192.132	180.457	183.08	0.627302	0.149542	-4.19482	2.73094e-05	0.0006012
AT4G27380	76.8554	63.8097	60.9118	108.734	125.999	103.444	0.710833	0.169543	-4.19265	2.75714e-05	0.000606422
AT3G22320	178.929	162.761	107.057	248.082	295.778	248.759	0.77594	0.185132	-4.19128	2.77384e-05	0.000609546
AT1G05257	6.00433	8.323	4.61453	35.8928	19.2202	19.7037	1.55706	0.371708	-4.18893	2.80268e-05	0.000615331
AT3G09350	46.8338	30.5177	50.7598	107.678	89.6945	65.679	0.951561	0.227216	-4.18791	2.81538e-05	0.000617566
AT1G57720	1220.08	1075.52	983.818	1634.18	1574.99	1472.85	0.490156	0.117089	-4.18618	2.83684e-05	0.000621716
AT2G38280	236.571	192.354	195.656	289.253	290.439	327.574	0.522418	0.124823	-4.18527	2.84828e-05	0.000623406
AT5G18520	249.78	237.668	218.729	332.536	351.303	389.148	0.578488	0.138224	-4.18516	2.84965e-05	0.000623406
AT1G72820	74.4537	137.792	95.9822	57.0061	33.1015	49.2592	-1.0676	0.255122	4.18465	2.85601e-05	0.000624238
AT4G02220	82.8598	60.1106	53.5285	142.515	133.474	100.16	0.877152	0.209692	-4.18306	2.87613e-05	0.000627552
AT5G51720	120.087	184.031	60.9118	374.763	343.829	299.66	1.28145	0.306343	-4.18305	2.8763e-05	0.000627552
AT1G60590	86.4624	135.018	128.284	253.361	188.999	252.864	0.911677	0.217996	-4.18208	2.88858e-05	0.000629669
AT5G22440	320.631	297.779	247.339	515.167	525.353	435.123	0.725981	0.173634	-4.18109	2.90113e-05	0.000631841
AT1G76780	19.2139	8.323	63.6805	5.27835	3.20337	3.28395	-1.89044	0.452201	4.18054	2.90822e-05	0.000632823
AT3G04840	1258.51	1275.27	1173.94	1926.6	1950.85	1898.12	0.607317	0.145336	-4.1787	2.93175e-05	0.000637375
AT4G36640	58.8424	89.7035	44.2995	206.911	98.2368	114.938	1.01894	0.243892	-4.17785	2.94279e-05	0.000639208
AT3G12120	2037.87	1954.06	2070.08	2795.41	2897.99	3089.37	0.509452	0.121976	-4.17665	2.95833e-05	0.000642012
AT1G51140	44.432	88.7787	60.9118	148.849	89.6945	137.105	0.872639	0.208956	-4.17618	2.96439e-05	0.000642759
AT3G55120	52.8381	47.1637	39.685	121.402	77.9488	86.2036	0.947802	0.22704	-4.1746	2.98514e-05	0.000646682
AT5G55580	138.1	100.801	88.599	171.018	197.541	210.994	0.784697	0.188041	-4.17302	3.00592e-05	0.000650609
AT3G18750	57.6416	54.5619	76.6012	100.289	100.372	124.79	0.741419	0.177719	-4.17186	3.02126e-05	0.000653352
AT5G58420	712.114	555.792	519.596	1135.9	967.419	973.691	0.739611	0.177345	-4.17047	3.03977e-05	0.000656773
AT1G04520	61.2442	55.4867	56.2973	124.569	111.05	97.6975	0.877224	0.210388	-4.16956	3.0519e-05	0.000658231
AT2G27500	88.8641	113.748	59.9889	36.9484	57.6607	36.9444	-0.954107	0.228819	4.16971	3.04987e-05	0.000658231
AT2G04030	654.472	743.522	439.303	1288.97	1287.76	1320.97	0.992575	0.238178	-4.16737	3.08141e-05	0.000664009
AT1G18470	339.845	269.11	288.87	204.8	207.152	206.068	-0.539795	0.129558	4.16645	3.09383e-05	0.0006661
AT4G25500	315.828	332.92	336.861	252.305	232.778	212.636	-0.511349	0.122761	4.1654	3.10812e-05	0.000668588
AT5G25120	62.445	44.3894	67.3721	102.4	88.6267	154.346	0.924052	0.221903	-4.16422	3.12419e-05	0.000671454
AT5G57280	74.4537	50.8628	62.7576	130.903	108.915	117.401	0.870955	0.209266	-4.16194	3.1555e-05	0.000677587
AT5G47390	223.361	182.181	188.273	130.903	143.084	136.284	-0.532383	0.127965	4.16038	3.17713e-05	0.000681634
AT1G33390	85.2615	86.0044	108.903	169.963	140.948	163.376	0.713485	0.171527	-4.15962	3.18778e-05	0.000683319
AT1G04210	307.422	293.155	247.339	409.6	413.235	369.444	0.469819	0.112997	-4.15781	3.21314e-05	0.000688151
AT3G60070	57.6416	60.1106	66.4492	30.6144	33.1015	31.1975	-0.918818	0.22109	4.15585	3.24079e-05	0.000693466
AT2G21790	335.042	264.487	363.625	433.88	473.032	541.03	0.562158	0.135359	-4.15308	3.28037e-05	0.000701323
AT1G65980	330.238	298.703	243.647	562.672	388.676	440.049	0.640485	0.154265	-4.15186	3.29786e-05	0.000704445
AT4G18340	26.4191	30.5177	41.5308	8.44535	9.61012	13.9568	-1.3847	0.333585	4.15098	3.31051e-05	0.000706531
AT1G53030	32.4234	31.4425	20.3039	8.44535	8.54233	10.6728	-1.32595	0.319485	4.15029	3.3206e-05	0.000708067
AT1G51402	987.112	1128.23	1074.26	674.573	774.149	545.956	-0.674435	0.162532	4.14955	3.3313e-05	0.000709547
AT5G06360	262.99	224.721	213.191	414.878	358.778	348.919	0.646381	0.155777	-4.14941	3.33335e-05	0.000709547
AT3G11070	115.283	94.3274	79.3699	143.571	182.592	145.315	0.675144	0.162791	-4.14731	3.36411e-05	0.000714852
AT5G02610	277.4	265.411	203.962	593.286	395.083	401.463	0.836964	0.201801	-4.14747	3.36173e-05	0.000714852
AT2G31410	236.571	179.407	147.665	313.534	316.066	290.629	0.67621	0.163135	-4.14509	3.39675e-05	0.00072116
AT3G04770	42.0303	27.7433	32.3017	70.7298	90.7623	73.8888	1.10065	0.265612	-4.14384	3.41542e-05	0.000724496
AT4G28703	9.60693	16.646	22.1497	3.16701	2.13558	2.46296	-1.76974	0.427099	4.14362	3.41859e-05	0.00072454
AT5G65960	147.707	150.739	136.59	90.7875	76.881	104.265	-0.662252	0.159838	4.14327	3.42393e-05	0.000725044
AT1G30280	109.279	65.6593	92.2906	44.3381	50.1862	44.3333	-0.896495	0.216495	4.14095	3.45867e-05	0.000731765
AT4G21450	240.173	285.756	276.872	209.022	175.118	168.302	-0.551388	0.133181	4.14014	3.47096e-05	0.000733732
AT1G10140	66.0476	37.9159	41.5308	21.1134	18.1525	18.8827	-1.18875	0.287477	4.13512	3.54768e-05	0.000749302
AT5G05140	72.052	132.243	81.2157	54.8948	51.254	45.1543	-0.890813	0.215724	4.12942	3.63686e-05	0.000767475
AT3G03870	297.815	219.172	241.801	126.68	149.491	152.704	-0.796877	0.193133	4.12604	3.69059e-05	0.000777507
AT5G65460	194.54	190.504	203.962	273.418	275.49	304.586	0.511512	0.123972	-4.12603	3.69076e-05	0.000777507
AT3G54590	12.0087	7.39823	14.7665	2.11134	0	0	-1.89368	0.458993	4.12573	3.69559e-05	0.000777855
AT5G04800	389.081	335.695	332.246	590.119	530.692	553.345	0.630923	0.152957	-4.12484	3.71e-05	0.000780216
AT5G41190	170.523	178.482	198.425	286.086	268.016	277.494	0.570678	0.138365	-4.12445	3.71628e-05	0.000780865
AT2G48020	147.707	206.226	143.973	99.2329	85.4233	85.3826	-0.856047	0.207704	4.12148	3.76439e-05	0.000789392
AT3G48460	103.274	262.637	148.588	415.934	272.287	379.296	0.963379	0.233739	-4.12161	3.76242e-05	0.000789392
AT5G54080	110.48	137.792	113.517	63.3401	62.9997	61.574	-0.906873	0.220043	4.12135	3.76654e-05	0.000789392
AT5G55020	12.0087	5.54867	10.152	0	0	0	-1.82247	0.442227	4.12111	3.77051e-05	0.000789547
AT1G30960	21.6156	28.6681	23.9956	79.1752	58.7285	45.1543	1.14397	0.277776	-4.11831	3.81662e-05	0.000798519
AT4G04955	165.72	162.761	182.735	85.5092	111.05	109.191	-0.727897	0.176759	4.11801	3.82155e-05	0.000798868
AT2G00340	27.6199	10.1726	83.9844	0	3.20337	2.46296	-1.85616	0.451008	4.11558	3.86205e-05	0.000806644
AT1G12450	67.2485	68.4336	59.066	35.8928	36.3049	26.2716	-0.947704	0.230418	4.11298	3.90578e-05	0.000815081
AT3G53630	76.8554	49.0132	47.0682	119.291	96.1012	91.1296	0.787043	0.191372	-4.11264	3.91155e-05	0.000815589
AT3G01490	147.707	136.867	128.284	72.8412	96.1012	84.5617	-0.692261	0.168341	4.11224	3.9183e-05	0.000815607
AT5G35926	12.0087	16.646	20.3039	1.05567	4.27117	3.28395	-1.70506	0.414614	4.11242	3.91541e-05	0.000815607
AT2G42790	229.365	210.849	143.05	130.903	92.8978	107.549	-0.790403	0.192229	4.11177	3.92643e-05	0.000816603
AT1G16350	138.1	118.372	123.669	241.748	215.694	238.907	0.818449	0.199071	-4.11134	3.93372e-05	0.000816731
AT4G18040	170.523	191.429	108.903	248.082	261.609	243.833	0.645588	0.15702	-4.11151	3.93079e-05	0.000816731
AT4G27830	174.126	132.243	125.515	266.029	232.778	252.864	0.756895	0.184238	-4.10824	3.98682e-05	0.000827053
AT1G73990	181.331	191.429	117.209	261.806	259.473	271.747	0.661366	0.161024	-4.10725	4.00394e-05	0.0008299
AT3G57940	92.4667	52.7124	99.6738	166.796	148.423	173.228	0.924995	0.22523	-4.1069	4.0101e-05	0.000830475
AT1G11475	109.279	123.92	63.6805	207.967	161.236	147.778	0.752641	0.183304	-4.10596	4.02631e-05	0.000833127
AT2G24050	234.169	236.743	223.343	346.259	349.168	383.401	0.605359	0.147519	-4.10359	4.06781e-05	0.000841001
AT5G53970	85.2615	61.0354	51.6827	103.456	118.525	146.136	0.851099	0.207417	-4.10332	4.07257e-05	0.000841274
AT1G78820	456.329	338.469	381.16	188.965	271.219	186.364	-0.835798	0.20376	4.10187	4.09823e-05	0.000845862
AT4G01130	87.6632	117.447	142.128	54.8948	64.0675	78.8148	-0.793836	0.193552	4.1014	4.10654e-05	0.000846862
AT1G28685	56.4407	59.1858	67.3721	97.1216	124.932	99.3394	0.752914	0.183677	-4.09911	4.14734e-05	0.000854554
AT3G06850	100.873	96.1769	122.747	77.0638	53.3896	56.6481	-0.764202	0.186625	4.09486	4.22423e-05	0.000869666
AT4G10040	75.6546	61.0354	38.7621	137.237	91.83	118.222	0.91876	0.224401	-4.09428	4.23488e-05	0.000871124
AT2G32920	220.959	224.721	156.894	307.2	297.914	284.061	0.537324	0.131283	-4.09286	4.26084e-05	0.000874258
AT2G37270	547.595	406.902	341.475	840.313	833.945	738.888	0.837447	0.204604	-4.09302	4.2579e-05	0.000874258
AT5G04760	49.2355	58.261	42.4537	26.3917	21.3558	24.6296	-0.983683	0.240332	4.09302	4.25794e-05	0.000874258
AT2G35830	186.134	198.827	179.044	256.528	353.439	291.45	0.638787	0.156103	-4.09208	4.27527e-05	0.000876484
AT1G14360	75.6546	69.3584	56.2973	190.02	97.169	136.284	0.98499	0.240733	-4.09162	4.28362e-05	0.000876907
AT1G32170	49.2355	32.3672	47.9911	16.8907	20.288	17.2407	-1.13973	0.278556	4.09158	4.2845e-05	0.000876907
AT5G13370	39.6286	39.7655	24.9185	79.1752	85.4233	75.5308	1.08165	0.264428	-4.09052	4.30402e-05	0.000880165
AT2G41050	27.6199	14.7965	19.381	40.1154	44.8472	64.858	1.1654	0.284915	-4.09032	4.30771e-05	0.000880184
AT2G43400	88.8641	111.898	112.595	62.2845	76.881	49.2592	-0.742762	0.181641	4.08917	4.3292e-05	0.000883837
AT4G14560	66.0476	55.4867	59.9889	98.1772	104.644	116.58	0.773081	0.189253	-4.08491	4.40936e-05	0.00089945
AT2G17550	206.549	154.438	151.357	128.792	108.915	100.16	-0.597385	0.146282	4.08379	4.43069e-05	0.000903048
AT2G39980	56.4407	220.097	57.2202	26.3917	32.0337	32.8395	-1.51127	0.370143	4.08293	4.44708e-05	0.000905633
AT1G02870	51.6372	48.0885	68.295	99.2329	102.508	91.9505	0.749517	0.183691	-4.08032	4.49737e-05	0.000915114
AT2G30490	641.262	569.663	397.772	897.319	831.809	845.617	0.645011	0.158102	-4.07971	4.50916e-05	0.000915989
AT3G16770	425.107	385.633	186.427	148.849	186.863	126.432	-1.0337	0.253374	4.07976	4.50816e-05	0.000915989
AT3G01160	70.8511	107.274	75.6783	169.963	142.016	153.525	0.811758	0.199025	-4.07867	4.52931e-05	0.000919319
AT5G20070	152.51	203.451	111.672	282.919	224.236	257.79	0.671884	0.164784	-4.07736	4.55496e-05	0.000923758
AT3G50270	196.942	165.535	156.894	133.014	114.254	76.3518	-0.683863	0.167731	4.07714	4.55931e-05	0.000923874
AT1G64790	869.427	819.354	770.627	1072.56	1202.33	1303.73	0.516315	0.126682	-4.07568	4.58807e-05	0.000928933
AT5G60100	30.0216	33.292	38.7621	13.7237	12.8135	18.0617	-1.08547	0.266383	4.07486	4.60412e-05	0.00093141
AT5G08680	507.966	397.655	349.781	618.622	697.268	709.333	0.656258	0.161178	-4.07163	4.66861e-05	0.000943676
AT5G06865	50.4364	95.2522	70.1409	50.6721	27.7626	24.6296	-1.02567	0.251978	4.07048	4.69158e-05	0.000947536
AT3G02340	73.2528	50.8628	78.447	38.0041	24.5592	27.0926	-1.08478	0.266585	4.06917	4.71809e-05	0.000951662
AT5G06870	73.2528	245.066	113.517	67.5628	58.7285	49.2592	-1.1909	0.29267	4.06909	4.71979e-05	0.000951662
AT2G31740	97.2701	77.6814	88.599	143.571	151.626	160.092	0.746508	0.183534	-4.06742	4.75364e-05	0.00095691
AT4G11420	806.982	850.796	679.259	1165.46	1077.4	1103.41	0.493463	0.121318	-4.06751	4.7518e-05	0.00095691
AT2G20370	126.091	141.491	131.053	193.187	187.931	231.518	0.590579	0.145291	-4.0648	4.80747e-05	0.000966949
AT5G49680	34.8251	36.0664	47.0682	10.5567	9.61012	13.9568	-1.45395	0.357895	4.06249	4.85514e-05	0.000975735
AT3G52340	183.732	154.438	144.896	222.746	229.575	245.475	0.515381	0.126876	-4.06209	4.8635e-05	0.000976613
AT3G04870	267.793	358.814	266.72	441.27	485.845	432.66	0.571875	0.140799	-4.06165	4.87262e-05	0.000976814
AT5G03730	272.597	276.509	231.649	131.959	166.575	201.142	-0.632321	0.155688	4.06147	4.87648e-05	0.000976814
AT5G03740	109.279	123.92	93.2135	185.798	174.05	165.839	0.648871	0.159758	-4.0616	4.87379e-05	0.000976814
AT4G37000	195.741	159.987	193.81	274.474	250.931	279.957	0.528796	0.130241	-4.06013	4.90454e-05	0.00098163
AT5G58370	49.2355	30.5177	79.3699	116.124	115.321	99.3394	0.95954	0.23637	-4.05949	4.91802e-05	0.000983523
AT1G55900	66.0476	60.1106	71.0638	133.014	104.644	118.222	0.797056	0.196435	-4.05761	4.95778e-05	0.000990665
AT1G51060	306.221	315.349	187.35	419.101	413.235	407.21	0.588269	0.145057	-4.05544	5.00392e-05	0.000999068
AT1G72130	92.4667	110.049	95.0593	173.13	167.643	161.734	0.70808	0.17461	-4.05522	5.00874e-05	0.000999216
AT1G23730	90.0649	99.8761	62.7576	129.847	158.033	144.494	0.730556	0.180197	-4.05421	5.03038e-05	0.00100271
AT4G39210	80.458	73.0575	75.6783	213.245	131.338	190.469	1.09398	0.269851	-4.05401	5.03469e-05	0.00100276
AT4G31120	148.907	109.124	103.365	175.241	212.49	197.858	0.669024	0.165048	-4.05352	5.04518e-05	0.00100403
AT4G10840	534.385	545.619	502.061	407.488	418.574	398.179	-0.382987	0.0945099	4.05235	5.07067e-05	0.00100828
AT1G48570	87.6632	93.4026	95.9822	164.684	162.304	142.031	0.709011	0.175022	-4.05097	5.10049e-05	0.0010119
AT2G16750	50.4364	73.0575	43.3766	19.002	14.9491	28.7345	-1.23567	0.305032	4.05094	5.10127e-05	0.0010119
AT3G51130	142.903	120.221	87.6761	73.8968	54.4574	70.6049	-0.781718	0.192963	4.05112	5.09728e-05	0.0010119
AT1G49600	287.007	295.004	263.028	509.888	459.15	420.345	0.676338	0.167011	-4.04967	5.12908e-05	0.00101659
AT4G27520	766.153	1328.91	693.102	2086	1564.31	1730.64	0.878892	0.217123	-4.04789	5.1681e-05	0.00102349
AT5G23730	20.4147	13.8717	14.7665	39.0598	36.3049	41.8703	1.13241	0.279831	-4.04678	5.19269e-05	0.00102753
AT1G08477	193.339	179.407	168.892	215.357	379.066	313.617	0.704357	0.174179	-4.04388	5.25749e-05	0.0010386
AT3G18740	700.105	618.677	474.374	1142.23	1027.22	886.666	0.724568	0.179184	-4.0437	5.26138e-05	0.0010386
AT3G54470	235.37	244.141	245.493	393.765	408.964	431.839	0.722668	0.178701	-4.044	5.25474e-05	0.0010386
AT1G09590	434.713	444.818	418.999	695.686	608.641	695.376	0.591509	0.146315	-4.0427	5.2839e-05	0.00104221
AT2G25735	27.6199	22.1947	23.0727	7.38968	12.8135	1.64197	-1.42508	0.352641	4.04115	5.319e-05	0.00104828
AT2G32950	140.501	193.279	177.198	254.416	240.253	269.284	0.544571	0.13479	-4.04013	5.34204e-05	0.00105198
AT1G18900	72.052	71.2079	99.6738	156.239	113.186	143.673	0.716144	0.177281	-4.03959	5.35445e-05	0.00105357
AT4G16480	52.8381	49.938	67.3721	29.5587	30.9659	19.7037	-1.02941	0.254885	4.03872	5.37442e-05	0.00105665
AT5G52450	79.2572	96.1769	59.9889	160.462	142.016	120.685	0.787114	0.19497	-4.0371	5.41166e-05	0.00106312
AT3G54600	258.186	320.898	206.731	556.338	358.778	518.864	0.810563	0.200796	-4.03675	5.41962e-05	0.00106383
AT1G41880	491.154	582.61	547.283	864.593	932.182	857.931	0.670692	0.166172	-4.03613	5.43397e-05	0.00106579
AT2G35130	74.4537	82.3053	79.3699	102.4	136.677	140.389	0.647143	0.160387	-4.03488	5.46307e-05	0.00107064
AT1G74560	148.907	107.274	132.898	241.748	235.982	257.79	0.856074	0.212233	-4.03365	5.4918e-05	0.00107541
AT3G02090	898.248	848.022	790.93	1067.28	1058.18	1119.83	0.338404	0.0839027	-4.0333	5.49997e-05	0.00107615
AT1G62440	9.60693	10.1726	17.5352	2.11134	1.06779	0.820987	-1.84554	0.457977	4.02976	5.58347e-05	0.00109161
AT1G77280	39.6286	48.0885	41.5308	128.792	75.8132	91.1296	1.06691	0.264772	-4.02953	5.58881e-05	0.00109178
AT3G25700	39.6286	25.8938	26.7643	70.7298	54.4574	65.679	0.976341	0.242314	-4.02924	5.5957e-05	0.00109185
AT4G24040	26.4191	36.9911	29.533	10.5567	14.9491	9.03086	-1.27532	0.316524	4.02914	5.5981e-05	0.00109185
AT1G05340	16.8121	41.615	20.3039	4.22268	5.33896	6.5679	-1.67115	0.414866	4.02817	5.62133e-05	0.00109405
AT1G29250	154.912	100.801	59.9889	266.029	210.355	184.722	0.978245	0.242855	-4.02811	5.62279e-05	0.00109405
AT4G03070	52.8381	31.4425	70.1409	88.6762	103.576	94.4135	0.829978	0.206045	-4.02815	5.62184e-05	0.00109405
AT5G51390	22.8165	14.7965	18.4581	5.27835	3.20337	4.10493	-1.5964	0.396342	4.02783	5.62945e-05	0.00109448
AT4G31790	78.0563	34.2168	49.8369	117.179	103.576	98.5184	0.917792	0.22801	-4.02523	5.69191e-05	0.00110574
AT1G13210	319.43	214.549	265.797	122.458	146.287	139.568	-0.919654	0.22852	4.02438	5.71248e-05	0.00110886
AT5G55480	242.575	213.624	261.182	348.371	371.591	378.475	0.584201	0.145353	-4.01917	5.84024e-05	0.00113276
AT3G12390	373.469	343.093	249.185	533.113	523.218	454.006	0.61364	0.152706	-4.01844	5.85841e-05	0.00113538
AT5G35160	330.238	420.774	301.79	507.777	471.964	516.401	0.481603	0.119935	-4.01554	5.93091e-05	0.00114852
AT4G20980	189.737	212.699	140.282	233.303	298.982	305.407	0.598678	0.149103	-4.01519	5.93991e-05	0.00114935
AT4G39795	6.00433	3.69911	4.61453	17.9464	13.8813	25.4506	1.56656	0.390219	-4.01456	5.95574e-05	0.00115151
AT3G05030	75.6546	117.447	84.9074	165.74	143.084	179.796	0.759427	0.189189	-4.01412	5.96685e-05	0.00115274
AT4G39510	141.702	135.942	115.363	219.579	235.982	199.5	0.696484	0.173602	-4.01195	6.02185e-05	0.00116245
ATCG00250	49.2355	23.1195	51.6827	7.38968	16.0169	14.7778	-1.40447	0.350247	4.00993	6.07371e-05	0.00117154
AT3G49790	144.104	117.447	67.3721	28.5031	57.6607	16.4197	-1.40946	0.351566	4.00909	6.0953e-05	0.00117478
AT4G13770	1162.44	1159.67	747.554	2172.57	1652.94	1981.04	0.854282	0.213107	-4.0087	6.10549e-05	0.00117581
AT5G52320	115.283	189.58	89.5219	394.82	192.202	227.413	0.954747	0.238305	-4.00641	6.16477e-05	0.00118629
AT1G61800	10.8078	6.47345	11.9978	194.243	79.0166	168.302	1.85517	0.46314	-4.00563	6.18529e-05	0.00118931
AT4G11320	206.549	223.796	155.971	550.004	251.999	384.222	0.936587	0.233881	-4.00454	6.21389e-05	0.00119387
AT3G07010	480.346	314.425	460.53	199.521	304.321	287.345	-0.65704	0.164157	4.00251	6.26733e-05	0.00120319
AT5G03355	42.0303	17.5708	34.1475	7.38968	9.61012	13.1358	-1.36398	0.340899	4.00112	6.30436e-05	0.00120935
AT1G51400	2513.41	2661.51	2819.48	1784.08	1776.8	1283.2	-0.712489	0.178201	3.99823	6.38169e-05	0.00122322
AT3G60770	861.021	793.46	522.365	1164.4	1205.54	1077.13	0.629431	0.157465	-3.99726	6.40791e-05	0.00122729
AT5G43150	88.8641	82.3053	59.066	149.905	132.406	163.376	0.88758	0.222074	-3.99678	6.42094e-05	0.00122882
AT4G25210	166.92	178.482	144.896	237.526	275.49	242.191	0.590674	0.147886	-3.99411	6.49378e-05	0.00124179
AT2G34630	106.877	135.942	138.436	204.8	190.067	180.617	0.551668	0.138163	-3.99287	6.52788e-05	0.00124636
AT3G54580	12.0087	9.24778	18.4581	1.05567	0	0	-1.81748	0.455177	3.99291	6.52686e-05	0.00124636
AT1G18800	68.4494	78.6062	82.1386	155.183	144.152	159.271	0.916043	0.229683	-3.9883	6.65477e-05	0.0012696
AT5G56710	719.319	811.955	760.475	1268.91	1247.18	1174.01	0.648535	0.162699	-3.98611	6.7166e-05	0.00128039
AT1G61730	129.694	133.168	129.207	223.802	174.05	189.648	0.553023	0.138775	-3.98502	6.74744e-05	0.00128527
AT3G60920	12.0087	4.62389	36.9162	2.11134	1.06779	0.820987	-1.82061	0.456918	3.98454	6.7611e-05	0.00128687
AT5G55400	114.082	156.288	96.9051	184.742	200.745	188.006	0.605856	0.152113	-3.98292	6.8074e-05	0.00129468
AT4G32910	112.881	105.425	100.597	160.462	169.779	153.525	0.571622	0.143541	-3.9823	6.82522e-05	0.00129706
AT3G04600	130.894	102.65	105.211	198.466	161.236	161.734	0.595561	0.149614	-3.98066	6.87236e-05	0.001305
AT2G14460	33.6242	41.615	35.0704	87.6205	75.8132	59.9321	0.919323	0.231031	-3.97922	6.91421e-05	0.00131193
AT1G61580	114.082	131.319	107.057	230.136	234.914	192.111	0.832626	0.209288	-3.97837	6.93889e-05	0.00131559
AT5G47870	72.052	78.6062	67.3721	184.742	125.999	106.728	0.861956	0.216716	-3.97736	6.9686e-05	0.0013202
AT5G06385	4.80346	5.54867	11.0749	22.1691	14.9491	36.1234	1.41342	0.355409	-3.9769	6.98201e-05	0.00132172
AT5G43960	157.313	228.42	191.042	294.532	271.219	319.364	0.5817	0.146324	-3.97543	7.02532e-05	0.00132889
AT3G11710	218.558	252.464	198.425	390.598	342.761	387.506	0.700448	0.176248	-3.97422	7.06092e-05	0.00133459
AT4G22360	99.6719	115.597	109.826	64.3958	69.4064	69.7839	-0.670878	0.168834	3.97359	7.07975e-05	0.00133712
AT1G27480	146.506	122.996	109.826	207.967	181.525	217.562	0.649129	0.163399	-3.97266	7.10757e-05	0.00134133
AT4G15640	63.6459	50.8628	33.2246	80.2309	98.2368	93.5925	0.836496	0.210573	-3.97247	7.11304e-05	0.00134133
AT1G26880	463.534	398.579	352.55	733.69	728.234	574.691	0.702253	0.176818	-3.97162	7.13844e-05	0.00134508
AT2G42170	37.2268	48.0885	51.6827	10.5567	20.288	18.0617	-1.29127	0.32523	3.97032	7.17772e-05	0.00135144
AT2G02180	126.091	168.31	135.667	96.0659	92.8978	78.8148	-0.685052	0.172566	3.9698	7.19333e-05	0.00135211
AT3G08075	94.8684	127.619	157.817	215.357	186.863	205.247	0.628232	0.158253	-3.96979	7.19355e-05	0.00135211
AT3G51980	56.4407	82.3053	57.2202	138.293	91.83	114.117	0.752702	0.189614	-3.96965	7.19785e-05	0.00135211
AT5G54900	181.331	164.611	141.205	259.695	265.88	234.802	0.610507	0.153801	-3.96945	7.20383e-05	0.0013522
AT3G55430	166.92	242.292	158.74	135.126	103.576	109.191	-0.701937	0.176886	3.96831	7.23828e-05	0.00135762
AT3G57290	482.748	513.252	456.838	710.465	723.962	685.524	0.517644	0.130456	-3.96796	7.24917e-05	0.00135862
AT5G13240	141.702	145.19	187.35	241.748	250.931	257.79	0.62327	0.157114	-3.96699	7.27847e-05	0.00136307
AT5G27920	58.8424	36.0664	45.2224	17.9464	30.9659	9.85184	-1.1484	0.289699	3.9641	7.36724e-05	0.00137864
AT2G15830	56.4407	36.9911	29.533	9.50102	23.4914	15.5988	-1.16625	0.294319	3.96255	7.41532e-05	0.00138657
AT1G08900	178.929	126.695	78.447	47.5051	76.881	56.6481	-1.0017	0.252904	3.9608	7.46992e-05	0.00139465
AT1G52280	118.886	137.792	99.6738	190.02	183.66	172.407	0.582746	0.147126	-3.96086	7.46803e-05	0.00139465
AT4G34910	84.0606	78.6062	99.6738	141.46	145.22	166.66	0.742374	0.187453	-3.96032	7.48488e-05	0.00139638
AT1G08410	97.2701	104.5	96.9051	185.798	137.745	153.525	0.636421	0.160724	-3.9597	7.50429e-05	0.00139893
AT4G18730	713.314	578.911	338.707	958.548	1088.08	803.746	0.756211	0.191043	-3.95834	7.54738e-05	0.00140589
AT5G07090	1306.54	1274.34	1147.17	1881.2	2103.55	1801.25	0.600615	0.151838	-3.95564	7.63305e-05	0.00142077
AT2G34310	144.104	184.031	124.592	278.697	241.321	211.815	0.650218	0.164394	-3.95524	7.64582e-05	0.00142206
AT5G55570	4.80346	17.5708	10.152	53.8391	25.627	33.6605	1.42353	0.359997	-3.95428	7.67645e-05	0.00142668
AT1G08200	907.855	1123.61	841.69	1688.01	1166.03	1424.41	0.54548	0.137955	-3.95405	7.68394e-05	0.00142698
AT2G47610	930.671	914.606	942.287	1338.59	1389.2	1367.76	0.527046	0.133388	-3.95123	7.7751e-05	0.00144282
AT2G01020	9.60693	11.0973	71.9867	0	0	1.64197	-1.70053	0.430508	3.95005	7.81351e-05	0.00144885
AT4G39980	529.582	845.247	459.607	1836.86	911.894	907.191	0.914619	0.231595	-3.94923	7.84045e-05	0.00145274
AT4G19700	31.2225	29.5929	24.9185	12.668	12.8135	4.10493	-1.32276	0.335039	3.94808	7.87796e-05	0.00145859
AT5G17220	14.4104	12.9469	12.9207	36.9484	42.7117	26.2716	1.14728	0.290623	-3.94766	7.89185e-05	0.00145983
AT5G66790	75.6546	39.7655	35.9933	22.1691	11.7457	14.7778	-1.3548	0.343202	3.94752	7.8966e-05	0.00145983
AT2G38465	10.8078	7.39823	29.533	4.22268	2.13558	3.28395	-1.60411	0.406484	3.94631	7.93643e-05	0.00146608
AT5G27990	72.052	46.2389	54.4515	148.849	91.83	103.444	0.919604	0.233301	-3.9417	8.09049e-05	0.00149341
AT1G33970	121.287	166.46	134.744	69.6742	80.0843	91.9505	-0.782272	0.198477	3.94137	8.10175e-05	0.00149436
AT5G08695	9.60693	2.77433	13.8436	0	0	0	-1.72428	0.437632	3.94002	8.14762e-05	0.00150169
AT3G48390	20.4147	15.7212	33.2246	2.11134	13.8813	0.820987	-1.56488	0.397336	3.93842	8.20194e-05	0.00151056
AT3G43850	20.4147	12.9469	17.5352	2.11134	2.13558	4.92592	-1.67872	0.426297	3.93792	8.21923e-05	0.00151261
AT1G76410	28.8208	24.969	23.9956	10.5567	3.20337	9.03086	-1.45323	0.369132	3.93689	8.25441e-05	0.00151794
AT3G06380	152.51	89.7035	95.9822	51.7278	85.4233	57.4691	-0.76751	0.195144	3.93305	8.38751e-05	0.00154126
AT4G04840	546.394	674.163	396.85	1806.25	880.928	762.697	0.992465	0.252357	-3.93278	8.39676e-05	0.00154178
AT5G11260	22.8165	13.8717	13.8436	38.0041	35.2371	41.8703	1.08035	0.274715	-3.93261	8.40297e-05	0.00154178
AT1G09460	22.8165	13.8717	31.3788	7.38968	1.06779	4.10493	-1.67324	0.425515	3.93227	8.41488e-05	0.00154281
AT3G16180	154.912	125.77	166.123	84.4535	111.05	82.9197	-0.679257	0.172799	3.93091	8.46251e-05	0.00154806
AT3G48610	154.912	199.752	239.956	275.53	335.286	321.006	0.606645	0.154323	-3.93101	8.45905e-05	0.00154806
AT5G59540	387.88	294.079	257.491	458.16	485.845	454.827	0.550743	0.140096	-3.93118	8.45294e-05	0.00154806
AT1G05805	259.387	233.044	292.561	194.243	165.508	148.599	-0.629082	0.160088	3.92961	8.50836e-05	0.00155304
AT3G61070	169.322	195.128	128.284	69.6742	124.932	88.6666	-0.776999	0.197721	3.92977	8.50254e-05	0.00155304
AT4G15000	1389.4	1258.62	928.443	1916.04	2216.73	1789.75	0.685861	0.174537	-3.9296	8.50877e-05	0.00155304
AT4G17080	109.279	92.4778	116.286	62.2845	76.881	47.6172	-0.759682	0.193338	3.92931	8.51911e-05	0.00155377
AT3G46600	193.339	156.288	167.969	70.7298	123.864	94.4135	-0.809025	0.205919	3.92885	8.53539e-05	0.00155558
AT1G07920	1096.39	950.672	762.32	1522.27	1621.97	1273.35	0.618367	0.157428	-3.92793	8.56808e-05	0.00156037
AT4G22285	108.078	106.35	63.6805	163.629	163.372	169.123	0.785373	0.20007	-3.9255	8.65509e-05	0.00157505
AT3G28900	248.579	252.464	220.575	363.15	396.151	389.969	0.635259	0.161854	-3.92488	8.67723e-05	0.0015779
AT1G21010	100.873	113.748	74.7554	64.3958	50.1862	46.7963	-0.82021	0.209033	3.92383	8.71517e-05	0.00158362
AT5G23300	46.8338	38.8407	47.9911	93.9546	91.83	72.2469	0.870819	0.221966	-3.9232	8.73806e-05	0.0015866
AT4G21150	527.18	431.871	346.09	632.346	633.2	596.037	0.491418	0.125272	-3.92282	8.75171e-05	0.0015879
AT2G46220	500.761	455.916	452.224	271.307	377.998	252.864	-0.641098	0.163468	3.92187	8.78659e-05	0.00159187
AT4G24190	1529.9	1526.81	1190.55	2608.56	2285.07	2326.68	0.719195	0.183377	-3.92195	8.78334e-05	0.00159187
AT3G08770	128.493	111.898	101.52	197.41	215.694	162.555	0.706518	0.180163	-3.92156	8.79771e-05	0.00159271
AT5G20920	283.404	255.239	176.275	368.429	381.201	331.679	0.57039	0.145459	-3.92131	8.807e-05	0.00159321
AT2G41650	80.458	89.7035	123.669	172.074	185.796	166.66	0.773091	0.197177	-3.92079	8.82573e-05	0.00159424
AT5G58787	51.6372	56.4115	68.295	28.5031	26.6948	32.0185	-0.952537	0.242942	3.92084	8.82409e-05	0.00159424
AT1G06227	51.6372	42.5398	47.9911	90.7875	89.6945	96.0555	0.889925	0.227006	-3.92027	8.84487e-05	0.00159652
AT4G28260	159.715	196.978	150.434	111.901	111.05	95.2345	-0.670855	0.171199	3.91858	8.90717e-05	0.00160657
AT1G53035	27.6199	45.3141	32.3017	12.668	13.8813	18.0617	-1.10557	0.282494	3.9136	9.09308e-05	0.00163649
AT3G49210	26.4191	30.5177	25.8414	8.44535	8.54233	12.3148	-1.26558	0.32337	3.91372	9.08855e-05	0.00163649
AT5G58140	1051.96	1307.64	1190.55	1548.67	1586.74	1585.33	0.388405	0.0992439	-3.91364	9.09149e-05	0.00163649
AT1G23205	31.2225	50.8628	48.914	97.1216	88.6267	102.623	1.01249	0.258767	-3.91276	9.12478e-05	0.00164099
AT5G07100	44.432	40.6902	16.6123	9.50102	7.47454	5.74691	-1.57964	0.403759	3.91234	9.14074e-05	0.00164265
AT1G15830	10.8078	12.9469	20.3039	2.11134	2.13558	1.64197	-1.77371	0.453514	3.91103	9.19017e-05	0.00165032
AT3G07860	22.8165	10.1726	17.5352	57.0061	32.0337	45.1543	1.22389	0.313011	-3.91005	9.22766e-05	0.00165583
AT4G32340	332.64	265.411	179.967	152.016	170.847	114.117	-0.805129	0.205951	3.90932	9.25575e-05	0.00165966
AT5G53280	105.676	62.8849	72.9096	126.68	133.474	136.284	0.691231	0.17685	-3.90858	9.28392e-05	0.00166349
AT5G19350	98.471	101.726	97.828	158.35	135.609	158.45	0.572468	0.146524	-3.90698	9.34583e-05	0.00167336
AT4G39520	189.737	224.721	174.429	354.705	269.083	274.21	0.573915	0.14691	-3.90658	9.3613e-05	0.0016749
AT3G52630	31.2225	16.646	21.2268	53.8391	46.9828	48.4382	1.01855	0.260751	-3.90623	9.37459e-05	0.00167605
AT2G45560	281.003	318.124	256.568	385.319	428.184	421.166	0.503006	0.128778	-3.906	9.38346e-05	0.00167641
AT5G25350	277.4	383.783	232.572	133.014	161.236	217.562	-0.775563	0.198643	3.9043	9.44975e-05	0.00168702
AT1G22140	99.6719	67.5088	54.4515	149.905	115.321	106.728	0.714524	0.183027	-3.90392	9.46465e-05	0.00168845
AT5G39740	1344.97	1243.83	949.67	1830.53	1988.23	1726.54	0.613787	0.157259	-3.90303	9.4994e-05	0.00169341
AT5G50180	141.702	152.588	136.59	93.9546	96.1012	100.16	-0.569499	0.146001	3.90065	9.59341e-05	0.00170893
AT2G23320	85.2615	54.5619	60.9118	33.7814	27.7626	40.2284	-0.898981	0.230552	3.89926	9.64869e-05	0.00171752
AT5G54300	50.4364	131.319	50.7598	43.2824	32.0337	22.1666	-1.14773	0.29444	3.89802	9.69821e-05	0.00172508
AT3G47080	106.877	90.6283	69.218	158.35	128.135	141.21	0.654281	0.167863	-3.89771	9.71056e-05	0.00172602
AT2G19385	52.8381	33.292	39.685	80.2309	69.4064	78.8148	0.820408	0.210495	-3.89753	9.71792e-05	0.00172608
AT3G27550	19.2139	10.1726	20.3039	46.4494	38.4405	38.5864	1.16321	0.298497	-3.89689	9.74354e-05	0.00172937
AT1G12440	417.901	331.995	353.473	187.909	310.727	203.605	-0.647123	0.166073	3.89662	9.75449e-05	0.00173006
AT2G30440	511.569	504.929	452.224	333.591	355.574	327.574	-0.534701	0.137284	3.89486	9.82569e-05	0.00174143
AT3G61750	98.471	108.199	107.057	172.074	150.559	186.364	0.660914	0.169742	-3.89364	9.87524e-05	0.00174894
AT3G05660	13.2095	65.6593	34.1475	12.668	9.61012	11.4938	-1.41236	0.362808	3.89287	9.90664e-05	0.00175323
AT3G01790	93.6675	106.35	108.903	188.965	143.084	169.944	0.656806	0.168791	-3.89124	9.97312e-05	0.00176372
AT1G49410	118.886	105.425	80.2928	183.686	183.66	154.346	0.730289	0.187696	-3.89081	9.99093e-05	0.00176559
AT3G58620	115.283	154.438	108.903	78.1195	79.0166	52.5432	-0.835328	0.214706	3.89058	0.000100007	0.00176604
AT4G10480	640.062	634.398	530.671	885.706	999.453	926.894	0.605625	0.155826	-3.88655	0.000101679	0.00179427
AT1G26620	96.0693	111.898	106.134	67.5628	72.6098	59.9321	-0.657464	0.169341	3.8825	0.000103389	0.00182313
AT2G25930	142.903	199.752	177.198	120.346	104.644	114.117	-0.619448	0.159571	3.88196	0.000103618	0.00182586
AT2G25110	140.501	112.823	110.749	255.472	165.508	212.636	0.752672	0.194019	-3.87938	0.000104724	0.00184268
AT3G01280	583.621	556.717	408.847	888.873	684.454	675.672	0.51229	0.132051	-3.8795	0.000104672	0.00184268
AT1G08650	306.221	283.907	160.586	464.494	446.337	428.555	0.782813	0.201928	-3.8767	0.000105884	0.00186177
AT5G05990	42.0303	24.0442	30.4559	55.9505	69.4064	66.4999	0.927205	0.239227	-3.87584	0.000106258	0.00186699
AT4G02990	193.339	172.009	119.978	249.138	323.541	233.981	0.691663	0.178522	-3.87437	0.000106899	0.00187691
AT2G26900	1029.14	953.446	833.384	1339.64	1271.74	1238.87	0.429824	0.11095	-3.87403	0.00010705	0.00187822
AT2G19650	57.6416	41.615	69.218	97.1216	81.1521	117.401	0.770683	0.198992	-3.87294	0.000107531	0.0018853
AT1G17340	164.519	190.504	179.044	131.959	109.983	120.685	-0.564347	0.145736	3.8724	0.000107767	0.00188809
AT3G24090	22.8165	24.0442	33.2246	76.0082	45.915	54.1851	1.0125	0.261543	-3.87126	0.000108272	0.00189558
AT1G79510	79.2572	73.9823	74.7554	128.792	111.05	121.506	0.629929	0.162763	-3.87023	0.000108733	0.00190142
AT3G22310	33.6242	49.0132	35.0704	71.7855	77.9488	100.981	0.990953	0.256049	-3.87017	0.000108761	0.00190142
AT1G36160	923.466	1097.71	763.243	1290.03	1201.27	1508.97	0.497945	0.12872	-3.86843	0.000109539	0.00191364
AT3G06145	45.6329	26.8186	33.2246	67.5628	92.8978	56.6481	0.948806	0.245293	-3.86805	0.000109709	0.00191389
AT4G36240	75.6546	51.7876	43.3766	120.346	89.6945	123.148	0.902048	0.233203	-3.86807	0.000109698	0.00191389
AT3G19860	122.488	147.965	157.817	86.5649	96.1012	87.8456	-0.662848	0.171378	3.86776	0.000109838	0.00191464
AT3G58670	88.8641	73.0575	83.9844	57.0061	48.0506	35.3024	-0.793656	0.205211	3.86751	0.000109953	0.00191464
AT4G31490	529.582	561.34	499.292	766.416	710.081	701.944	0.430641	0.111356	-3.86726	0.000110065	0.00191464
AT5G06220	311.024	423.548	319.325	541.558	490.116	492.592	0.5019	0.129782	-3.86726	0.000110066	0.00191464
AT5G02230	43.2312	32.3672	33.2246	54.8948	67.2709	87.8456	0.895748	0.231689	-3.86617	0.00011056	0.00192187
AT3G60200	56.4407	44.3894	56.2973	26.3917	30.9659	23.8086	-0.908077	0.234977	3.86453	0.000111303	0.00193204
AT5G04590	1699.23	1909.67	1200.7	2988.6	2260.51	2381.68	0.629658	0.162927	-3.86467	0.00011124	0.00193204
AT1G53440	313.426	366.212	302.713	221.691	255.202	206.068	-0.533312	0.138101	3.86174	0.000112581	0.00195285
AT1G03130	2909.7	3409.66	3025.29	1779.86	2368.36	1660.86	-0.677306	0.17542	3.86105	0.000112899	0.00195559
AT4G36410	33.6242	38.8407	42.4537	10.5567	21.3558	13.1358	-1.20479	0.312037	3.86107	0.000112894	0.00195559
AT1G33410	128.493	180.332	166.123	214.301	242.389	295.555	0.624411	0.161744	-3.8605	0.000113157	0.00195867
AT2G47070	519.975	565.964	410.693	673.517	672.709	761.055	0.471486	0.122198	-3.85836	0.000114149	0.00197444
AT3G18770	70.8511	53.6371	63.6805	25.3361	40.5761	32.0185	-0.89086	0.23122	3.85286	0.000116746	0.0020165
AT3G53230	28.8208	25.8938	19.381	92.8989	43.7794	52.5432	1.17705	0.305492	-3.85297	0.000116692	0.0020165
AT4G18810	261.789	356.964	252.876	526.779	433.523	423.629	0.626769	0.162693	-3.85246	0.000116935	0.00201835
AT3G27230	134.497	126.695	148.588	209.022	225.304	180.617	0.548896	0.142524	-3.85125	0.000117518	0.00202698
AT1G12790	31.2225	45.3141	50.7598	17.9464	23.4914	14.7778	-1.10024	0.285747	3.85041	0.000117918	0.002032
AT3G09305	102.074	124.845	178.121	223.802	187.931	235.623	0.631162	0.163933	-3.85012	0.000118059	0.002032
AT4G19610	146.506	135.942	120.901	203.744	214.626	183.08	0.548066	0.142348	-3.8502	0.000118024	0.002032
AT3G48030	51.6372	61.0354	52.6056	111.901	82.2199	83.7407	0.691824	0.179789	-3.84798	0.000119095	0.0020484
AT1G74720	154.912	149.814	131.976	202.688	240.253	200.321	0.53053	0.137938	-3.84615	0.000119986	0.00206228
AT5G42810	62.445	65.6593	40.6079	131.959	77.9488	89.4876	0.771541	0.200659	-3.84503	0.000120539	0.00207032
AT3G25585	141.702	122.996	88.599	183.686	228.507	152.704	0.641394	0.166851	-3.84412	0.000120985	0.00207653
AT5G64430	127.292	93.4026	109.826	61.2288	62.9997	59.1111	-0.813967	0.211805	3.84299	0.000121543	0.00208464
AT4G37610	54.039	86.9292	101.52	11.6124	36.3049	20.5247	-1.44197	0.375323	3.84195	0.00012206	0.00209205
AT1G49032	136.899	98.9513	36.9162	41.1711	51.254	16.4197	-1.1783	0.306722	3.84158	0.000122244	0.00209372
AT5G15745	20.4147	12.0221	6.46034	35.8928	32.0337	32.8395	1.21293	0.315773	-3.84115	0.00012246	0.00209595
AT4G36170	9.60693	3.69911	17.5352	1.05567	0	0.820987	-1.7719	0.461408	3.8402	0.000122936	0.00210263
AT5G61820	165.72	194.203	91.3677	467.661	272.287	399	1.16032	0.302192	-3.83966	0.000123204	0.00210575
AT5G24890	253.383	244.141	222.42	153.072	174.05	158.45	-0.568389	0.148046	3.83928	0.000123394	0.00210753
AT1G63120	162.117	99.8761	119.978	68.6185	83.2877	80.4567	-0.691665	0.180164	3.83908	0.000123497	0.00210781
AT1G74060	416.701	421.699	311.942	603.843	633.2	530.358	0.586829	0.152882	-3.83846	0.00012381	0.00211168
AT1G54100	398.688	422.624	245.493	238.581	164.44	163.376	-0.87105	0.227163	3.83447	0.000125836	0.00214325
AT5G47630	54.039	51.7876	52.6056	98.1772	99.3046	73.8888	0.718569	0.187389	-3.83464	0.00012575	0.00214325
AT1G04097	63.6459	65.6593	64.6034	26.3917	39.5083	41.8703	-0.80263	0.209341	3.83408	0.000126037	0.00214518
AT4G22130	103.274	100.801	108.903	163.629	139.881	175.691	0.585956	0.15288	-3.83277	0.000126707	0.00215358
AT4G29130	165.72	221.022	137.513	293.476	251.999	256.148	0.577059	0.150558	-3.83279	0.000126698	0.00215358
AT4G34240	181.331	235.818	155.971	286.086	276.558	304.586	0.565812	0.147648	-3.83216	0.000127023	0.00215746
AT3G44100	142.903	118.372	142.128	274.474	179.389	195.395	0.646846	0.168896	-3.82984	0.000128228	0.00217641
AT4G11600	356.657	359.739	284.255	664.016	486.913	506.549	0.684963	0.178868	-3.82943	0.000128438	0.00217846
AT2G33210	122.488	118.372	70.1409	182.631	169.779	220.845	0.824806	0.215402	-3.82914	0.00012859	0.00217952
AT3G52080	28.8208	18.4956	35.0704	7.38968	11.7457	9.85184	-1.28069	0.334507	3.82859	0.000128879	0.00218291
AT2G23930	201.745	159.062	143.973	306.144	309.659	238.907	0.713725	0.186454	-3.82789	0.000129245	0.00218609
AT2G33810	44.432	35.1416	24.9185	6.33401	22.4236	7.38888	-1.308	0.341696	3.82798	0.000129201	0.00218609
AT2G19740	213.754	183.106	152.279	381.097	292.575	239.728	0.690044	0.18036	-3.82593	0.000130278	0.00220051
AT5G56500	67.2485	88.7787	84.9074	137.237	108.915	138.747	0.631828	0.165137	-3.82608	0.000130199	0.00220051
AT4G22540	439.517	385.633	459.607	279.752	287.236	357.129	-0.477554	0.124904	3.82338	0.000131635	0.00222189
AT4G33580	336.242	275.584	329.477	439.158	505.065	437.586	0.525963	0.137575	-3.8231	0.000131782	0.00222285
AT2G05920	673.686	489.208	481.757	759.026	832.877	810.314	0.522122	0.136677	-3.82012	0.000133386	0.00224835
AT1G60940	260.588	287.606	225.189	163.629	190.067	191.29	-0.507472	0.13287	3.81931	0.000133827	0.00225423
AT5G18490	88.8641	48.0885	61.8347	33.7814	33.1015	32.8395	-0.916088	0.240139	3.81482	0.000136283	0.00229402
AT5G16930	43.2312	47.1637	47.0682	77.0638	69.4064	98.5184	0.782275	0.2051	-3.81412	0.000136671	0.00229898
AT5G08620	146.506	81.3805	97.828	190.02	179.389	182.259	0.724829	0.190165	-3.81157	0.000138087	0.00232119
AT4G39280	171.724	174.783	160.586	244.915	213.558	253.685	0.469156	0.1231	-3.81119	0.000138302	0.0023232
AT1G03380	250.981	245.991	254.722	140.404	162.304	204.426	-0.560892	0.147201	3.81038	0.000138753	0.00232767
AT3G21790	52.8381	62.8849	98.7509	35.8928	42.7117	30.3765	-0.932582	0.244748	3.81037	0.000138758	0.00232767
AT1G70985	21.6156	12.9469	15.6894	34.8371	55.5251	38.5864	1.19488	0.313733	-3.80859	0.000139763	0.00234292
AT1G51980	662.878	634.398	560.204	867.76	774.149	849.722	0.40418	0.106138	-3.80805	0.000140068	0.00234643
AT1G11820	196.942	264.487	260.259	371.596	335.286	376.012	0.55014	0.144515	-3.80679	0.000140783	0.00235678
AT1G65860	147.707	186.805	126.438	307.2	216.762	272.568	0.738058	0.194004	-3.80434	0.000142185	0.00237863
AT4G35290	39.6286	28.6681	39.685	47.5051	69.4064	89.4876	0.875809	0.230371	-3.80173	0.000143691	0.00240218
AT3G57050	250.981	244.141	248.262	356.816	329.948	412.135	0.53757	0.141419	-3.80126	0.000143965	0.00240482
AT5G16420	26.4191	19.4203	32.3017	7.38968	11.7457	8.20987	-1.28311	0.337561	3.80112	0.000144045	0.00240482
AT3G24170	341.046	328.296	211.345	504.61	415.371	487.666	0.641765	0.168847	-3.80087	0.000144189	0.00240558
AT1G14290	224.562	221.022	261.182	141.46	161.236	128.074	-0.7059	0.18573	3.80067	0.000144304	0.00240586
AT5G39360	70.8511	73.0575	78.447	43.2824	38.4405	49.2592	-0.736247	0.193776	3.79948	0.000145002	0.00241584
AT3G19370	63.6459	49.938	65.5263	100.289	85.4233	141.21	0.817067	0.215057	-3.7993	0.000145105	0.00241591
AT1G05170	112.881	93.4026	66.4492	130.903	156.965	169.944	0.713346	0.187829	-3.79784	0.000145964	0.00242857
AT3G10550	78.0563	97.1017	107.057	67.5628	44.8472	61.574	-0.691084	0.182074	3.79561	0.000147278	0.00244876
AT1G22500	43.2312	45.3141	26.7643	14.7794	12.8135	10.6728	-1.32992	0.350414	3.79529	0.000147473	0.00245033
AT1G70600	623.249	751.845	324.863	996.552	1172.43	1061.54	0.854058	0.225046	-3.79504	0.000147622	0.00245115
AT5G06640	12.0087	12.0221	12.9207	4.22268	0	0	-1.75224	0.461753	3.79476	0.000147785	0.00245219
AT5G44973	4.80346	9.24778	9.22906	0	1.06779	0	-1.74597	0.460159	3.79429	0.000148068	0.00245522
AT2G20670	218.558	334.77	393.158	92.8989	130.271	71.4259	-1.39585	0.367951	3.79359	0.000148486	0.00246048
AT4G00895	216.156	258.938	215.96	400.099	374.795	269.284	0.556506	0.146737	-3.79255	0.000149108	0.00246912
AT3G23570	78.0563	78.6062	47.9911	229.08	113.186	107.549	1.01399	0.267377	-3.79237	0.000149218	0.00246926
AT1G32540	225.763	220.097	170.738	141.46	115.321	84.5617	-0.824009	0.217294	3.79214	0.000149355	0.00246986
AT2G19640	36.026	31.4425	47.0682	76.0082	81.1521	73.0678	0.915462	0.241437	-3.79172	0.00014961	0.00247241
AT3G11280	164.519	147.965	87.6761	83.3979	71.542	71.4259	-0.785944	0.207346	3.79049	0.000150351	0.00248298
AT1G47657	6.00433	8.323	15.6894	0	0	0.820987	-1.67677	0.442401	3.79016	0.000150552	0.00248462
ATCG01010	12977.8	17001.1	16098.2	10669.6	11660.3	9721.31	-0.52829	0.13945	3.78837	0.000151639	0.00250087
AT1G25550	258.186	244.141	263.951	178.408	180.457	159.271	-0.568156	0.149991	3.78792	0.000151912	0.00250369
AT2G15420	7.2052	7.39823	11.9978	0	0	0	-1.67573	0.442583	3.78625	0.000152935	0.00251885
AT5G37740	36.026	31.4425	37.8391	12.668	16.0169	14.7778	-1.14001	0.301161	3.78538	0.000153471	0.00252597
AT5G40200	112.881	157.212	121.824	215.357	207.152	177.333	0.570297	0.150676	-3.78493	0.00015375	0.00252885
AT1G10840	420.303	436.495	331.323	559.505	589.421	542.672	0.484787	0.128215	-3.78104	0.000156173	0.00256566
AT4G29720	192.139	196.053	167.969	268.14	258.405	302.123	0.549368	0.145299	-3.78096	0.000156225	0.00256566
AT4G36730	261.789	237.668	285.178	156.239	222.101	150.241	-0.57654	0.15249	3.78084	0.000156302	0.00256566
AT1G58200	301.417	547.469	331.323	312.478	218.897	182.259	-0.716853	0.189686	3.77917	0.000157354	0.00257947
AT5G44410	58.8424	57.3363	63.6805	93.9546	101.44	116.58	0.743529	0.196736	-3.77931	0.000157261	0.00257947
AT3G23170	97.2701	67.5088	120.901	159.406	144.152	193.753	0.751893	0.199	-3.77836	0.000157863	0.00258608
AT1G14730	12.0087	3.69911	15.6894	1.05567	0	0.820987	-1.74025	0.460626	3.77801	0.000158087	0.00258676
AT2G34460	445.521	346.792	303.636	540.503	589.421	498.339	0.544487	0.144122	-3.77796	0.000158116	0.00258676
AT4G35630	175.326	184.956	95.0593	421.212	215.694	247.938	0.88097	0.233206	-3.77764	0.000158319	0.00258834
AT1G70310	299.016	258.013	196.579	440.214	410.032	321.827	0.603935	0.159897	-3.77703	0.00015871	0.00259301
AT4G14270	250.981	203.451	133.821	114.012	133.474	96.0555	-0.752978	0.199407	3.77608	0.000159313	0.00259799
AT4G25170	186.134	196.053	141.205	123.513	111.05	89.4876	-0.683869	0.181104	3.77612	0.000159291	0.00259799
AT5G67330	135.698	135.018	83.9844	199.521	205.016	192.111	0.705399	0.186809	-3.77605	0.000159334	0.00259799
AT2G29740	6.00433	10.1726	13.8436	0	1.06779	0.820987	-1.73165	0.458732	3.77486	0.000160099	0.00260873
AT2G42040	22.8165	27.7433	50.7598	11.6124	14.9491	11.4938	-1.25767	0.333337	3.77295	0.000161327	0.00262584
AT3G27820	373.469	410.602	323.017	479.274	526.421	577.154	0.491581	0.130293	-3.7729	0.000161364	0.00262584
AT2G31810	359.059	330.146	267.643	220.635	241.321	196.216	-0.542459	0.143845	3.77113	0.00016251	0.00264179
AT4G24620	408.294	375.46	319.325	491.942	547.777	490.129	0.450269	0.119401	-3.77105	0.00016256	0.00264179
AT3G52170	64.8468	47.1637	60.9118	92.8989	102.508	112.475	0.783588	0.207845	-3.77006	0.000163207	0.00265054
AT1G15530	69.6502	85.0796	88.599	36.9484	55.5251	39.4074	-0.857834	0.227552	3.76984	0.000163353	0.00265115
AT2G39795	38.4277	34.2168	38.7621	63.3401	71.542	64.858	0.780814	0.207152	-3.76928	0.000163721	0.00265536
AT2G40880	387.88	674.163	345.167	333.591	261.609	256.969	-0.71056	0.188543	3.76869	0.000164109	0.0026599
AT5G66760	315.828	374.535	243.647	492.997	431.388	432.66	0.51103	0.135647	-3.76736	0.000164986	0.00267233
ATMG01400	9.60693	11.0973	30.4559	0	4.27117	3.28395	-1.71357	0.454982	3.76624	0.000165723	0.0026825
AT3G24070	39.6286	53.6371	36.9162	26.3917	18.1525	17.2407	-1.01135	0.268635	3.76477	0.000166704	0.00269659
AT4G08535	13.2095	2.77433	14.7665	1.05567	0	0	-1.61484	0.428989	3.76429	0.000167026	0.00270001
AT4G26542	499.56	434.646	433.766	269.196	363.049	292.271	-0.566241	0.150465	3.76328	0.000167699	0.00270911
AT1G64930	7.2052	6.47345	12.9207	0	0	0	-1.48573	0.395038	3.76099	0.000169245	0.00273227
AT5G45800	159.715	169.234	131.053	231.192	232.778	209.352	0.520551	0.138563	-3.75679	0.000172105	0.00277662
AT4G25470	18.013	28.6681	15.6894	5.27835	6.40675	4.92592	-1.48309	0.394866	3.75594	0.000172692	0.00278425
AT1G12710	86.4624	69.3584	71.0638	52.7835	28.8304	41.0493	-0.83692	0.222846	3.75561	0.000172922	0.00278612
AT4G23540	132.095	111.898	131.976	213.245	163.372	215.92	0.624179	0.166435	-3.75029	0.000176628	0.00284395
AT5G41761	12.0087	10.1726	11.0749	2.11134	2.13558	0.820987	-1.62032	0.432243	3.74863	0.000177801	0.00286096
AT2G33815	43.2312	35.1416	24.9185	6.33401	22.4236	7.38888	-1.29039	0.344257	3.74835	0.000178005	0.00286235
AT1G04360	18.013	24.969	34.1475	5.27835	12.8135	5.74691	-1.39468	0.372131	3.74781	0.000178387	0.00286432
AT3G48930	822.593	722.252	425.46	1155.96	1177.77	1031.98	0.723736	0.19312	-3.7476	0.000178537	0.00286432
AT3G62200	44.432	48.0885	48.914	79.1752	81.1521	79.6357	0.707478	0.188786	-3.74751	0.000178596	0.00286432
AT4G35300	234.169	222.872	158.74	283.975	305.388	375.191	0.61806	0.164915	-3.74776	0.000178423	0.00286432
AT2G37690	81.6589	54.5619	81.2157	136.181	137.745	142.852	0.865784	0.231144	-3.74565	0.000179926	0.00288377
AT2G37040	461.133	585.385	242.724	1019.78	663.098	716.722	0.827407	0.220946	-3.74483	0.000180512	0.00289127
AT1G09940	85.2615	129.469	99.6738	58.0618	72.6098	64.037	-0.687566	0.183772	3.74141	0.00018299	0.00292755
AT4G32290	60.0433	95.2522	71.0638	42.2268	41.6439	47.6172	-0.762735	0.203865	3.74137	0.000183017	0.00292755
AT1G14610	507.966	441.119	491.909	664.016	650.285	687.987	0.451981	0.120821	-3.74092	0.000183347	0.00293091
AT5G26667	278.601	242.292	142.128	336.758	408.964	316.901	0.644869	0.172499	-3.73841	0.000185191	0.00295846
AT5G45830	19.2139	29.5929	26.7643	8.44535	7.47454	9.03086	-1.36007	0.363831	3.7382	0.000185344	0.00295896
AT5G15810	169.322	93.4026	119.055	216.412	177.253	204.426	0.624979	0.167201	-3.73789	0.000185569	0.00296063
AT3G27210	48.0346	49.938	30.4559	20.0577	10.6779	20.5247	-1.14062	0.305462	3.73408	0.000188404	0.0030039
AT1G09620	851.414	817.504	670.953	1009.22	1076.33	1051.68	0.403071	0.108025	-3.73128	0.000190507	0.00303095
AT2G20740	148.907	131.319	91.3677	69.6742	70.4742	84.5617	-0.695201	0.186316	3.7313	0.000190492	0.00303095
AT4G19410	592.027	568.739	574.048	370.54	443.133	325.932	-0.605358	0.162244	3.73117	0.000190596	0.00303095
AT4G28660	452.726	553.017	446.687	760.082	835.013	710.154	0.626198	0.167827	-3.73121	0.000190559	0.00303095
AT1G51630	249.78	215.473	176.275	295.587	308.592	288.987	0.459969	0.123284	-3.73096	0.000190754	0.00303149
AT2G36970	26.4191	22.1947	39.685	45.3938	61.9319	65.679	0.881848	0.236439	-3.7297	0.000191705	0.00304462
AT5G10695	30.0216	45.3141	43.3766	11.6124	10.6779	17.2407	-1.32503	0.355361	3.72868	0.000192484	0.00305501
AT1G69070	88.8641	108.199	148.588	184.742	169.779	238.086	0.724122	0.194222	-3.72832	0.000192764	0.00305747
AT1G07770	829.798	625.15	462.376	1246.75	1210.88	943.314	0.769241	0.206339	-3.72804	0.000192976	0.00305886
AT1G08250	88.8641	68.4336	80.2928	146.738	102.508	133	0.654347	0.175576	-3.72687	0.000193875	0.00306913
AT1G71210	55.2398	51.7876	73.8325	108.734	83.2877	110.012	0.692476	0.185799	-3.72701	0.000193762	0.00306913
AT5G44210	22.8165	14.7965	23.9956	6.33401	7.47454	5.74691	-1.35904	0.364717	3.72629	0.000194317	0.00307413
AT3G61160	49.2355	37.9159	43.3766	16.8907	20.288	22.1666	-1.024	0.274843	3.72575	0.000194737	0.00307878
AT5G61350	10.8078	4.62389	12.9207	27.4474	30.9659	33.6605	1.37981	0.37043	-3.72488	0.000195408	0.00308739
AT1G27100	277.4	228.42	273.18	158.35	198.609	190.469	-0.509653	0.136837	3.72452	0.000195688	0.00308982
AT4G30800	42.0303	28.6681	30.4559	67.5628	55.5251	73.0678	0.894256	0.240123	-3.72416	0.000195965	0.0030922
AT1G69570	91.2658	62.8849	90.4448	39.0598	52.3218	42.6913	-0.82553	0.221704	3.72357	0.000196428	0.00309751
AT5G58650	52.8381	29.5929	39.685	16.8907	16.0169	19.7037	-1.07503	0.288822	3.72212	0.000197554	0.00311325
AT5G59350	157.313	137.792	85.8303	212.189	200.745	178.975	0.607557	0.163246	-3.72173	0.000197863	0.00311612
AT1G28680	75.6546	67.5088	75.6783	105.567	134.542	114.938	0.65556	0.176174	-3.7211	0.000198358	0.0031219
AT3G10405	198.143	247.841	193.81	126.68	155.898	101.802	-0.724651	0.19476	3.72074	0.000198639	0.00312432
AT1G07200	132.095	114.673	86.7532	80.2309	54.4574	58.2901	-0.758192	0.203812	3.72006	0.000199177	0.00313077
AT2G38770	289.409	242.292	310.096	359.983	417.506	410.493	0.472982	0.127155	-3.71973	0.000199435	0.00313281
AT4G34900	294.212	251.54	239.033	156.239	167.643	202.784	-0.566808	0.152455	3.71787	0.000200911	0.00315397
AT4G11190	46.8338	25.8938	34.1475	65.4515	65.1353	72.2469	0.870133	0.234059	-3.71759	0.000201136	0.00315484
AT5G17630	118.886	138.717	119.978	158.35	182.592	224.129	0.55445	0.149147	-3.71747	0.000201224	0.00315484
AT2G46260	148.907	178.482	118.132	100.289	92.8978	97.6975	-0.609335	0.163968	3.71617	0.000202266	0.00316913
AT5G16130	930.671	751.845	707.869	1242.52	1257.86	1175.65	0.587598	0.158152	-3.71541	0.000202875	0.00317664
AT2G29570	99.6719	65.6593	65.5263	127.736	136.677	125.611	0.720151	0.193847	-3.71504	0.000203172	0.00317925
AT5G48940	4.80346	6.47345	20.3039	1.05567	0	0	-1.69611	0.456773	3.71325	0.000204615	0.00319979
AT5G49665	44.432	68.4336	58.1431	32.7257	23.4914	33.6605	-0.881765	0.237491	3.71284	0.000204947	0.00320294
AT3G20040	18.013	13.8717	25.8414	4.22268	5.33896	5.74691	-1.48236	0.399284	3.71254	0.000205188	0.00320465
AT3G22430	76.8554	89.7035	94.1364	57.0061	40.5761	60.753	-0.700439	0.188728	3.71136	0.00020615	0.00321557
AT3G54560	84.0606	81.3805	64.6034	117.179	144.152	114.117	0.662967	0.178629	-3.71143	0.000206096	0.00321557
AT5G55530	217.357	218.248	178.121	131.959	144.152	128.895	-0.596379	0.160927	3.7059	0.000210641	0.00328353
AT1G25400	10.8078	27.7433	25.8414	9.50102	6.40675	4.10493	-1.38166	0.372981	3.70437	0.000211919	0.00330135
AT1G75670	48.0346	33.292	35.9933	81.2865	84.3555	77.9938	0.963695	0.260186	-3.70387	0.000212337	0.00330365
AT2G46790	138.1	138.717	96.9051	206.911	208.219	215.099	0.712825	0.192449	-3.70396	0.000212261	0.00330365
AT4G20140	37.2268	24.969	27.6872	4.22268	16.0169	13.1358	-1.20679	0.325968	3.70219	0.000213749	0.00332351
AT1G09907	12.0087	13.8717	8.30615	0	4.27117	0	-1.67993	0.453913	3.701	0.00021475	0.00333567
AT3G05590	1223.68	1020.96	744.785	1758.74	1679.64	1520.47	0.685291	0.185167	-3.70094	0.000214804	0.00333567
AT3G20395	7.2052	21.2699	32.3017	1.05567	7.47454	2.46296	-1.6441	0.444325	3.70021	0.000215425	0.0033406
AT4G36530	219.758	215.473	156.894	263.917	332.083	300.481	0.569013	0.153784	-3.70008	0.000215531	0.0033406
AT5G63940	49.2355	62.8849	67.3721	99.2329	92.8978	96.8765	0.632259	0.170869	-3.70026	0.000215381	0.0033406
AT3G23390	289.409	307.026	156.894	489.83	492.252	413.777	0.821324	0.222014	-3.69942	0.000216093	0.00334718
AT4G38552	345.849	270.96	274.103	136.181	170.847	170.765	-0.851129	0.230125	3.69856	0.00021683	0.00335648
AT3G63210	146.506	98.9513	172.583	77.0638	90.7623	86.2036	-0.702083	0.189844	3.69822	0.00021712	0.003357
AT5G26800	38.4277	31.4425	17.5352	64.3958	66.2031	50.9012	0.954932	0.258216	-3.69819	0.000217139	0.003357
AT3G09630	1272.92	1207.76	961.668	1634.18	1828.06	1671.53	0.546448	0.147795	-3.69732	0.000217883	0.00336639
AT1G04620	97.2701	93.4026	125.515	60.1731	77.9488	65.679	-0.62934	0.170232	3.69695	0.000218206	0.00336924
AT5G39660	84.0606	33.292	41.5308	19.002	33.1015	22.9876	-0.971481	0.262873	3.69564	0.000219337	0.00338458
AT3G13920	1785.69	1519.41	1180.4	2093.39	2213.53	2130.46	0.495664	0.134217	-3.693	0.000221622	0.00341767
AT2G04080	82.8598	93.4026	40.6079	220.635	98.2368	132.179	0.956276	0.25898	-3.69248	0.00022208	0.00342259
AT5G24800	62.445	70.2831	53.5285	44.3381	27.7626	20.5247	-0.952637	0.258082	3.69122	0.000223181	0.00343738
AT5G47210	1098.79	1110.66	799.237	1534.94	1564.31	1496.66	0.578298	0.156773	-3.68875	0.000225358	0.00346872
AT1G47960	40.8294	40.6902	34.1475	22.1691	18.1525	16.4197	-0.950454	0.257709	3.68809	0.000225941	0.00347552
AT4G27470	44.432	39.7655	41.5308	15.835	21.3558	22.1666	-0.996356	0.270205	3.6874	0.000226554	0.00348276
AT5G53048	102.074	149.814	88.599	175.241	202.88	190.469	0.69047	0.187327	-3.68591	0.00022789	0.0035011
AT4G24700	19.2139	23.1195	23.9956	46.4494	44.8472	44.3333	0.918554	0.249241	-3.6854	0.000228342	0.00350584
AT2G39200	18.013	26.8186	7.38325	1.05567	6.40675	1.64197	-1.64625	0.446845	3.68416	0.000229457	0.00352073
AT1G35580	471.94	403.203	279.641	233.303	280.829	189.648	-0.699201	0.189816	3.68358	0.000229985	0.00352663
AT1G02780	2353.7	2095.55	1524.64	3005.49	3259.97	2673.13	0.550632	0.149499	-3.6832	0.000230329	0.00352969
AT1G62740	232.968	204.376	224.266	367.373	342.761	261.895	0.522678	0.141922	-3.68286	0.000230634	0.00353216
AT1G49540	64.8468	41.615	50.7598	91.8432	79.0166	105.086	0.772155	0.209687	-3.68241	0.000231037	0.00353612
AT1G54130	667.681	583.535	540.823	342.037	342.761	420.345	-0.681415	0.185089	3.68155	0.000231823	0.00354592
AT5G14780	718.118	520.65	381.16	236.47	349.168	315.259	-0.808824	0.21979	3.67999	0.00023324	0.00356537
AT2G06025	195.741	247.841	167.046	145.682	156.965	118.222	-0.547399	0.148772	3.67944	0.000233748	0.0035709
AT1G08260	231.767	225.646	266.72	339.925	297.914	380.938	0.46891	0.127459	-3.67892	0.000234222	0.0035759
AT3G22550	20.4147	24.0442	24.9185	45.3938	50.1862	55.8271	0.990395	0.269326	-3.67731	0.000235708	0.00359635
AT1G73490	136.899	143.341	127.361	193.187	210.355	206.068	0.550143	0.149644	-3.67634	0.000236607	0.00360781
AT2G22170	308.623	300.553	319.325	506.721	444.201	527.895	0.632455	0.172048	-3.67603	0.00023689	0.00360988
AT2G25320	159.715	208.075	209.5	122.458	138.813	145.315	-0.514498	0.139991	3.67523	0.000237639	0.00361904
AT1G02500	1029.14	928.477	900.756	1390.32	1135.06	1343.96	0.415851	0.113168	-3.67465	0.00023818	0.00362502
AT5G50370	61.2442	61.0354	63.6805	135.126	85.4233	100.981	0.734475	0.199894	-3.67432	0.000238486	0.00362742
AT1G08733	15.6113	14.7965	7.38325	34.8371	39.5083	32.8395	1.24664	0.339391	-3.67316	0.000239567	0.00364159
AT5G42970	96.0693	97.1017	102.443	157.295	145.22	137.105	0.536653	0.146172	-3.67138	0.000241246	0.00366484
AT3G08940	11580	8790.02	8644.86	5976.14	7039.95	4811.8	-0.689031	0.187714	3.67064	0.000241947	0.00367321
AT3G19040	19.2139	8.323	25.8414	0	2.13558	4.10493	-1.69743	0.462499	3.67013	0.000242432	0.00367828
AT5G08240	13.2095	8.323	11.9978	2.11134	1.06779	0.820987	-1.66039	0.452435	3.6699	0.000242646	0.00367925
AT1G10270	42.0303	42.5398	78.447	108.734	88.6267	100.16	0.792485	0.215976	-3.66932	0.000243198	0.00368535
AT4G30150	105.676	91.553	89.5219	173.13	148.423	188.006	0.774836	0.21124	-3.66803	0.000244424	0.00370162
AT2G02220	176.527	144.265	115.363	82.3422	95.0334	82.0987	-0.724328	0.197515	3.66721	0.000245213	0.00371128
AT1G06670	312.225	303.327	326.709	381.097	458.082	493.413	0.476091	0.129853	-3.66638	0.00024601	0.00372104
AT1G15880	104.475	106.35	104.288	62.2845	64.0675	80.4567	-0.591171	0.161267	3.6658	0.000246568	0.00372717
AT2G44920	306.221	242.292	183.658	131.959	177.253	118.222	-0.750772	0.204825	3.66543	0.00024692	0.00373018
AT1G32860	25.2182	85.0796	38.7621	17.9464	26.6948	17.2407	-1.14825	0.313337	3.6646	0.000247725	0.00374003
AT5G56100	114.082	87.8539	60.9118	35.8928	61.9319	30.3765	-0.962609	0.26271	3.66415	0.00024816	0.00374429
AT5G14600	44.432	31.4425	36.9162	67.5628	74.7454	68.1419	0.835853	0.228162	-3.66342	0.000248872	0.00375272
AT3G55340	42.0303	36.0664	52.6056	65.4515	86.4911	95.2345	0.84962	0.231973	-3.66258	0.000249689	0.00376273
AT4G26860	198.143	196.978	143.05	275.53	325.676	231.518	0.594036	0.162202	-3.66233	0.00024993	0.00376403
AT1G65490	36.026	48.0885	23.0727	84.4535	68.3386	61.574	0.894183	0.244219	-3.66139	0.000250848	0.00377321
AT3G27770	565.608	486.433	504.83	356.816	421.778	287.345	-0.550855	0.150445	3.66151	0.000250737	0.00377321
AT1G79520	45.6329	35.1416	23.9956	70.7298	54.4574	62.395	0.795256	0.217254	-3.66048	0.00025174	0.00378375
AT4G34590	52.8381	77.6814	72.9096	125.625	130.271	95.2345	0.717387	0.195988	-3.66036	0.000251858	0.00378375
AT3G00470	16.8121	7.39823	37.8391	2.11134	1.06779	3.28395	-1.68705	0.460938	3.66003	0.000252184	0.00378633
AT4G38550	360.26	288.531	284.255	144.627	172.982	179.796	-0.856894	0.234318	3.65696	0.000255222	0.00382958
AT4G32150	315.828	282.057	275.949	216.412	212.49	201.963	-0.475446	0.130029	3.65645	0.00025573	0.00383485
AT2G01970	367.465	393.031	314.711	525.723	487.981	474.53	0.444663	0.121633	-3.65577	0.000256406	0.00384264
AT5G01815	30.0216	36.0664	39.685	8.44535	9.61012	13.1358	-1.40004	0.383051	3.65498	0.000257202	0.0038522
AT1G70820	449.124	690.809	494.678	339.925	284.032	271.747	-0.831141	0.227423	3.65461	0.000257575	0.00385542
AT2G26660	76.8554	64.7345	47.0682	96.0659	115.321	101.802	0.695463	0.190307	-3.65443	0.000257759	0.00385582
AT1G16400	36.026	49.938	34.1475	98.1772	66.2031	102.623	1.02288	0.27994	-3.65393	0.000258256	0.00386089
AT2G39660	85.2615	87.8539	59.9889	47.5051	52.3218	38.5864	-0.736566	0.201612	3.65338	0.000258809	0.00386339
AT2G09975	50.4364	26.8186	23.9956	53.8391	76.881	68.9629	0.918364	0.251365	-3.65351	0.000258682	0.00386339
AT4G26540	613.643	602.955	575.893	359.983	496.523	387.506	-0.531202	0.145404	3.65329	0.000258897	0.00386339
AT4G25690	100.873	97.1017	63.6805	34.8371	56.5929	56.6481	-0.776348	0.212601	3.65167	0.000260539	0.00388552
AT5G37475	163.318	136.867	107.98	212.189	234.914	195.395	0.62122	0.170177	-3.65044	0.000261794	0.00390187
AT1G17060	33.6242	28.6681	35.9933	9.50102	17.0847	10.6728	-1.20682	0.330659	3.64976	0.000262489	0.00390984
AT1G11070	9.60693	9.24778	11.9978	1.05567	1.06779	1.64197	-1.64593	0.451014	3.64939	0.00026286	0.0039106
AT1G67120	264.191	249.69	314.711	448.659	426.049	663.357	0.822179	0.225285	-3.6495	0.000262747	0.0039106
AT1G60270	49.2355	129.469	59.066	361.039	146.287	184.722	1.27108	0.348341	-3.64897	0.000263296	0.0039147
AT4G03030	171.724	128.544	97.828	73.8968	93.9656	69.7839	-0.718899	0.197027	3.64873	0.000263543	0.00391599
AT2G43110	57.6416	36.0664	71.9867	124.569	127.067	93.5925	0.950108	0.260409	-3.64853	0.000263749	0.00391668
AT5G41100	92.4667	76.7566	77.5241	33.7814	51.254	58.2901	-0.740158	0.203047	3.64526	0.000267123	0.00396437
AT1G11210	34.8251	47.1637	20.3039	9.50102	10.6779	17.2407	-1.21199	0.332511	3.64497	0.000267425	0.00396645
AT1G73920	321.832	454.066	290.715	217.468	253.067	262.716	-0.542215	0.148806	3.64376	0.000268684	0.00398271
AT3G27730	12.0087	17.5708	25.8414	4.22268	2.13558	4.92592	-1.57729	0.43292	3.64337	0.00026909	0.00398632
AT5G57785	68.4494	80.4557	83.9844	45.3938	34.1693	51.7222	-0.788535	0.216456	3.64294	0.000269542	0.0039906
AT2G22250	81.6589	57.3363	80.2928	134.07	107.847	109.191	0.642054	0.176272	-3.6424	0.000270106	0.00399652
AT4G24050	75.6546	70.2831	81.2157	45.3938	35.2371	18.0617	-1.09414	0.300505	3.641	0.000271583	0.00401595
AT1G29970	75.6546	88.7787	106.134	44.3381	52.3218	69.7839	-0.678027	0.186292	3.6396	0.000273064	0.00403541
AT2G24430	6.00433	1.84956	19.381	0	0	0	-1.62088	0.44545	3.63875	0.000273967	0.0040463
AT5G10360	1436.24	1168.92	855.534	1783.03	1911.35	1614.88	0.583923	0.160532	-3.63742	0.00027538	0.00406473
AT4G17250	69.6502	75.8318	53.5285	38.0041	30.9659	34.4815	-0.882942	0.242807	3.6364	0.000276472	0.00407837
AT1G20100	236.571	236.743	219.652	345.204	331.015	308.691	0.479808	0.132018	-3.6344	0.000278626	0.00410768
AT1G02650	13.2095	16.646	11.0749	1.05567	6.40675	0.820987	-1.55456	0.427924	3.6328	0.000280367	0.00413085
AT3G24503	616.044	528.973	551.898	749.525	805.115	751.203	0.420527	0.115779	-3.63215	0.000281069	0.0041387
AT1G22370	54.039	49.938	80.2928	28.5031	28.8304	33.6605	-0.94512	0.260229	3.63188	0.000281369	0.00414062
AT3G02200	278.601	307.026	298.099	472.94	419.642	378.475	0.492771	0.135739	-3.63029	0.000283103	0.00416363
AT5G45340	18.013	32.3672	34.1475	15.835	8.54233	2.46296	-1.37015	0.377513	3.62942	0.000284057	0.00417517
AT5G23250	102.074	88.7787	95.0593	143.571	131.338	155.167	0.564316	0.155617	-3.62631	0.000287495	0.00422316
AT4G12470	20.4147	13.8717	15.6894	5.27835	3.20337	3.28395	-1.49417	0.412221	3.6247	0.000289301	0.00424713
AT5G57550	21.6156	5.54867	19.381	2.11134	3.20337	3.28395	-1.56193	0.431259	3.62179	0.00029257	0.00429255
AT3G10650	297.815	294.079	252.876	383.208	360.913	457.29	0.486774	0.134435	-3.6209	0.000293585	0.00430485
AT5G06205	33.6242	33.292	13.8436	47.5051	58.7285	55.8271	0.925338	0.255614	-3.62006	0.000294534	0.00431618
AT3G24320	40.8294	38.8407	60.9118	84.4535	80.0843	85.3826	0.762096	0.210558	-3.61941	0.000295276	0.00432447
AT1G15690	5254.99	4187.4	3697.16	5737.56	7162.74	6402.88	0.525461	0.14524	-3.61788	0.000297027	0.0043475
AT3G27690	7787.62	7021.84	6576.63	3736.01	5493.79	3352.91	-0.74277	0.205342	3.61724	0.000297766	0.00435572
AT3G05840	293.011	388.407	354.396	586.952	423.913	515.58	0.5261	0.145496	-3.6159	0.000299309	0.00437567
AT1G30360	1379.8	3416.13	1723.07	1275.25	1166.03	1326.71	-0.763265	0.211163	3.61459	0.000300829	0.0043874
AT1G57860	218.558	219.172	104.288	304.033	365.185	243.833	0.703881	0.194725	-3.61473	0.000300657	0.0043874
AT2G24500	162.117	173.858	137.513	248.082	234.914	199.5	0.496542	0.137362	-3.61484	0.000300528	0.0043874
AT3G15810	124.89	120.221	96.9051	229.08	208.219	153.525	0.731866	0.20247	-3.61468	0.000300713	0.0043874
AT3G13220	7.2052	5.54867	10.152	0	0	0	-1.49311	0.413173	3.61376	0.000301786	0.00439873
AT5G65380	170.523	256.164	164.277	435.991	265.88	302.123	0.710772	0.196704	-3.6134	0.000302202	0.00440219
AT1G29370	195.741	164.611	133.821	255.472	245.592	226.592	0.533943	0.147781	-3.61308	0.000302586	0.00440514
AT1G03230	114.082	83.23	108.903	55.9505	62.9997	46.7963	-0.843336	0.233429	3.61281	0.000302891	0.00440696
AT5G16290	163.318	164.611	184.581	280.808	244.524	240.549	0.544249	0.150668	-3.61224	0.000303569	0.0044142
AT1G11530	96.0693	93.4026	53.5285	49.6164	46.9828	43.5123	-0.757625	0.209758	3.6119	0.000303964	0.00441731
AT2G28250	37.2268	33.292	33.2246	69.6742	46.9828	93.5925	0.930892	0.257851	-3.6102	0.000305967	0.00444379
AT1G75960	63.6459	74.907	90.4448	27.4474	55.5251	30.3765	-0.96073	0.266138	3.60989	0.000306323	0.00444492
AT2G22740	92.4667	102.65	109.826	63.3401	60.8641	73.0678	-0.620076	0.171775	3.60982	0.000306408	0.00444492
AT5G02180	92.4667	116.522	120.901	146.738	193.27	170.765	0.588991	0.163237	-3.60819	0.000308344	0.00447034
AT1G30270	74.4537	87.8539	95.0593	51.7278	44.8472	53.3642	-0.755232	0.209465	3.60553	0.000311513	0.00451092
AT3G20540	166.92	155.363	211.345	311.422	275.49	302.944	0.687992	0.190827	-3.60531	0.000311781	0.00451092
AT4G26400	121.287	96.1769	86.7532	62.2845	55.5251	59.9321	-0.741784	0.205752	3.60523	0.00031188	0.00451092
AT5G39080	157.313	162.761	134.744	74.9525	121.728	83.7407	-0.687226	0.190596	3.60567	0.000311349	0.00451092
AT1G76550	134.497	114.673	95.9822	169.963	154.83	189.648	0.557626	0.154793	-3.6024	0.000315288	0.00455482
AT3G57320	62.445	54.5619	66.4492	34.8371	32.0337	32.8395	-0.83911	0.23293	3.60241	0.000315277	0.00455482
AT3G15000	422.705	291.305	323.017	623.9	443.133	506.549	0.571471	0.158663	-3.60179	0.000316035	0.00456292
AT4G01010	45.6329	26.8186	31.3788	9.50102	13.8813	12.3148	-1.25448	0.348327	3.60145	0.000316445	0.00456614
AT3G51710	9.60693	8.323	18.4581	0	2.13558	4.10493	-1.5425	0.428321	3.60127	0.00031667	0.0045667
AT3G21150	1.20087	0.924778	9.22906	20.0577	10.6779	15.5988	1.40664	0.390689	-3.6004	0.000317723	0.00457917
AT1G09863	86.4624	77.6814	73.8325	125.625	112.118	124.79	0.579784	0.161067	-3.59964	0.000318654	0.0045899
AT2G05620	510.368	499.38	284.255	742.135	736.776	552.524	0.61351	0.170452	-3.59931	0.000319059	0.00459008
AT5G16150	772.157	791.61	550.975	459.216	577.675	401.463	-0.557213	0.154808	3.59939	0.00031897	0.00459008
AT5G64140	395.085	387.482	471.605	640.791	656.692	599.321	0.561406	0.155982	-3.59917	0.00031923	0.00459008
AT5G61740	8.40606	9.24778	26.7643	0	1.06779	4.10493	-1.64617	0.457434	3.5987	0.000319807	0.00459568
AT1G62560	157.313	149.814	110.749	343.092	285.1	389.969	1.10961	0.30853	-3.59645	0.000322584	0.00463287
AT4G00026	56.4407	54.5619	53.5285	91.8432	87.5589	91.1296	0.673949	0.187447	-3.59542	0.000323866	0.00464855
AT5G39850	27.6199	14.7965	14.7665	60.1731	33.1015	48.4382	1.13889	0.316825	-3.5947	0.000324761	0.00465865
AT3G14050	307.422	267.261	203.039	174.185	119.593	130.537	-0.830486	0.231068	3.59412	0.000325494	0.00466644
AT1G79600	539.189	569.663	348.858	676.684	826.47	755.308	0.596861	0.166116	-3.59304	0.000326842	0.0046748
AT3G12740	222.16	198.827	187.35	114.012	148.423	119.864	-0.657594	0.183004	3.59333	0.000326479	0.0046748
AT4G02555	12.0087	20.3451	9.22906	24.2804	51.254	32.0185	1.148	0.319502	-3.59309	0.000326775	0.0046748
AT4G36130	501.962	395.805	214.114	632.346	755.996	588.648	0.771093	0.214588	-3.59336	0.000326445	0.0046748
AT4G38570	73.2528	68.4336	64.6034	36.9484	35.2371	46.7963	-0.751583	0.209222	3.59228	0.000327793	0.00468567
AT2G17360	772.157	749.07	518.673	1159.12	1080.6	912.117	0.59205	0.164872	-3.59097	0.000329448	0.00470656
AT2G02080	183.732	207.15	242.724	171.018	142.016	125.611	-0.543419	0.151364	3.59015	0.000330484	0.0047186
AT2G14750	362.662	552.093	252.876	1000.77	563.794	673.209	0.857365	0.238916	-3.58857	0.000332502	0.00474465
AT2G40420	82.8598	98.9513	65.5263	51.7278	46.9828	47.6172	-0.733727	0.204494	3.58802	0.000333203	0.00475188
AT4G12917	24.0173	25.8938	26.7643	45.3938	56.5929	49.2592	0.877778	0.244681	-3.58743	0.000333948	0.00475973
AT3G03060	28.8208	25.8938	51.6827	81.2865	50.1862	82.9197	0.911048	0.253966	-3.58728	0.000334146	0.00475977
AT5G07200	8.40606	3.69911	8.30615	0	0	0	-1.43895	0.401179	3.58681	0.000334753	0.00476459
AT5G42120	6.00433	3.69911	11.9978	0	0	0	-1.58766	0.44265	3.58671	0.000334873	0.00476459
AT5G15610	138.1	167.385	179.967	247.027	221.033	226.592	0.481196	0.13419	-3.58594	0.000335862	0.00477588
AT1G03055	15.6113	18.4956	25.8414	30.6144	54.4574	52.5432	1.04947	0.29275	-3.58487	0.000337249	0.00479282
AT4G26240	148.907	153.513	80.2928	195.299	295.778	170.765	0.734093	0.204822	-3.58405	0.000338304	0.00480501
AT1G22850	363.862	400.429	275.949	449.715	606.505	515.58	0.56299	0.157111	-3.58339	0.000339168	0.00480612
AT1G35670	132.095	122.996	73.8325	82.3422	61.9319	52.5432	-0.720507	0.201051	3.58371	0.00033875	0.00480612
AT2G30060	285.806	260.787	179.967	347.315	359.846	363.697	0.534978	0.149286	-3.58357	0.000338925	0.00480612
AT5G01260	28.8208	42.5398	47.0682	59.1175	68.3386	86.2036	0.775293	0.216351	-3.58349	0.000339032	0.00480612
AT3G26510	150.108	149.814	206.731	64.3958	127.067	105.907	-0.744712	0.20791	3.5819	0.000341102	0.00482794
ATCG00890	22.8165	21.2699	11.0749	5.27835	5.33896	4.92592	-1.39954	0.390714	3.582	0.000340977	0.00482794
AT3G15040	103.274	137.792	109.826	82.3422	62.9997	77.9938	-0.645358	0.180205	3.58124	0.000341966	0.00483606
AT5G21030	8.40606	1.84956	17.5352	0	0	0	-1.46212	0.408282	3.58116	0.000342072	0.00483606
AT1G30282	85.2615	45.3141	71.0638	38.0041	37.3727	33.6605	-0.832229	0.232455	3.58017	0.000343376	0.0048517
AT1G18200	12.0087	12.0221	9.22906	1.05567	0	3.28395	-1.60689	0.44889	3.57969	0.000344002	0.00485494
AT1G60490	177.728	150.739	155.048	93.9546	87.5589	126.432	-0.628482	0.175569	3.5797	0.000343992	0.00485494
AT1G34630	36.026	73.9823	64.6034	24.2804	40.5761	22.9876	-0.946241	0.26436	3.57936	0.000344438	0.00485828
AT2G47110	1079.58	823.977	734.633	1366.04	1457.54	1207.67	0.577888	0.161494	-3.57838	0.000345729	0.00487102
AT3G55110	38.4277	68.4336	52.6056	102.4	77.9488	93.5925	0.711613	0.198873	-3.57822	0.000345938	0.00487102
AT5G54160	918.662	911.831	855.534	1690.13	1330.47	1347.24	0.65732	0.183696	-3.57831	0.000345824	0.00487102
AT1G32583	12.0087	11.0973	14.7665	33.7814	40.5761	27.0926	1.19084	0.332828	-3.57795	0.000346304	0.00487336
AT4G20160	12.0087	0.924778	15.6894	0	0	0	-1.51511	0.423575	3.57696	0.000347618	0.00488905
AT4G01750	18.013	13.8717	21.2268	4.22268	4.27117	4.10493	-1.4693	0.410812	3.57657	0.000348135	0.0048935
AT2G32800	217.357	312.575	209.5	179.464	148.423	114.117	-0.727341	0.203384	3.57619	0.000348642	0.00489781
AT3G07520	21.6156	42.5398	32.3017	2.11134	11.7457	16.4197	-1.30807	0.365963	3.57432	0.000351135	0.00492769
AT3G55750	486.351	651.044	613.733	798.086	981.3	895.697	0.574345	0.160688	-3.5743	0.000351172	0.00492769
AT1G09223	7.2052	6.47345	8.30615	21.1134	20.288	22.9876	1.23061	0.344384	-3.57336	0.000352431	0.00494252
AT2G34780	110.48	117.447	125.515	167.851	166.575	180.617	0.513022	0.143586	-3.57294	0.000353	0.00494654
AT3G04255	242.575	189.58	140.282	270.251	387.608	259.432	0.641149	0.179451	-3.57285	0.000353122	0.00494654
AT2G38820	69.6502	53.6371	45.2224	35.8928	32.0337	18.0617	-0.913275	0.255714	3.57147	0.000354984	0.00496978
AT4G01080	20.4147	116.522	44.2995	560.56	127.067	163.376	1.5451	0.43278	-3.57019	0.000356726	0.00499131
AT5G63040	69.6502	54.5619	70.1409	95.0102	93.9656	118.222	0.632582	0.177194	-3.57	0.000356984	0.00499206
AT4G28740	152.51	105.425	83.9844	169.963	210.355	178.975	0.67331	0.188627	-3.56953	0.000357624	0.00499815
AT3G22840	3.6026	5.54867	4.61453	131.959	39.5083	99.3394	1.63945	0.45933	-3.56921	0.000358054	0.0050013
AT2G33530	148.907	104.5	92.2906	199.521	161.236	253.685	0.777082	0.217747	-3.56873	0.000358713	0.00500765
AT4G08920	1298.14	1222.56	900.756	676.684	942.86	752.024	-0.530244	0.148649	3.56709	0.000360974	0.00503633
AT1G30810	97.2701	156.288	143.05	81.2865	79.0166	97.6975	-0.617873	0.173253	3.56631	0.000362048	0.00504844
AT1G20260	947.483	921.079	802.928	1121.12	1162.82	1186.33	0.358409	0.10051	-3.56591	0.000362595	0.00505031
AT5G16030	951.086	1056.1	1343.75	643.958	784.827	658.432	-0.671887	0.188414	3.56601	0.000362462	0.00505031
AT5G02870	1467.46	1280.82	801.082	2006.83	2115.29	1769.23	0.683856	0.191792	-3.56562	0.000362999	0.00505306
AT2G32480	307.422	376.385	244.57	447.604	481.574	440.87	0.529818	0.148602	-3.56536	0.000363357	0.00505517
AT2G27050	336.242	328.296	275.949	153.072	212.49	216.741	-0.673305	0.188944	3.56352	0.000365919	0.00508791
AT1G64650	296.614	262.637	317.48	397.987	450.608	399	0.481123	0.135032	-3.56304	0.000366584	0.00509427
AT5G23240	96.0693	149.814	160.586	107.678	61.9319	66.4999	-0.768187	0.215684	3.56163	0.000368554	0.00511874
AT2G36080	36.026	82.3053	54.4515	40.1154	25.627	18.8827	-0.98389	0.276262	3.56144	0.00036882	0.00511953
AT2G28630	214.955	140.566	112.595	67.5628	102.508	72.2469	-0.889799	0.249959	3.55979	0.000371158	0.00514906
AT1G56570	798.576	836.924	894.296	1527.55	1081.67	1013.1	0.488268	0.13718	-3.55933	0.000371802	0.00515507
AT3G55090	18.013	18.4956	24.9185	5.27835	9.61012	3.28395	-1.40541	0.394871	3.55916	0.000372039	0.00515543
AT2G42910	170.523	110.049	115.363	224.858	186.863	212.636	0.627667	0.176368	-3.55885	0.000372484	0.00515867
AT5G13440	401.089	367.137	328.555	483.496	487.981	487.666	0.393352	0.110601	-3.55648	0.000375854	0.0052024
AT1G13100	82.8598	72.1327	91.3677	49.6164	53.3896	50.0802	-0.67284	0.189235	3.55558	0.000377139	0.0052113
AT1G71890	8.40606	23.1195	7.38325	4.22268	0	3.28395	-1.53622	0.432077	3.55544	0.00037735	0.0052113
AT3G15680	57.6416	40.6902	35.9933	90.7875	66.2031	76.3518	0.751233	0.211268	-3.55582	0.000376796	0.0052113
AT5G61600	48.0346	15.7212	31.3788	6.33401	14.9491	9.85184	-1.27665	0.359055	3.55559	0.000377136	0.0052113
AT4G11010	446.722	377.31	196.579	580.618	578.743	488.487	0.651002	0.183179	-3.55392	0.000379531	0.00523848
AT5G22330	117.685	82.3053	85.8303	161.517	125.999	141.21	0.564825	0.158963	-3.55319	0.000380593	0.00525017
AT3G61210	74.4537	75.8318	84.9074	45.3938	51.254	43.5123	-0.732319	0.206154	3.55229	0.0003819	0.00526523
AT1G13260	297.815	334.77	257.491	175.241	194.338	176.512	-0.688717	0.193944	3.5511	0.00038362	0.00528596
AT5G40770	196.942	175.708	159.663	323.035	269.083	276.673	0.663219	0.186805	-3.55033	0.000384748	0.00529851
AT5G41612	40.8294	41.615	43.3766	14.7794	29.8982	18.0617	-0.938178	0.264278	3.54996	0.000385288	0.00530297
AT3G46040	196.942	172.009	110.749	293.476	277.626	229.055	0.691203	0.19475	-3.54917	0.000386444	0.00530992
AT5G11180	8.40606	2.77433	19.381	0	0	0	-1.39689	0.393569	3.54929	0.000386269	0.00530992
AT5G61960	372.268	455.916	395.004	687.241	509.336	560.734	0.492468	0.138745	-3.54944	0.000386057	0.00530992
AT2G44120	642.463	591.858	585.122	997.607	911.894	840.691	0.562004	0.158368	-3.54872	0.000387106	0.00531603
AT1G26208	184.933	163.686	197.502	245.971	286.168	244.654	0.479818	0.135258	-3.54744	0.000388995	0.00533647
AT4G31700	1098.79	1044.07	884.144	1482.16	1506.65	1548.38	0.551918	0.155583	-3.54742	0.000389031	0.00533647
AT3G15080	42.0303	38.8407	30.4559	91.8432	79.0166	50.0802	0.892451	0.251718	-3.54543	0.000391968	0.00537374
AT1G03590	116.484	137.792	96.9051	92.8989	65.1353	68.1419	-0.630888	0.177961	3.54509	0.000392473	0.00537765
AT4G29430	34.8251	24.969	26.7643	46.4494	65.1353	51.7222	0.843627	0.238003	-3.54461	0.0003932	0.0053846
AT5G26780	194.54	233.044	171.661	295.587	314.998	280.778	0.53888	0.152042	-3.54427	0.000393698	0.0053884
AT3G08225	67.2485	46.2389	55.3744	101.344	108.915	90.3086	0.773498	0.218374	-3.54207	0.000397	0.00543055
AT3G23270	4.80346	1.84956	21.2268	0	0	0	-1.4252	0.402403	3.54173	0.000397512	0.00543153
AT3G30842	8.40606	0.924778	26.7643	0	0	0.820987	-1.51232	0.427	3.54173	0.000397515	0.00543153
AT5G02100	39.6286	54.5619	70.1409	30.6144	23.4914	30.3765	-0.905092	0.255562	3.54157	0.000397749	0.00543168
AT2G33150	766.153	674.163	485.449	447.604	437.794	462.216	-0.514451	0.14529	3.54085	0.000398844	0.00543993
AT3G48560	1039.95	971.017	847.228	1154.9	1573.92	1303.73	0.470737	0.132949	-3.54073	0.00039902	0.00543993
AT4G34881	74.4537	24.969	47.0682	15.835	20.288	25.4506	-1.07974	0.304941	3.54082	0.000398889	0.00543993
AT4G03560	947.483	803.632	862.917	593.286	723.962	738.067	-0.355826	0.100546	3.53892	0.000401768	0.00547434
AT2G19450	75.6546	64.7345	74.7554	55.9505	39.5083	38.5864	-0.676262	0.191117	3.53847	0.000402455	0.00548065
AT1G22950	52.8381	60.1106	68.295	102.4	102.508	91.1296	0.650844	0.184037	-3.53648	0.000405502	0.00551907
AT2G36220	102.074	118.372	78.447	67.5628	45.915	57.4691	-0.775558	0.219404	3.53484	0.000408023	0.00555029
AT4G15430	43.2312	52.7124	47.9911	28.5031	25.627	24.6296	-0.836234	0.236625	3.534	0.000409319	0.00556482
AT5G55190	317.029	360.664	298.099	449.715	437.794	427.734	0.406222	0.114991	-3.53263	0.000411453	0.00559073
AT2G44090	177.728	155.363	178.121	232.247	222.101	257.79	0.457977	0.129657	-3.53222	0.00041208	0.00559615
AT3G49670	399.888	395.805	344.244	552.115	571.268	545.956	0.52113	0.147567	-3.53148	0.000413236	0.00560801
AT3G49910	1045.95	1106.96	616.501	1636.29	1608.09	1307.01	0.670413	0.189861	-3.53108	0.000413871	0.00560801
AT4G25290	126.091	184.031	110.749	185.798	238.117	238.086	0.612558	0.173475	-3.5311	0.000413828	0.00560801
AT5G14580	37.2268	32.3672	47.9911	80.2309	59.7963	77.9938	0.816959	0.231359	-3.53112	0.000413798	0.00560801
AT2G07646	6.00433	2.77433	17.5352	0	0	0	-1.59104	0.450633	3.53068	0.000414489	0.00561327
AT3G54970	21.6156	19.4203	22.1497	45.3938	42.7117	41.0493	0.924368	0.262048	-3.52747	0.000419549	0.00567866
AT3G12280	254.584	253.389	303.636	382.152	336.354	438.407	0.485031	0.137507	-3.52732	0.000419785	0.00567871
AT1G79790	91.2658	143.341	129.207	78.1195	87.5589	66.4999	-0.655909	0.18601	3.5262	0.000421561	0.00569959
AT1G08580	86.4624	97.1017	75.6783	167.851	135.609	130.537	0.690945	0.195966	-3.52585	0.000422128	0.0057041
AT3G50740	230.566	172.934	192.887	99.2329	137.745	110.833	-0.749736	0.212666	3.52542	0.000422807	0.00571012
AT4G00480	49.2355	44.3894	40.6079	89.7319	66.2031	69.7839	0.701129	0.199201	-3.51971	0.00043202	0.00583131
AT3G09220	6.00433	3.69911	12.9207	0	0	0	-1.52068	0.432071	3.5195	0.000432358	0.00583266
AT1G31690	274.998	235.818	323.94	450.771	385.473	509.833	0.64629	0.183684	-3.51849	0.000434012	0.00585174
AT4G17390	1079.58	765.716	522.365	1264.69	1540.82	1159.23	0.694612	0.197467	-3.51762	0.00043544	0.00586776
AT1G52380	126.091	135.018	102.443	193.187	190.067	155.988	0.53415	0.151864	-3.51729	0.000435985	0.00587188
AT3G55380	93.6675	86.9292	83.0615	130.903	137.745	119.864	0.528884	0.150399	-3.51654	0.000437205	0.00588506
AT3G07050	96.0693	80.4557	104.288	176.297	123.864	248.759	0.882782	0.251121	-3.51536	0.000439156	0.00590807
AT1G59870	5550.4	4499.97	3315.08	2449.15	2788	2297.94	-0.78998	0.224795	3.51423	0.000441037	0.00593011
AT1G45000	354.255	289.456	281.486	392.709	408.964	431.018	0.399081	0.113587	-3.51343	0.000442363	0.00594468
AT2G45070	372.268	352.341	405.156	620.733	491.184	454.006	0.442757	0.126038	-3.51289	0.000443264	0.00594699
AT3G62870	1071.17	952.522	996.738	1675.35	1507.72	1513.08	0.598693	0.170427	-3.51291	0.000443229	0.00594699
AT5G06350	102.074	84.1548	121.824	176.297	136.677	184.722	0.650791	0.18525	-3.51304	0.000443002	0.00594699
AT2G23460	183.732	191.429	185.504	112.957	140.948	131.358	-0.541504	0.154161	3.51259	0.000443757	0.00595034
AT5G45490	226.964	345.867	249.185	176.297	183.66	169.944	-0.628983	0.179089	3.51212	0.000444543	0.0059576
AT2G37920	76.8554	90.6283	94.1364	63.3401	61.9319	41.8703	-0.657972	0.187374	3.51154	0.000445521	0.00596417
AT2G46330	421.504	322.748	648.803	243.86	311.795	221.666	-0.806746	0.229739	3.51157	0.000445461	0.00596417
AT1G73500	96.0693	72.1327	48.914	48.5608	36.3049	27.9136	-0.880782	0.250865	3.51097	0.000446469	0.00597033
AT5G54580	116.484	80.4557	95.9822	152.016	184.728	137.105	0.652778	0.185923	-3.51101	0.000446405	0.00597033
AT1G74940	190.938	156.288	143.05	107.678	125.999	94.4135	-0.576962	0.164424	3.50898	0.000449836	0.00601206
AT2G17240	211.352	233.044	162.431	357.872	411.1	243.833	0.685714	0.195531	-3.50693	0.000453306	0.00605183
AT4G02075	68.4494	92.4778	47.9911	35.8928	50.1862	32.0185	-0.795655	0.226875	3.50702	0.000453147	0.00605183
AT5G16910	200.545	205.301	172.583	123.513	158.033	128.895	-0.501316	0.142972	3.5064	0.000454211	0.0060606
AT1G03850	36.026	17.5708	20.3039	8.44535	12.8135	4.92592	-1.24705	0.355903	3.5039	0.000458506	0.00611458
AT5G58460	2.40173	1.84956	22.1497	0	0	0	-1.43805	0.410663	3.50179	0.000462141	0.0061597
AT2G18220	43.2312	68.4336	80.2928	98.1772	120.66	129.716	0.782981	0.223655	-3.50084	0.000463791	0.00617832
AT5G20420	13.2095	6.47345	35.0704	4.22268	4.27117	1.64197	-1.5722	0.449288	3.4993	0.000466474	0.00621068
AT3G53870	1152.83	1017.26	593.429	1412.49	1625.18	1316.86	0.617246	0.176407	-3.49899	0.000467027	0.00621466
AT3G45210	98.471	90.6283	130.13	190.02	164.44	158.45	0.636512	0.181954	-3.4982	0.000468402	0.00622956
AT3G49400	34.8251	36.0664	41.5308	15.835	18.1525	17.2407	-1.03394	0.295635	3.49736	0.000469885	0.0062459
AT5G41610	42.0303	42.5398	43.3766	14.7794	30.9659	18.0617	-0.936067	0.267719	3.49645	0.000471493	0.00626386
AT2G20060	114.082	63.8097	90.4448	186.853	137.745	142.852	0.747157	0.213723	-3.49591	0.000472442	0.00626966
AT3G57410	708.511	648.27	593.429	450.771	521.082	495.055	-0.41823	0.11963	3.49603	0.000472243	0.00626966
AT5G10840	574.014	423.548	433.766	715.744	670.573	628.055	0.469389	0.134308	-3.49486	0.000474303	0.00629094
AT3G19580	22.8165	16.646	12.9207	5.27835	4.27117	4.92592	-1.35652	0.3883	3.49349	0.000476749	0.00631312
AT3G62680	3.6026	6.47345	12.9207	0	0	0	-1.35496	0.387831	3.49369	0.0004764	0.00631312
AT5G06550	39.6286	30.5177	35.0704	79.1752	68.3386	88.6666	1.0312	0.295172	-3.49357	0.00047661	0.00631312
AT1G04270	1174.45	937.725	658.955	1708.07	1613.43	1349.7	0.701633	0.200901	-3.49244	0.000478633	0.00633464
AT1G08320	8.40606	5.54867	9.22906	0	0	0	-1.58021	0.452583	3.49154	0.000480239	0.00635245
AT1G07940	1158.84	863.743	678.336	1456.82	1488.5	1234.76	0.593893	0.170168	-3.49004	0.00048295	0.00638142
AT1G30720	12.0087	15.7212	13.8436	5.27835	1.06779	1.64197	-1.56581	0.44865	3.49005	0.000482924	0.00638142
AT5G58900	154.912	208.075	200.271	138.293	121.728	143.673	-0.490415	0.140626	3.48737	0.000487794	0.00644193
AT5G15930	93.6675	104.5	95.0593	63.3401	71.542	55.8271	-0.623712	0.178871	3.48693	0.000488591	0.00644898
AT2G13680	10.8078	21.2699	33.2246	3.16701	3.20337	4.92592	-1.58355	0.454311	3.48561	0.000491024	0.00647759
AT1G48460	61.2442	43.4646	39.685	78.1195	108.915	87.0246	0.849292	0.243817	-3.48331	0.000495249	0.00652629
AT4G14920	108.078	145.19	142.128	88.6762	84.3555	94.4135	-0.568279	0.16314	3.48338	0.000495124	0.00652629
AT2G41710	61.2442	82.3053	71.0638	40.1154	40.5761	48.4382	-0.709834	0.2038	3.48299	0.000495854	0.00653074
AT4G20770	14.4104	9.24778	16.6123	4.22268	1.06779	3.28395	-1.51096	0.433849	3.48268	0.000496428	0.00653479
AT3G43670	345.849	221.022	222.42	161.517	185.796	153.525	-0.640568	0.18394	3.48249	0.000496777	0.00653587
AT5G26680	61.2442	40.6902	36.9162	78.1195	67.2709	84.5617	0.704675	0.202391	-3.48175	0.000498153	0.00655045
AT5G07440	180.13	203.451	221.497	105.567	151.626	98.5184	-0.746256	0.214457	3.47974	0.000501899	0.00659616
AT3G13550	46.8338	42.5398	54.4515	29.5587	30.9659	18.8827	-0.829057	0.23832	3.47876	0.000503735	0.00661673
AT5G17930	123.689	128.544	110.749	181.575	164.44	188.006	0.529895	0.15237	-3.47768	0.000505778	0.00664
AT5G10550	219.758	207.15	252.876	293.476	369.456	358.771	0.553332	0.159145	-3.47691	0.00050723	0.00665548
AT4G21890	40.8294	44.3894	29.533	52.7835	61.9319	89.4876	0.783952	0.225498	-3.47653	0.000507942	0.00666126
AT5G36160	241.374	245.991	167.046	355.76	343.829	316.08	0.597682	0.171927	-3.47638	0.000508241	0.00666161
AT4G20310	45.6329	58.261	60.9118	30.6144	23.4914	36.1234	-0.822794	0.236713	3.47591	0.000509125	0.00666962
AT2G43760	138.1	170.159	109.826	89.7319	104.644	80.4567	-0.604497	0.17392	3.47571	0.000509509	0.00667108
AT3G26360	52.8381	51.7876	35.9933	89.7319	87.5589	61.574	0.706812	0.203372	-3.47546	0.000509986	0.00667375
AT4G01460	96.0693	103.575	107.98	50.6721	70.4742	61.574	-0.727215	0.209269	3.47502	0.000510811	0.00667869
AT5G43260	62.445	70.2831	65.5263	114.012	120.66	98.5184	0.689155	0.19832	-3.47497	0.00051091	0.00667869
AT3G05160	104.475	126.695	132.898	50.6721	70.4742	91.1296	-0.74398	0.214213	3.47309	0.000514508	0.00672214
AT5G56350	222.16	249.69	179.967	333.591	302.185	297.197	0.489223	0.140891	-3.47234	0.000515947	0.00673734
AT1G04820	1425.43	1171.69	1226.54	1865.37	1823.79	1912.9	0.521038	0.150083	-3.47167	0.000517228	0.00674326
AT1G70490	845.41	682.486	540.823	1010.28	893.741	966.302	0.450919	0.129876	-3.47192	0.000516747	0.00674326
AT3G01520	172.925	179.407	177.198	100.289	124.932	132.179	-0.561624	0.161772	3.4717	0.000517169	0.00674326
AT1G09543	217.357	182.181	202.116	145.682	150.559	124.79	-0.51996	0.149791	3.47123	0.000518087	0.00675086
AT5G60390	7589.47	7268.76	6297.91	10540.9	10506	10264.8	0.533871	0.153805	-3.47108	0.000518376	0.00675103
AT5G13710	486.351	421.699	586.045	271.307	385.473	332.5	-0.59118	0.170432	3.46871	0.000522965	0.00680718
AT1G04290	74.4537	74.907	71.0638	106.623	116.389	110.833	0.563617	0.162494	-3.46854	0.000523294	0.00680783
AT5G02270	10.8078	25.8938	27.6872	47.5051	58.7285	53.3642	1.08916	0.314074	-3.46785	0.000524648	0.00682181
AT5G13400	228.165	241.367	241.801	386.375	373.727	352.203	0.60453	0.174418	-3.46598	0.000528307	0.00686574
AT4G09890	104.475	107.274	152.279	180.519	186.863	183.08	0.554454	0.160002	-3.46529	0.000529651	0.00687955
AT5G62700	837.004	611.278	521.442	1036.67	948.199	998.32	0.566968	0.163713	-3.4632	0.000533801	0.00692978
AT4G35440	150.108	135.942	80.2928	59.1175	87.5589	64.037	-0.76109	0.219786	3.46286	0.000534461	0.00693467
AT1G21750	457.53	561.34	459.607	866.704	750.657	866.962	0.696278	0.201088	-3.46255	0.000535074	0.00693782
AT5G21080	3.6026	7.39823	25.8414	0	2.13558	0	-1.55047	0.447795	3.46246	0.000535271	0.00693782
AT1G69850	248.579	187.73	151.357	143.571	136.677	127.253	-0.521607	0.150664	3.46206	0.000536052	0.00694426
AT4G09900	88.8641	88.7787	95.0593	140.404	150.559	147.778	0.640298	0.185049	-3.46015	0.00053987	0.00699001
AT1G79380	253.383	252.464	264.874	163.629	179.389	146.136	-0.646971	0.187007	3.45961	0.000540958	0.00700039
AT4G16630	55.2398	91.553	89.5219	150.961	111.05	169.123	0.791486	0.228799	-3.4593	0.000541571	0.00700463
AT1G56720	146.506	122.996	179.044	78.1195	105.711	75.5308	-0.765164	0.221278	3.45793	0.000544349	0.00703683
AT2G30040	16.8121	30.5177	10.152	54.8948	44.8472	42.6913	1.10478	0.319745	-3.45519	0.000549909	0.00710496
AT5G22740	148.907	189.58	129.207	262.862	202.88	254.506	0.586239	0.169778	-3.45297	0.000554459	0.00715996
AT5G26200	19.2139	26.8186	27.6872	10.5567	12.8135	7.38888	-1.11563	0.323128	3.4526	0.000555219	0.00716599
AT4G30220	168.121	165.535	150.434	286.086	245.592	218.383	0.592228	0.171554	-3.45215	0.000556147	0.00717418
AT2G39460	775.759	764.792	918.291	1383.98	1263.2	1134.6	0.582397	0.168744	-3.45137	0.000557758	0.0071911
AT3G53890	534.385	493.832	277.795	982.828	849.962	601.783	0.82018	0.237649	-3.45123	0.000558047	0.0071911
AT3G27700	764.952	726.876	473.451	328.313	563.794	310.333	-0.691075	0.200255	3.45097	0.000558578	0.00719416
AT1G12280	52.8381	42.5398	43.3766	80.2309	83.2877	73.0678	0.714241	0.206979	-3.45079	0.00055895	0.00719516
AT3G04070	20.4147	16.646	8.30615	0	6.40675	1.64197	-1.54856	0.448783	3.45059	0.000559371	0.00719679
AT1G11175	44.432	29.5929	31.3788	11.6124	23.4914	13.1358	-1.00799	0.292229	3.44932	0.000562006	0.00722689
AT2G19750	220.959	236.743	164.277	374.763	357.71	311.154	0.693846	0.201227	-3.44807	0.000564604	0.00725648
AT1G72610	14040.5	14078.8	18493.2	9922.23	9834.36	8356.83	-0.708774	0.205567	3.4479	0.000564962	0.00725727
AT2G26420	9.60693	1.84956	12.9207	0	0	0	-1.44055	0.417854	3.4475	0.000565801	0.00726423
AT3G06483	416.701	394.88	299.944	237.526	276.558	251.222	-0.536371	0.155609	3.44692	0.000567011	0.00727595
AT2G04280	307.422	331.071	314.711	388.486	417.506	458.111	0.38645	0.112122	-3.44669	0.000567501	0.00727842
AT2G23610	202.946	183.106	167.969	278.697	246.66	237.265	0.438682	0.127293	-3.44622	0.000568478	0.00728713
AT2G16380	217.357	164.611	208.577	97.1216	154.83	115.759	-0.668243	0.193922	3.44594	0.000569071	0.0072909
AT2G21440	140.501	134.093	160.586	217.468	230.643	254.506	0.64679	0.187766	-3.44465	0.000571792	0.0073181
AT4G39070	3.6026	24.0442	10.152	2.11134	1.06779	0.820987	-1.58291	0.459509	3.44479	0.0005715	0.0073181
AT1G05753	30.0216	23.1195	11.9978	7.38968	3.20337	6.5679	-1.3952	0.405085	3.44422	0.000572699	0.00732588
AT1G04295	72.052	65.6593	70.1409	104.511	105.711	106.728	0.574725	0.166881	-3.44393	0.000573325	0.00733005
AT1G75785	34.8251	25.8938	42.4537	58.0618	68.3386	59.1111	0.778715	0.226215	-3.44237	0.000576645	0.00736865
AT2G21050	76.8554	76.7566	76.6012	91.8432	120.66	143.673	0.59962	0.174221	-3.44171	0.000578039	0.00738261
AT1G65870	9.60693	21.2699	14.7665	30.6144	37.3727	36.1234	1.01512	0.295115	-3.43975	0.000582247	0.00743246
AT1G74900	54.039	42.5398	47.0682	25.3361	37.3727	17.2407	-0.81726	0.237672	3.4386	0.000584721	0.00746014
AT3G03190	46.8338	73.0575	30.4559	173.13	74.7454	85.3826	1.00484	0.292343	-3.4372	0.00058777	0.00749513
AT4G38150	24.0173	27.7433	33.2246	51.7278	55.5251	51.7222	0.815617	0.237303	-3.43702	0.000588144	0.007496
AT1G77590	217.357	237.668	242.724	276.585	358.778	329.216	0.439642	0.127994	-3.43486	0.000592868	0.00754834
AT4G12910	175.326	137.792	120.901	239.637	216.762	232.339	0.630342	0.183512	-3.43488	0.000592813	0.00754834
AT1G50570	139.3	148.889	135.667	97.1216	95.0334	104.265	-0.514701	0.149877	3.43416	0.000594393	0.00756382
AT5G45775	577.617	426.323	191.042	693.575	849.962	622.308	0.789531	0.229925	-3.43386	0.000595059	0.00756836
AT3G16857	168.121	155.363	157.817	104.511	101.44	109.191	-0.600906	0.175036	3.43305	0.000596826	0.00758689
AT1G74740	40.8294	46.2389	78.447	26.3917	38.4405	23.8086	-0.866583	0.252481	3.43227	0.000598561	0.007605
AT4G02500	471.94	439.27	404.233	539.447	529.624	635.444	0.358798	0.104546	-3.43197	0.000599222	0.00760943
AT1G20860	7.2052	5.54867	10.152	0	0	0	-1.40811	0.41036	3.43141	0.000600443	0.00761689
AT3G01850	69.6502	94.3274	93.2135	54.8948	61.9319	46.7963	-0.659337	0.192154	3.4313	0.000600694	0.00761689
AT4G38950	189.737	239.518	163.354	277.641	270.151	277.494	0.450604	0.131322	-3.43128	0.000600743	0.00761689
AT2G35680	182.532	276.509	157.817	122.458	105.711	133	-0.740673	0.215912	3.43044	0.000602605	0.00763654
AT1G64880	127.292	128.544	164.277	212.189	195.406	205.247	0.51003	0.148704	-3.42985	0.000603924	0.00764928
AT4G15233	33.6242	28.6681	65.5263	24.2804	14.9491	13.9568	-1.10729	0.322878	3.42943	0.00060485	0.00765705
AT3G24480	98.471	89.7035	115.363	101.344	188.999	298.839	0.869497	0.253609	-3.4285	0.000606935	0.00767948
AT2G26870	24.0173	24.969	27.6872	14.7794	12.8135	4.92592	-1.09829	0.32045	3.42734	0.000609533	0.00770836
AT1G72620	6.00433	17.5708	12.9207	2.11134	2.13558	0	-1.58178	0.461595	3.42676	0.000610824	0.00772069
AT5G03430	232.968	236.743	203.962	288.198	348.1	284.882	0.42573	0.124256	-3.42623	0.000612015	0.00773175
AT2G08470	51.6372	87.8539	40.6079	134.07	93.9656	100.16	0.787194	0.229796	-3.42563	0.000613375	0.00773802
AT4G09970	8.40606	11.0973	22.1497	25.3361	29.8982	40.2284	1.00058	0.292089	-3.42559	0.000613461	0.00773802
AT5G66740	15.6113	11.0973	22.1497	30.6144	30.9659	50.9012	1.05758	0.308723	-3.42566	0.000613316	0.00773802
AT2G35040	365.063	287.606	220.575	426.49	533.896	467.963	0.665565	0.194314	-3.4252	0.000614345	0.00774518
AT1G26580	216.156	288.531	235.341	179.464	177.253	185.543	-0.459026	0.13407	3.42378	0.000617563	0.00778174
AT1G75180	282.204	238.593	235.341	188.965	197.541	152.704	-0.494243	0.144403	3.42266	0.000620126	0.00780599
AT5G64560	46.8338	79.5309	94.1364	41.1711	37.3727	43.5123	-0.822571	0.240323	3.42277	0.000619868	0.00780599
AT1G75820	447.923	467.938	449.455	334.647	320.337	289.808	-0.533593	0.155929	3.42202	0.000621567	0.00781608
AT3G13460	1181.65	1351.1	1249.61	1843.2	1573.92	1669.07	0.403377	0.117874	-3.4221	0.000621386	0.00781608
AT4G28100	66.0476	64.7345	71.0638	101.344	111.05	108.37	0.62529	0.182748	-3.42159	0.000622561	0.00782456
AT3G10440	51.6372	52.7124	65.5263	30.6144	22.4236	34.4815	-0.884679	0.258603	3.421	0.00062392	0.00783761
AT4G20260	2400.53	1785.75	1708.3	1185.52	1690.31	1052.51	-0.581626	0.170033	3.42066	0.000624702	0.00784341
AT4G30180	8.40606	11.0973	19.381	1.05567	3.20337	4.10493	-1.44559	0.422665	3.42019	0.000625766	0.00784985
AT5G59070	33.6242	23.1195	16.6123	7.38968	8.54233	7.38888	-1.30589	0.381822	3.42015	0.000625857	0.00784985
AT3G22660	43.2312	59.1858	53.5285	99.2329	81.1521	108.37	0.813311	0.237895	-3.41878	0.000629019	0.00788547
AT2G18740	133.296	148.889	73.8325	177.352	203.948	197.037	0.657333	0.192294	-3.41838	0.000629957	0.00789317
AT2G33570	115.283	109.124	102.443	179.464	162.304	164.197	0.593746	0.173748	-3.41729	0.000632479	0.00792073
AT2G39681	69.6502	62.8849	50.7598	105.567	115.321	101.802	0.75369	0.220564	-3.4171	0.000632922	0.00792221
AT5G14430	320.631	271.885	326.709	240.693	207.152	239.728	-0.423864	0.124078	3.4161	0.000635246	0.00794723
AT1G09910	67.2485	68.4336	64.6034	32.7257	40.5761	41.0493	-0.767442	0.224718	3.41514	0.000637487	0.00797119
AT1G05023	18.013	6.47345	11.9978	3.16701	1.06779	2.46296	-1.49351	0.437356	3.41485	0.000638167	0.00797155
AT4G23570	172.925	174.783	136.59	285.031	258.405	226.592	0.626505	0.183462	-3.4149	0.000638047	0.00797155
AT5G26110	39.6286	37.9159	28.6101	84.4535	65.1353	52.5432	0.839558	0.245957	-3.41344	0.000641487	0.00800893
AT1G60660	48.0346	61.0354	42.4537	96.0659	77.9488	74.7098	0.657224	0.192567	-3.41296	0.000642605	0.0080188
AT1G71020	319.43	293.155	358.088	197.41	274.422	210.994	-0.513449	0.150462	3.41249	0.000643732	0.00802876
AT2G17787	39.6286	40.6902	50.7598	12.668	32.0337	21.3457	-0.917893	0.269008	3.41214	0.000644549	0.00803076
AT3G24830	1298.14	1233.65	971.82	1437.82	1782.14	1557.41	0.424135	0.1243	-3.4122	0.000644405	0.00803076
AT4G28770	182.532	173.858	179.967	139.348	125.999	131.358	-0.441736	0.129534	3.41019	0.000649166	0.00808143
AT5G67150	50.4364	80.4557	49.8369	146.738	79.0166	101.802	0.779323	0.22853	-3.41015	0.000649276	0.00808143
AT3G09320	44.432	49.938	62.7576	30.6144	33.1015	27.0926	-0.77265	0.226643	3.40911	0.000651762	0.00810824
AT3G22210	327.836	308.876	225.189	376.874	555.251	360.413	0.550312	0.16144	-3.40877	0.000652556	0.00811398
AT1G04550	60.0433	76.7566	78.447	103.456	121.728	102.623	0.554362	0.162674	-3.40782	0.000654839	0.00813052
AT2G44310	160.916	177.557	109.826	236.47	226.372	209.352	0.551137	0.161728	-3.4078	0.000654883	0.00813052
AT5G14080	46.8338	42.5398	48.914	20.0577	24.5592	30.3765	-0.814571	0.239031	3.40781	0.000654868	0.00813052
AT5G24100	13.2095	1.84956	11.0749	0	0	0	-1.26812	0.372163	3.40742	0.000655808	0.00813788
AT2G40460	135.698	144.265	192.887	261.806	195.406	295.555	0.627402	0.184178	-3.4065	0.000658022	0.00816052
AT5G03545	2.40173	0	2.76872	25.3361	6.40675	4.92592	1.5158	0.444987	-3.40638	0.0006583	0.00816052
AT1G63900	133.296	111.898	120.901	71.7855	91.83	80.4567	-0.57672	0.169397	3.40455	0.000662728	0.00820783
AT5G37790	81.6589	86.0044	77.5241	102.4	112.118	167.481	0.611424	0.179592	-3.40453	0.000662788	0.00820783
AT1G51820	7.2052	24.0442	11.9978	2.11134	4.27117	0	-1.57728	0.463313	3.40435	0.000663216	0.00820898
AT3G60110	33.6242	45.3141	39.685	16.8907	18.1525	22.9876	-0.946018	0.277907	3.40408	0.000663862	0.00821282
AT1G22490	8.40606	18.4956	21.2268	7.38968	2.13558	2.46296	-1.42856	0.419719	3.4036	0.000665046	0.00821915
AT2G22660	195.741	205.301	123.669	112.957	88.6267	114.938	-0.700172	0.205709	3.4037	0.000664803	0.00821915
AT4G24260	6.00433	7.39823	11.0749	0	0	0	-1.48746	0.43732	3.40132	0.000670622	0.00828388
AT4G14680	118.886	172.934	131.976	318.812	196.474	191.29	0.679365	0.199813	-3.4	0.000673862	0.00831969
AT3G52480	25.2182	22.1947	21.2268	12.668	8.54233	6.5679	-1.13441	0.333673	3.39976	0.000674452	0.00832277
AT1G07440	82.8598	53.6371	64.6034	97.1216	124.932	105.907	0.664782	0.19559	-3.39886	0.000676684	0.0083419
AT4G02060	158.514	158.137	160.586	197.41	212.49	243.833	0.434883	0.12795	-3.39886	0.000676665	0.0083419
AT1G72600	13841.2	13325.1	17816.7	9616.09	9672.05	8233.68	-0.690111	0.203065	3.39847	0.000677639	0.00834946
AT2G09565	27.6199	30.5177	49.8369	86.5649	65.1353	68.9629	0.910416	0.267954	-3.39766	0.000679644	0.00836995
ATMG00680	12.0087	9.24778	35.0704	2.11134	3.20337	5.74691	-1.49193	0.439132	3.39745	0.000680183	0.00837237
AT1G05070	73.2528	73.9823	79.3699	128.792	97.169	119.864	0.573155	0.168712	-3.39724	0.000680692	0.00837265
AT5G10720	3.6026	1.84956	26.7643	1.05567	1.06779	0	-1.54218	0.453962	3.39716	0.00068089	0.00837265
AT2G42870	56.4407	94.3274	82.1386	32.7257	49.1184	21.3457	-1.06066	0.312291	3.39638	0.000682836	0.00839236
AT2G03140	240.173	224.721	213.191	256.528	355.574	349.74	0.480493	0.141488	-3.39599	0.000683821	0.00839603
AT4G01840	30.0216	32.3672	35.0704	13.7237	23.4914	9.85184	-0.972621	0.286392	3.39612	0.000683494	0.00839603
AT1G07840	64.8468	65.6593	71.9867	86.5649	117.457	110.012	0.594014	0.17493	-3.39572	0.000684487	0.00839642
AT2G34720	91.2658	87.8539	87.6761	156.239	122.796	157.63	0.665132	0.195875	-3.3957	0.000684539	0.00839642
AT5G47990	6.00433	4.62389	7.38325	0	0	0	-1.44835	0.426638	3.3948	0.000686778	0.00841966
AT1G60710	285.806	327.372	204.885	389.542	405.761	405.568	0.524259	0.154442	-3.39452	0.00068748	0.00841982
[truncated: 98,033 more rows]

## Sheet: S12
Table S12. Detailed list of all DE mRNAs acquired from mRNA sequencing data (control and 3h, 6 h and 2d of high light treated samples.
3 h
	Normalized read count
Gene	Control 3 h replicate 1	Control 3 h replicate 2	Control 3 h replicate 3	High light 3 h replicate 1	High light 3 h replicate 2	High light 3 h replicate 3	log2FC	Standard error	wald statistics	p-value	q-value
AT1G01240	201.745	159.987	107.98	59.1175	50.1862	31.1975	-1.64444	0.234561	7.01069	2.37154e-12	3.43213e-10
AT1G01460	6.00433	0.924778	16.6123	1.05567	0	0	-1.12609	0.396078	2.8431	0.00446766	0.0355813
AT1G01520	2.40173	0.924778	8.30615	20.0577	16.0169	33.6605	1.86201	0.39207	-4.74918	2.04245e-06	6.51295e-05
AT1G01580	12.0087	16.646	20.3039	5.27835	4.27117	9.03086	-1.06569	0.400402	2.66155	0.00777814	0.0524215
AT1G02065	3.6026	14.7965	25.8414	0	6.40675	4.10493	-1.40664	0.430215	3.26963	0.0010769	0.0120753
AT1G02400	24.0173	125.77	11.0749	25.3361	6.40675	9.85184	-1.28105	0.452931	2.82836	0.0046787	0.0368184
AT1G02520	15.6113	5.54867	17.5352	0	3.20337	1.64197	-1.48113	0.462536	3.2022	0.00136382	0.0145344
AT1G02610	104.475	86.0044	106.134	7.38968	25.627	9.03086	-2.53219	0.293987	8.61329	7.0994e-18	2.8006e-15
AT1G02620	16.8121	17.5708	28.6101	2.11134	7.47454	1.64197	-1.86703	0.412107	4.53044	5.88607e-06	0.000164527
AT1G02630	7.2052	6.47345	6.46034	0	1.06779	0.820987	-1.18281	0.452589	2.61343	0.00896375	0.0582144
AT1G02640	216.156	131.319	195.656	48.5608	77.9488	51.7222	-1.48535	0.260836	5.69458	1.23678e-08	7.43221e-07
AT1G02650	13.2095	16.646	11.0749	1.05567	6.40675	0.820987	-1.55456	0.427924	3.6328	0.000280367	0.00413085
AT1G02660	104.475	160.911	127.361	46.4494	34.1693	40.2284	-1.61181	0.233354	6.90713	4.94549e-12	6.64598e-10
AT1G02820	14.4104	35.1416	18.4581	510.944	379.066	592.753	4.05893	0.247383	-16.4075	1.69005e-60	2.06676e-56
AT1G02860	55.2398	92.4778	54.4515	25.3361	28.8304	36.1234	-1.07888	0.251632	4.28755	1.80654e-05	0.000422816
AT1G03055	15.6113	18.4956	25.8414	30.6144	54.4574	52.5432	1.04947	0.29275	-3.58487	0.000337249	0.00479282
AT1G03090	140.501	158.137	161.509	32.7257	26.6948	32.0185	-2.15098	0.250023	8.60316	7.75505e-18	2.96364e-15
AT1G03360	37.2268	26.8186	24.9185	83.3979	87.5589	70.6049	1.34051	0.2366	-5.66574	1.4639e-08	8.58609e-07
AT1G03850	36.026	17.5708	20.3039	8.44535	12.8135	4.92592	-1.24705	0.355903	3.5039	0.000458506	0.00611458
AT1G03980	10.8078	2.77433	16.6123	4.22268	1.06779	0.820987	-1.28592	0.459409	2.79907	0.00512496	0.0392074
AT1G04133	7.2052	4.62389	10.152	2.11134	1.06779	0	-1.29893	0.460423	2.82116	0.00478502	0.037414
AT1G04150	3.6026	1.84956	12.9207	1.05567	0	0	-1.13891	0.4151	2.74371	0.00607497	0.0439851
AT1G04157	15.6113	9.24778	10.152	0	1.06779	0.820987	-2.01439	0.436849	4.61117	4.00417e-06	0.000118135
AT1G04280	220.959	193.279	266.72	73.8968	90.7623	59.9321	-1.55452	0.192252	8.08583	6.17444e-16	1.77664e-13
AT1G04360	18.013	24.969	34.1475	5.27835	12.8135	5.74691	-1.39468	0.372131	3.74781	0.000178387	0.00286432
AT1G04697	16.8121	10.1726	11.9978	3.16701	5.33896	4.92592	-1.11824	0.406502	2.75089	0.00594339	0.043405
AT1G04980	20.4147	24.969	26.7643	91.8432	84.3555	70.6049	1.52579	0.302295	-5.04735	4.47979e-07	1.73916e-05
AT1G05023	18.013	6.47345	11.9978	3.16701	1.06779	2.46296	-1.49351	0.437356	3.41485	0.000638167	0.00797155
AT1G05213	212.553	187.73	109.826	408.544	372.659	395.716	1.13992	0.199221	-5.72187	1.05361e-08	6.4262e-07
AT1G05257	6.00433	8.323	4.61453	35.8928	19.2202	19.7037	1.55706	0.371708	-4.18893	2.80268e-05	0.000615331
AT1G05340	16.8121	41.615	20.3039	4.22268	5.33896	6.5679	-1.67115	0.414866	4.02817	5.62133e-05	0.00109405
AT1G05450	9.60693	2.77433	3.69162	0	0	0	-1.04558	0.374441	2.79236	0.00523248	0.0396983
AT1G05530	3.6026	5.54867	11.9978	0	0	0	-1.34761	0.39945	3.37367	0.00074172	0.00891448
AT1G05675	7.2052	7.39823	11.9978	1.05567	1.06779	1.64197	-1.23606	0.463636	2.66602	0.00767552	0.0519159
AT1G05753	30.0216	23.1195	11.9978	7.38968	3.20337	6.5679	-1.3952	0.405085	3.44422	0.000572699	0.00732588
AT1G06000	114.082	188.655	120.901	631.29	294.71	339.068	1.45527	0.230275	-6.31969	2.62086e-10	2.39183e-08
AT1G06002	112.881	180.332	122.747	612.288	298.982	334.963	1.46428	0.22509	-6.50532	7.75278e-11	8.10331e-09
AT1G06180	20.4147	17.5708	27.6872	89.7319	57.6607	84.5617	1.6431	0.270938	-6.06449	1.32371e-09	1.0149e-07
AT1G06430	432.312	362.513	275.026	915.265	706.878	749.561	1.08645	0.187036	-5.8088	6.29228e-09	4.0606e-07
AT1G06520	18.013	14.7965	32.3017	3.16701	10.6779	7.38888	-1.24848	0.402524	3.10162	0.00192467	0.0188899
AT1G06547	10.8078	1.84956	4.61453	17.9464	12.8135	13.9568	1.03345	0.386577	-2.67333	0.00751024	0.0511658
AT1G06720	111.681	109.124	122.747	282.919	234.914	273.389	1.13869	0.186183	-6.11599	9.5959e-10	7.62002e-08
AT1G06970	1.20087	2.77433	18.4581	0	0	0	-1.13596	0.397724	2.85615	0.00428815	0.0345567
AT1G07040	69.6502	76.7566	63.6805	34.8371	28.8304	27.9136	-1.13265	0.233864	4.84322	1.27751e-06	4.32162e-05
AT1G07135	3.6026	8.323	10.152	1.05567	0	0.820987	-1.4395	0.458982	3.13628	0.00171107	0.0172503
AT1G07180	190.938	245.991	129.207	388.486	475.167	402.284	1.09243	0.195212	-5.59609	2.19236e-08	1.22702e-06
AT1G07260	26.4191	10.1726	17.5352	4.22268	9.61012	7.38888	-1.04419	0.377457	2.76639	0.00566811	0.0420347
AT1G07380	58.8424	52.7124	53.5285	22.1691	30.9659	25.4506	-1.00838	0.235644	4.27925	1.87522e-05	0.000436801
AT1G07890	1503.48	1650.73	967.206	3800.41	2708.99	2543.42	1.0749	0.181964	-5.90717	3.4803e-09	2.36448e-07
AT1G08290	4.80346	10.1726	16.6123	3.16701	1.06779	2.46296	-1.19934	0.458257	2.61718	0.00886606	0.057764
AT1G08320	8.40606	5.54867	9.22906	0	0	0	-1.58021	0.452583	3.49154	0.000480239	0.00635245
AT1G08733	15.6113	14.7965	7.38325	34.8371	39.5083	32.8395	1.24664	0.339391	-3.67316	0.000239567	0.00364159
AT1G08890	120.087	162.761	129.207	48.5608	61.9319	81.2777	-1.05502	0.209015	5.04758	4.47431e-07	1.73916e-05
AT1G08900	178.929	126.695	78.447	47.5051	76.881	56.6481	-1.0017	0.252904	3.9608	7.46992e-05	0.00139465
AT1G08980	249.78	244.141	246.416	92.8989	122.796	95.2345	-1.2371	0.153789	8.04413	8.68609e-16	2.28435e-13
AT1G09067	12.0087	8.323	4.61453	3.16701	1.06779	1.64197	-1.18543	0.454583	2.60774	0.00911423	0.0589413
AT1G09223	7.2052	6.47345	8.30615	21.1134	20.288	22.9876	1.23061	0.344384	-3.57336	0.000352431	0.00494252
AT1G09390	98.471	98.9513	110.749	32.7257	55.5251	50.0802	-1.11202	0.204397	5.44049	5.31338e-08	2.66017e-06
AT1G09410	6.00433	6.47345	23.0727	4.22268	0	1.64197	-1.38944	0.461336	3.01177	0.00259727	0.0238454
AT1G09460	22.8165	13.8717	31.3788	7.38968	1.06779	4.10493	-1.67324	0.425515	3.93227	8.41488e-05	0.00154281
AT1G09823	74.4537	66.584	59.9889	234.359	125.999	196.216	1.38666	0.198821	-6.97438	3.07231e-12	4.3435e-10
AT1G09907	12.0087	13.8717	8.30615	0	4.27117	0	-1.67993	0.453913	3.701	0.00021475	0.00333567
AT1G10140	66.0476	37.9159	41.5308	21.1134	18.1525	18.8827	-1.18875	0.287477	4.13512	3.54768e-05	0.000749302
AT1G10680	4.80346	1.84956	21.2268	0	0	0	-1.40095	0.413892	3.38482	0.00071224	0.00863658
AT1G11070	9.60693	9.24778	11.9978	1.05567	1.06779	1.64197	-1.64593	0.451014	3.64939	0.00026286	0.0039106
AT1G11175	44.432	29.5929	31.3788	11.6124	23.4914	13.1358	-1.00799	0.292229	3.44932	0.000562006	0.00722689
AT1G11210	34.8251	47.1637	20.3039	9.50102	10.6779	17.2407	-1.21199	0.332511	3.64497	0.000267425	0.00396645
AT1G11260	893.444	1061.65	1046.58	251.249	254.134	228.234	-1.98052	0.171479	11.5496	7.41311e-31	1.06653e-27
AT1G11810	4.80346	1.84956	7.38325	0	0	0	-1.07142	0.392592	2.7291	0.00635069	0.0453504
AT1G12040	7.2052	3.69911	11.0749	2.11134	0	0.820987	-1.25137	0.45255	2.76516	0.00568947	0.042142
AT1G12600	10.8078	2.77433	10.152	0	0	2.46296	-1.18585	0.425945	2.78405	0.00536841	0.0403381
AT1G12780	142.903	150.739	136.59	41.1711	49.1184	60.753	-1.44591	0.193376	7.47717	7.59377e-14	1.46243e-11
AT1G12790	31.2225	45.3141	50.7598	17.9464	23.4914	14.7778	-1.10024	0.285747	3.85041	0.000117918	0.002032
AT1G12855	3.6026	2.77433	17.5352	1.05567	2.13558	0	-1.20653	0.453089	2.66289	0.00774731	0.0522281
AT1G12940	3.6026	1.84956	11.0749	0	0	0	-1.23294	0.430586	2.86341	0.00419107	0.0340436
AT1G13440	4762.63	3351.4	2349.72	7614.54	8248.69	7875.73	1.11517	0.1906	-5.85084	4.89109e-09	3.20714e-07
AT1G13700	81.6589	67.5088	64.6034	14.7794	33.1015	18.8827	-1.53925	0.276726	5.56235	2.66165e-08	1.44686e-06
AT1G13730	90.0649	103.575	101.52	217.468	214.626	212.636	1.06869	0.17093	-6.25222	4.04648e-10	3.50953e-08
AT1G14060	27.6199	28.6681	23.9956	72.8412	69.4064	69.7839	1.30258	0.222191	-5.86244	4.56114e-09	3.01504e-07
AT1G14600	31.2225	27.7433	20.3039	11.6124	9.61012	13.1358	-1.02519	0.306668	3.34299	0.000828796	0.00975068
AT1G14730	12.0087	3.69911	15.6894	1.05567	0	0.820987	-1.74025	0.460626	3.77801	0.000158087	0.00258676
AT1G14780	3.6026	71.2079	15.6894	11.6124	4.27117	3.28395	-1.51711	0.455827	3.32827	0.000873871	0.0101583
AT1G14890	85.2615	53.6371	51.6827	26.3917	27.7626	31.1975	-1.06974	0.241766	4.42467	9.65879e-06	0.000248668
AT1G14980	182.532	173.858	104.288	460.272	354.507	362.055	1.27817	0.195029	-6.55373	5.61178e-11	6.10013e-09
AT1G15100	43.2312	37.9159	20.3039	97.1216	77.9488	67.3209	1.16591	0.230551	-5.05704	4.25811e-07	1.66899e-05
AT1G15125	207.75	121.146	146.742	24.2804	28.8304	22.9876	-1.88496	0.419854	4.48956	7.13707e-06	0.00019417
AT1G15175	25.2182	21.2699	37.8391	12.668	12.8135	12.3148	-1.02583	0.308667	3.32343	0.000889183	0.0102874
AT1G15440	80.458	76.7566	83.9844	167.851	174.05	204.426	1.11762	0.185969	-6.0097	1.85872e-09	1.37967e-07
AT1G15670	63.6459	65.6593	35.9933	15.835	14.9491	8.20987	-1.8293	0.309144	5.9173	3.27269e-09	2.24211e-07
AT1G15740	461.133	364.363	244.57	84.4535	154.83	88.6666	-1.60528	0.233843	6.8648	6.65863e-12	8.48213e-10
AT1G15800	40.8294	24.0442	30.4559	16.8907	10.6779	13.1358	-1.06865	0.315401	3.38824	0.00070343	0.0085552
AT1G15825	6.00433	5.54867	6.46034	0	0	0	-1.40424	0.445303	3.15345	0.00161354	0.0165068
AT1G15830	10.8078	12.9469	20.3039	2.11134	2.13558	1.64197	-1.77371	0.453514	3.91103	9.19017e-05	0.00165032
AT1G15950	530.783	464.239	313.788	1084.17	925.775	958.913	1.13009	0.167469	-6.74807	1.49826e-11	1.80515e-09
AT1G16380	9.60693	3.69911	9.22906	0	0	0.820987	-1.03622	0.371876	2.78646	0.00532875	0.0401017
AT1G16400	36.026	49.938	34.1475	98.1772	66.2031	102.623	1.02288	0.27994	-3.65393	0.000258256	0.00386089
AT1G16730	21.6156	29.5929	28.6101	119.291	117.457	98.5184	1.90481	0.221739	-8.59032	8.67275e-18	3.26336e-15
AT1G17050	151.309	156.288	79.3699	286.086	280.829	289.808	1.08958	0.186589	-5.83948	5.23644e-09	3.41042e-07
AT1G17060	33.6242	28.6681	35.9933	9.50102	17.0847	10.6728	-1.20682	0.330659	3.64976	0.000262489	0.00390984
AT1G17065	20.4147	16.646	24.9185	10.5567	8.54233	5.74691	-1.06509	0.374499	2.84404	0.00445461	0.0355236
AT1G17100	94.8684	157.212	136.59	665.072	494.387	728.215	2.16183	0.181506	-11.9105	1.0438e-32	1.69235e-29
AT1G17147	30.0216	24.0442	21.2268	10.5567	12.8135	3.28395	-1.21564	0.382841	3.17532	0.00149669	0.0155903
AT1G17665	13.2095	27.7433	30.4559	9.50102	7.47454	4.92592	-1.46217	0.320602	4.56069	5.09849e-06	0.000145168
AT1G18200	12.0087	12.0221	9.22906	1.05567	0	3.28395	-1.60689	0.44889	3.57969	0.000344002	0.00485494
AT1G18410	4.80346	1.84956	23.0727	1.05567	0	0.820987	-1.50532	0.447439	3.3643	0.000767377	0.00915825
AT1G18590	129.694	194.203	113.517	399.043	247.728	338.247	1.07356	0.23921	-4.48795	7.19129e-06	0.000195412
AT1G18850	40.8294	53.6371	38.7621	107.678	105.711	83.7407	1.05191	0.236574	-4.44643	8.73111e-06	0.000230114
AT1G18860	8.40606	3.69911	10.152	0	0	0.820987	-1.38004	0.41347	3.3377	0.000844759	0.00989466
AT1G19140	16.8121	35.1416	22.1497	80.2309	67.2709	64.858	1.35913	0.223881	-6.07079	1.27284e-09	9.85163e-08
AT1G19660	506.765	554.867	387.621	166.796	258.405	188.827	-1.17544	0.225474	5.21318	1.85632e-07	8.02152e-06
AT1G20130	4.80346	5.54867	9.22906	1.05567	0	0	-1.27807	0.414354	3.08449	0.00203902	0.0197038
AT1G20400	6.00433	2.77433	13.8436	1.05567	0	0	-1.36127	0.445882	3.05299	0.00226574	0.0214373
AT1G20440	1109.6	3774.02	1412.97	1151.74	702.607	795.536	-1.08821	0.324948	3.34888	0.000811376	0.00959605
AT1G20750	9.60693	0	17.5352	0	0	0.820987	-1.02775	0.361929	2.83964	0.00451647	0.0358532
AT1G20860	7.2052	5.54867	10.152	0	0	0	-1.40811	0.41036	3.43141	0.000600443	0.00761689
AT1G21320	4.80346	7.39823	11.0749	0	2.13558	0	-1.29026	0.453128	2.84746	0.00440702	0.0352294
AT1G21790	20.4147	92.4778	24.9185	24.2804	8.54233	16.4197	-1.19045	0.383055	3.10778	0.00188497	0.0186499
AT1G21920	166.92	145.19	113.517	47.5051	77.9488	64.858	-1.1076	0.208147	5.32126	1.03053e-07	4.73772e-06
AT1G22275	6.00433	5.54867	23.9956	3.16701	2.13558	4.10493	-1.22345	0.445862	2.74402	0.0060692	0.0439693
AT1G22490	8.40606	18.4956	21.2268	7.38968	2.13558	2.46296	-1.42856	0.419719	3.4036	0.000665046	0.00821915
AT1G22500	43.2312	45.3141	26.7643	14.7794	12.8135	10.6728	-1.32992	0.350414	3.79529	0.000147473	0.00245033
AT1G22570	108.078	141.491	138.436	40.1154	58.7285	62.395	-1.2185	0.215426	5.65623	1.54733e-08	9.01631e-07
AT1G22600	3.6026	6.47345	7.38325	0	0	0	-1.12012	0.374255	2.99292	0.00276318	0.0249933
AT1G22740	122.488	110.973	167.046	58.0618	58.7285	48.4382	-1.23478	0.211462	5.83927	5.24294e-09	3.41042e-07
AT1G22890	81.6589	76.7566	164.277	32.7257	25.627	24.6296	-1.77885	0.289124	6.15254	7.62506e-10	6.17529e-08
AT1G23020	62.445	75.8318	96.9051	20.0577	36.3049	30.3765	-1.35859	0.247374	5.49205	3.97302e-08	2.0631e-06
AT1G23050	25.2182	17.5708	37.8391	5.27835	5.33896	3.28395	-1.79936	0.419164	4.29274	1.76482e-05	0.00041624
AT1G23052	25.2182	17.5708	40.6079	6.33401	5.33896	3.28395	-1.79467	0.415119	4.32327	1.53733e-05	0.000370443
AT1G23100	12.0087	16.646	9.22906	21.1134	35.2371	32.0185	1.02302	0.320589	-3.19107	0.00141749	0.0149499
AT1G23205	31.2225	50.8628	48.914	97.1216	88.6267	102.623	1.01249	0.258767	-3.91276	9.12478e-05	0.00164099
AT1G23390	1240.49	966.393	1023.5	232.247	458.082	231.518	-1.6846	0.251535	6.69726	2.12363e-11	2.47332e-09
AT1G23540	3.6026	4.62389	12.9207	0	0	0	-1.41688	0.433762	3.26649	0.00108891	0.0121665
AT1G23720	7.2052	10.1726	16.6123	4.22268	2.13558	0.820987	-1.19593	0.454613	2.63066	0.00852195	0.0561569
AT1G23870	158.514	239.518	188.273	40.1154	50.1862	32.0185	-2.14214	0.228517	9.3741	6.97657e-21	3.63049e-18
AT1G24020	354.255	387.482	224.266	896.263	946.063	812.777	1.3852	0.182688	-7.58231	3.39465e-14	7.03612e-12
AT1G24320	9.60693	3.69911	14.7665	0	3.20337	2.46296	-1.21148	0.46363	2.61303	0.00897437	0.0582524
AT1G24580	4.80346	1.84956	6.46034	25.3361	10.6779	23.8086	1.63196	0.384194	-4.24774	2.15942e-05	0.000489935
AT1G25230	187.335	225.646	205.808	50.6721	82.2199	68.1419	-1.56443	0.198112	7.89666	2.86483e-15	7.14981e-13
AT1G25260	168.121	143.341	165.2	359.983	352.371	356.308	1.10121	0.185848	-5.92534	3.11659e-09	2.1655e-07
AT1G25275	659.275	549.318	355.319	280.808	268.016	177.333	-1.06709	0.201946	5.28405	1.26355e-07	5.62915e-06
AT1G25400	10.8078	27.7433	25.8414	9.50102	6.40675	4.10493	-1.38166	0.372981	3.70437	0.000211919	0.00330135
AT1G25560	276.199	252.464	164.277	93.9546	115.321	78.8148	-1.2217	0.195461	6.25037	4.09492e-10	3.539e-08
AT1G26255	10.8078	1.84956	8.30615	1.05567	0	0	-1.12643	0.421373	2.67324	0.00751233	0.0511658
AT1G26800	57.6416	56.4115	47.9911	17.9464	19.2202	16.4197	-1.46863	0.275827	5.32444	1.01264e-07	4.68187e-06
AT1G27020	135.698	79.5309	60.9118	20.0577	40.5761	19.7037	-1.57206	0.312104	5.03698	4.72924e-07	1.81868e-05
AT1G27290	262.99	182.181	245.493	85.5092	80.0843	54.1851	-1.60675	0.187219	8.58217	9.31002e-18	3.39857e-15
AT1G27330	146.506	121.146	111.672	329.369	300.049	229.055	1.09706	0.214571	-5.11279	3.17436e-07	1.28328e-05
AT1G27470	102.074	90.6283	108.903	229.08	255.202	251.222	1.2205	0.181715	-6.71654	1.86088e-11	2.18814e-09
AT1G27720	9.60693	5.54867	27.6872	6.33401	1.06779	0.820987	-1.40426	0.459399	3.05674	0.00223757	0.0212365
AT1G28260	110.48	127.619	114.44	45.3938	39.5083	42.6913	-1.42267	0.183762	7.74191	9.79352e-15	2.19752e-12
AT1G28330	391.482	363.438	638.651	58.0618	44.8472	55.0061	-2.95594	0.227802	12.9759	1.67541e-38	6.82955e-35
AT1G28610	46.8338	61.0354	65.5263	173.13	124.932	173.228	1.36176	0.181972	-7.48335	7.24514e-14	1.40636e-11
AT1G29020	1.20087	4.62389	7.38325	0	0	0	-1.02268	0.388728	2.63085	0.0085172	0.0561504
AT1G29395	361.461	651.969	341.475	207.967	107.847	147.778	-1.1959	0.397833	3.00602	0.00264691	0.0241914
AT1G29418	10.8078	27.7433	20.3039	57.0061	49.1184	50.9012	1.23146	0.272897	-4.51253	6.40586e-06	0.000177033
AT1G29830	8.40606	3.69911	15.6894	0	2.13558	0	-1.07485	0.399956	2.68741	0.00720076	0.0497222
AT1G29940	259.387	200.677	182.735	456.049	483.709	467.142	1.08358	0.165539	-6.54575	5.9196e-11	6.37804e-09
AT1G30530	324.234	358.814	215.96	840.313	644.946	560.734	1.12828	0.172681	-6.53388	6.40866e-11	6.84468e-09
AT1G30700	13.2095	7.39823	11.0749	3.16701	1.06779	0.820987	-1.28908	0.463601	2.78058	0.00542611	0.0406219
AT1G30720	12.0087	15.7212	13.8436	5.27835	1.06779	1.64197	-1.56581	0.44865	3.49005	0.000482924	0.00638142
AT1G30730	13.2095	15.7212	11.9978	2.11134	1.06779	0	-2.02058	0.461347	4.37975	1.18814e-05	0.000296829
AT1G30820	291.81	362.513	242.724	99.2329	183.66	128.895	-1.08518	0.201703	5.3801	7.44457e-08	3.54931e-06
AT1G30960	21.6156	28.6681	23.9956	79.1752	58.7285	45.1543	1.14397	0.277776	-4.11831	3.81662e-05	0.000798519
AT1G31173	115.283	130.394	202.116	66.5072	65.1353	65.679	-1.12186	0.242944	4.61776	3.87898e-06	0.000114997
AT1G31290	6.00433	14.7965	23.0727	4.22268	1.06779	3.28395	-1.43787	0.443924	3.23901	0.00119947	0.0131437
AT1G31660	116.484	120.221	144.896	289.253	288.304	252.864	1.05955	0.176905	-5.98938	2.10642e-09	1.54712e-07
AT1G31670	8.40606	1.84956	11.9978	0	0	0	-1.12317	0.376007	2.98711	0.0028163	0.0253425
AT1G31750	10.8078	1.84956	8.30615	1.05567	0	1.64197	-1.25128	0.461879	2.7091	0.00674656	0.0474432
AT1G32170	49.2355	32.3672	47.9911	16.8907	20.288	17.2407	-1.13973	0.278556	4.09158	4.2845e-05	0.000876907
AT1G32240	33.6242	36.0664	39.685	89.7319	60.8641	79.6357	1.00097	0.210889	-4.74646	2.07006e-06	6.57528e-05
AT1G32415	7.2052	9.24778	20.3039	1.05567	1.06779	5.74691	-1.326	0.452862	2.92804	0.00341106	0.02914
AT1G32583	12.0087	11.0973	14.7665	33.7814	40.5761	27.0926	1.19084	0.332828	-3.57795	0.000346304	0.00487336
AT1G32860	25.2182	85.0796	38.7621	17.9464	26.6948	17.2407	-1.14825	0.313337	3.6646	0.000247725	0.00374003
AT1G32900	168.121	176.633	121.824	1245.69	815.793	1256.11	2.66165	0.215344	-12.36	4.3042e-35	1.05272e-31
AT1G33055	8.40606	3.69911	11.0749	2.11134	1.06779	0	-1.33865	0.462377	2.89514	0.00378989	0.0315068
AT1G33110	166.92	123.92	89.5219	327.257	271.219	228.234	1.06709	0.184152	-5.7946	6.84841e-09	4.36194e-07
AT1G33140	599.232	292.23	152.279	792.808	955.673	675.672	1.02959	0.321649	-3.20096	0.0013697	0.0145658
AT1G33440	52.8381	38.8407	34.1475	13.7237	12.8135	27.9136	-1.04038	0.318693	3.26452	0.00109648	0.0122232
AT1G36060	6.00433	7.39823	3.69162	0	0	0	-1.37679	0.458305	3.00408	0.00266385	0.0242954
AT1G41830	345.849	415.225	401.464	805.476	749.589	858.752	1.02163	0.104532	-9.7734	1.46457e-22	1.02344e-19
AT1G43160	13.2095	106.35	4.61453	14.7794	5.33896	4.92592	-1.22085	0.450893	2.70762	0.0067768	0.0475724
AT1G44191	16.8121	0.924778	5.53744	1.05567	0	0	-1.21359	0.424834	2.85662	0.00428175	0.0345393
AT1G45201	447.923	566.889	279.641	1230.91	797.64	784.043	1.03991	0.215886	-4.81696	1.45758e-06	4.82403e-05
AT1G46554	15.6113	32.3672	28.6101	7.38968	14.9491	9.85184	-1.02229	0.372055	2.7477	0.00600158	0.0436548
AT1G46768	9.60693	29.5929	13.8436	5.27835	3.20337	9.03086	-1.18112	0.392048	3.01268	0.00258949	0.0238088
AT1G47657	6.00433	8.323	15.6894	0	0	0.820987	-1.67677	0.442401	3.79016	0.000150552	0.00248462
AT1G48630	188.536	159.987	96.9051	305.088	348.1	326.753	1.06763	0.208228	-5.12723	2.94033e-07	1.20259e-05
AT1G48650	315.828	327.372	298.099	614.399	642.81	707.691	1.02974	0.118153	-8.71533	2.89919e-18	1.244e-15
AT1G49000	19.2139	3.69911	4.61453	1.05567	1.06779	0.820987	-1.45638	0.462808	3.14684	0.00165045	0.0167706
AT1G49032	136.899	98.9513	36.9162	41.1711	51.254	16.4197	-1.1783	0.306722	3.84158	0.000122244	0.00209372
AT1G49130	51.6372	117.447	97.828	28.5031	17.0847	19.7037	-1.87997	0.267999	7.01485	2.30194e-12	3.35124e-10
AT1G49200	26.4191	18.4956	36.9162	9.50102	14.9491	9.85184	-1.043	0.358449	2.90975	0.00361716	0.0304432
AT1G49205	26.4191	18.4956	38.7621	7.38968	14.9491	10.6728	-1.11668	0.352518	3.16772	0.0015364	0.0159226
AT1G49270	9.60693	6.47345	12.9207	0	0	0.820987	-1.30801	0.385649	3.3917	0.000694602	0.00848157
AT1G49490	14.4104	5.54867	22.1497	2.11134	1.06779	4.92592	-1.36983	0.462422	2.96229	0.00305364	0.0268514
AT1G49500	501.962	614.053	860.148	267.084	238.117	182.259	-1.34722	0.313244	4.30087	1.70127e-05	0.000403978
AT1G50560	6.00433	9.24778	8.30615	1.05567	0	0.820987	-1.4427	0.454159	3.17664	0.00148994	0.0155398
AT1G51172	1.20087	5.54867	21.2268	0	1.06779	0	-1.24817	0.376051	3.31915	0.000902935	0.0104022
AT1G51270	24.0173	24.969	20.3039	9.50102	3.20337	4.92592	-1.55731	0.363894	4.27956	1.87264e-05	0.000436616
AT1G51405	9.60693	24.969	21.2268	6.33401	8.54233	4.10493	-1.23615	0.390406	3.16632	0.00154382	0.015966
AT1G51670	4.80346	1.84956	13.8436	1.05567	0	0	-1.17037	0.446735	2.61982	0.00879751	0.0574398
AT1G51820	7.2052	24.0442	11.9978	2.11134	4.27117	0	-1.57728	0.463313	3.40435	0.000663216	0.00820898
AT1G52200	129.694	77.6814	71.9867	16.8907	26.6948	13.1358	-2.00706	0.32019	6.26834	3.64919e-10	3.2105e-08
AT1G53030	32.4234	31.4425	20.3039	8.44535	8.54233	10.6728	-1.32595	0.319485	4.15029	3.3206e-05	0.000708067
AT1G53035	27.6199	45.3141	32.3017	12.668	13.8813	18.0617	-1.10557	0.282494	3.9136	9.09308e-05	0.00163649
AT1G53270	3.6026	2.77433	8.30615	1.05567	0	0	-1.20171	0.461869	2.60185	0.00927224	0.0594842
AT1G53330	9.60693	12.9469	25.8414	7.38968	4.27117	5.74691	-1.10397	0.402342	2.74385	0.00607229	0.0439787
AT1G53400	105.676	168.31	129.207	51.7278	52.3218	75.5308	-1.12408	0.188485	5.96376	2.46491e-09	1.76794e-07
AT1G53830	16.8121	7.39823	27.6872	2.11134	5.33896	4.10493	-1.39978	0.454985	3.07654	0.00209421	0.0201496
AT1G54280	12.0087	2.77433	12.9207	2.11134	0	0	-1.43085	0.447864	3.19483	0.00139915	0.0147884
AT1G54560	7.2052	2.77433	20.3039	0	3.20337	0.820987	-1.20784	0.447897	2.69668	0.00700335	0.0487445
AT1G54740	37.2268	61.9601	71.9867	7.38968	41.6439	14.7778	-1.09117	0.397488	2.74517	0.0060479	0.04388
AT1G55210	124.89	146.115	128.284	367.373	268.016	294.734	1.16654	0.151174	-7.71656	1.19512e-14	2.63336e-12
AT1G55390	4.80346	0.924778	15.6894	1.05567	0	0	-1.15796	0.434289	2.66634	0.00766827	0.0518812
AT1G55910	61.2442	48.0885	40.6079	160.462	119.593	136.284	1.35135	0.241181	-5.60308	2.1058e-08	1.18399e-06
AT1G56110	344.649	258.013	258.414	738.968	650.285	713.438	1.22973	0.173301	-7.09592	1.2849e-12	1.95193e-10
AT1G56220	1484.27	1056.1	1294.84	301.921	389.744	240.549	-1.97081	0.189255	10.4135	2.15061e-25	1.87856e-22
AT1G56650	8.40606	26.8186	20.3039	218.524	52.3218	79.6357	1.90906	0.408832	-4.66954	3.01871e-06	9.19446e-05
AT1G57990	211.352	194.203	243.647	38.0041	93.9656	80.4567	-1.51509	0.237163	6.38838	1.67649e-10	1.6207e-08
AT1G58050	7.2052	2.77433	23.0727	0	2.13558	0	-1.25879	0.414104	3.03979	0.00236743	0.022153
AT1G58180	136.899	147.04	157.817	67.5628	88.6267	39.4074	-1.14529	0.211186	5.42312	5.85661e-08	2.88792e-06
AT1G58190	22.8165	17.5708	35.9933	4.22268	6.40675	5.74691	-1.70573	0.383184	4.45145	8.52907e-06	0.000225762
AT1G58280	22.8165	21.2699	23.9956	68.6185	55.5251	69.7839	1.39117	0.236065	-5.89314	3.78919e-09	2.56011e-07
AT1G58390	7.2052	3.69911	17.5352	2.11134	0	0	-1.2937	0.446422	2.89793	0.00375638	0.0312814
AT1G58520	150.108	131.319	140.282	376.874	374.795	498.339	1.52081	0.142613	-10.6639	1.50186e-26	1.4693e-23
AT1G58848	12.0087	7.39823	2.76872	20.0577	22.4236	17.2407	1.10845	0.374351	-2.961	0.0030664	0.026939
AT1G59790	3.6026	3.69911	9.22906	0	0	0	-1.01917	0.373388	2.72953	0.00634256	0.0453188
AT1G60110	4.80346	4.62389	11.0749	0	1.06779	0.820987	-1.16389	0.432962	2.6882	0.00718389	0.0496478
AT1G60140	190.938	415.225	211.345	65.4515	70.4742	58.2901	-1.9641	0.22711	8.64824	5.23005e-18	2.13194e-15
AT1G60270	49.2355	129.469	59.066	361.039	146.287	184.722	1.27108	0.348341	-3.64897	0.000263296	0.0039147
AT1G60460	13.2095	10.1726	22.1497	3.16701	3.20337	5.74691	-1.22429	0.435613	2.8105	0.00494641	0.0383229
AT1G60640	72.052	77.6814	83.9844	192.132	172.982	148.599	1.06568	0.187277	-5.69037	1.26763e-08	7.56189e-07
AT1G60850	24.0173	24.969	35.0704	66.5072	62.9997	72.2469	1.15071	0.232203	-4.95563	7.20964e-07	2.60079e-05
AT1G61080	7.2052	0	12.9207	0	0	0	-1.0667	0.379859	2.80815	0.00498271	0.0384607
AT1G61420	26.4191	10.1726	20.3039	11.6124	6.40675	5.74691	-1.00251	0.3516	2.85128	0.00435437	0.0349202
AT1G61570	130.894	88.7787	31.3788	194.243	245.592	162.555	1.07471	0.322594	-3.33146	0.000863925	0.0100618
AT1G61800	10.8078	6.47345	11.9978	194.243	79.0166	168.302	1.85517	0.46314	-4.00563	6.18529e-05	0.00118931
AT1G61810	10.8078	3.69911	3.69162	0	0	0	-1.52308	0.452827	3.36348	0.000769651	0.00916908
AT1G62440	9.60693	10.1726	17.5352	2.11134	1.06779	0.820987	-1.84554	0.457977	4.02976	5.58347e-05	0.00109161
AT1G62560	157.313	149.814	110.749	343.092	285.1	389.969	1.10961	0.30853	-3.59645	0.000322584	0.00463287
AT1G63660	141.702	122.071	116.286	290.309	287.236	300.481	1.15424	0.172854	-6.67753	2.43003e-11	2.80347e-09
AT1G63780	80.458	62.8849	50.7598	163.629	122.796	136.284	1.05377	0.216822	-4.86009	1.1733e-06	4.02475e-05
AT1G63800	133.296	133.168	167.969	38.0041	67.2709	46.7963	-1.45069	0.213952	6.78047	1.19783e-11	1.48713e-09
AT1G64320	6.00433	11.0973	18.4581	1.05567	0	4.10493	-1.39207	0.463565	3.00295	0.00267373	0.0243553
AT1G64720	1146.83	2050.23	1710.14	557.393	792.301	726.573	-1.16703	0.241304	4.83634	1.32253e-06	4.45544e-05
AT1G64780	69.6502	32.3672	32.3017	159.406	183.66	233.981	1.95762	0.242802	-8.06262	7.46761e-16	2.09934e-13
AT1G64900	243.776	219.172	160.586	507.777	497.591	453.185	1.16711	0.17897	-6.52126	6.97176e-11	7.38161e-09
AT1G64930	7.2052	6.47345	12.9207	0	0	0	-1.48573	0.395038	3.76099	0.000169245	0.00273227
AT1G64950	132.095	138.717	94.1364	317.756	253.067	246.296	1.10602	0.173283	-6.38274	1.73945e-10	1.66185e-08
AT1G64970	134.497	88.7787	65.5263	257.583	278.694	264.358	1.3607	0.237421	-5.73116	9.97452e-09	6.1142e-07
AT1G65060	32.4234	47.1637	37.8391	90.7875	100.372	92.7715	1.16976	0.200674	-5.82917	5.57049e-09	3.60431e-07
AT1G65140	1.20087	3.69911	11.0749	0	0	0	-1.03382	0.381715	2.70835	0.00676184	0.0475096
AT1G65190	186.134	194.203	155.971	340.981	385.473	378.475	1.011	0.119984	-8.42613	3.57273e-17	1.14976e-14
AT1G65390	13.2095	91.553	13.8436	12.668	6.40675	4.92592	-1.31634	0.464151	2.83603	0.00456787	0.0362191
AT1G65870	9.60693	21.2699	14.7665	30.6144	37.3727	36.1234	1.01512	0.295115	-3.43975	0.000582247	0.00743246
AT1G66060	3.6026	5.54867	23.0727	3.16701	0	0	-1.5567	0.462622	3.36496	0.00076555	0.00914696
AT1G66170	4.80346	2.77433	12.9207	0	1.06779	0	-1.20011	0.429839	2.792	0.00523841	0.0396983
AT1G66480	15.6113	9.24778	13.8436	3.16701	4.27117	5.74691	-1.08686	0.416748	2.60794	0.00910881	0.0589218
AT1G66725	12.0087	15.7212	11.0749	52.7835	25.627	27.0926	1.13074	0.364416	-3.10288	0.00191645	0.0188319
AT1G66960	7.2052	3.69911	19.381	1.05567	0	0.820987	-1.27446	0.451537	2.82249	0.00476517	0.0373307
AT1G67020	2.40173	3.69911	10.152	0	1.06779	0	-1.11114	0.423766	2.62207	0.00873981	0.0571546
AT1G67290	3.6026	2.77433	16.6123	0	0	0	-1.28279	0.398382	3.22001	0.00128187	0.0138664
AT1G67360	93.6675	63.8097	49.8369	240.693	132.406	192.111	1.12589	0.374791	-3.00404	0.00266417	0.0242954
AT1G67370	6.00433	1.84956	18.4581	0	0	2.46296	-1.27367	0.459387	2.77255	0.00556191	0.041423
AT1G67750	72.052	73.9823	56.2973	139.348	148.423	180.617	1.15149	0.18469	-6.23475	4.52504e-10	3.88328e-08
AT1G68050	121.287	110.049	85.8303	50.6721	29.8982	37.7654	-1.36988	0.193172	7.09152	1.32643e-12	2.00259e-10
AT1G68190	243.776	273.734	250.108	96.0659	105.711	59.1111	-1.51527	0.194715	7.78198	7.13978e-15	1.63201e-12
AT1G68510	2.40173	4.62389	8.30615	0	0	0	-1.15723	0.428061	2.70342	0.00686305	0.0480414
AT1G68520	357.858	629.774	493.755	183.686	182.592	146.957	-1.44197	0.234608	6.1463	7.93098e-10	6.3862e-08
AT1G68740	37.2268	16.646	22.1497	98.1772	105.711	97.6975	1.82416	0.27651	-6.59707	4.19376e-11	4.70509e-09
AT1G68840	494.757	366.212	376.546	114.012	251.999	126.432	-1.24947	0.242789	5.14632	2.65649e-07	1.09751e-05
AT1G69260	10.8078	21.2699	12.9207	6.33401	1.06779	5.74691	-1.21966	0.427533	2.85278	0.00433387	0.0348444
AT1G69480	6.00433	8.323	19.381	2.11134	1.06779	1.64197	-1.48817	0.459606	3.23792	0.00120403	0.0131759
AT1G69490	85.2615	44.3894	24.9185	3.16701	8.54233	9.85184	-1.52274	0.455802	3.3408	0.000835379	0.00979468
AT1G69890	106.877	57.3363	58.1431	17.9464	25.627	17.2407	-1.71085	0.251881	6.79227	1.1038e-11	1.37739e-09
AT1G70140	8.40606	24.0442	16.6123	7.38968	5.33896	4.10493	-1.18267	0.413487	2.86024	0.00423322	0.0342494
AT1G70290	605.236	821.203	712.483	201.633	226.372	143.673	-1.84176	0.192148	9.58511	9.23592e-22	5.6473e-19
AT1G70580	234.169	252.464	238.11	615.455	658.827	621.487	1.33679	0.140778	-9.49571	2.18723e-21	1.2158e-18
AT1G70985	21.6156	12.9469	15.6894	34.8371	55.5251	38.5864	1.19488	0.313733	-3.80859	0.000139763	0.00234292
AT1G71030	686.895	558.566	683.873	236.47	328.88	252.864	-1.20307	0.188894	6.36902	1.90239e-10	1.80343e-08
AT1G71260	54.039	47.1637	45.2224	105.567	109.983	93.5925	1.01914	0.179036	-5.69235	1.25302e-08	7.51137e-07
AT1G71850	30.0216	23.1195	22.1497	79.1752	53.3896	54.1851	1.18943	0.265183	-4.48533	7.2801e-06	0.000197402
AT1G71890	8.40606	23.1195	7.38325	4.22268	0	3.28395	-1.53622	0.432077	3.55544	0.00037735	0.0052113
AT1G71970	133.296	77.6814	127.361	39.0598	66.2031	47.6172	-1.09711	0.215018	5.10239	3.35395e-07	1.34698e-05
AT1G72620	6.00433	17.5708	12.9207	2.11134	2.13558	0	-1.58178	0.461595	3.42676	0.000610824	0.00772069
AT1G72820	74.4537	137.792	95.9822	57.0061	33.1015	49.2592	-1.0676	0.255122	4.18465	2.85601e-05	0.000624238
AT1G73010	0	1.84956	6.46034	23.2247	23.4914	15.5988	1.88329	0.440573	-4.27464	1.91448e-05	0.000443411
AT1G73325	9.60693	41.615	4.61453	269.196	46.9828	55.0061	1.53006	0.463367	-3.30205	0.000959805	0.010944
AT1G73410	7.2052	0.924778	10.152	0	0	0.820987	-1.11995	0.398248	2.8122	0.00492046	0.0381819
AT1G73600	2144.75	1214.23	1187.78	3099.44	6092.82	5092.58	1.46815	0.281828	-5.20937	1.89478e-07	8.1589e-06
AT1G74670	1007.53	610.354	1169.32	294.532	586.217	302.944	-1.0358	0.358357	2.89041	0.00384734	0.0318222
AT1G75030	9.60693	10.1726	15.6894	2.11134	2.13558	5.74691	-1.19659	0.43231	2.76789	0.00564197	0.0418536
AT1G75190	7.2052	29.5929	23.9956	3.16701	1.06779	2.46296	-2.01253	0.44462	4.5264	5.99968e-06	0.000167321
AT1G75250	44.432	23.1195	35.0704	22.1691	10.6779	8.20987	-1.11937	0.346917	3.22663	0.00125259	0.013616
AT1G75380	1741.26	1746.91	1340.98	316.701	644.946	354.666	-1.72532	0.261904	6.58762	4.46941e-11	4.96877e-09
AT1G75490	13.2095	20.3451	23.9956	2.11134	6.40675	0.820987	-1.85549	0.425403	4.36171	1.29047e-05	0.000319781
AT1G75880	26.4191	29.5929	30.4559	8.44535	10.6779	15.5988	-1.11692	0.329394	3.39083	0.000696802	0.00849994
AT1G76250	7.2052	5.54867	28.6101	4.22268	1.06779	2.46296	-1.47403	0.458735	3.21324	0.00131246	0.0140544
AT1G76410	28.8208	24.969	23.9956	10.5567	3.20337	9.03086	-1.45323	0.369132	3.93689	8.25441e-05	0.00151794
AT1G76560	2.40173	9.24778	13.8436	2.11134	0	0.820987	-1.31751	0.459143	2.86951	0.00411113	0.0335502
AT1G76570	43.2312	52.7124	63.6805	124.569	95.0334	134.642	1.07608	0.194658	-5.52805	3.23811e-08	1.73328e-06
AT1G76650	21.6156	46.2389	14.7665	10.5567	9.61012	11.4938	-1.11782	0.38132	2.93144	0.00337391	0.0289135
AT1G76780	19.2139	8.323	63.6805	5.27835	3.20337	3.28395	-1.89044	0.452201	4.18054	2.90822e-05	0.000632823
AT1G76955	10.8078	3.69911	9.22906	30.6144	26.6948	41.8703	1.68492	0.3523	-4.78262	1.73025e-06	5.60509e-05
AT1G77010	12.0087	11.0973	11.9978	2.11134	4.27117	3.28395	-1.2675	0.42794	2.96187	0.00305779	0.0268729
AT1G77210	141.702	113.748	192.887	52.7835	70.4742	65.679	-1.19645	0.212646	5.62646	1.83948e-08	1.04872e-06
AT1G77280	39.6286	48.0885	41.5308	128.792	75.8132	91.1296	1.06691	0.264772	-4.02953	5.58881e-05	0.00109178
AT1G77380	6.00433	11.0973	11.0749	2.11134	1.06779	1.64197	-1.40671	0.457274	3.07629	0.00209596	0.0201585
AT1G77765	10.8078	5.54867	11.0749	3.16701	0	1.64197	-1.40813	0.445842	3.15835	0.00158663	0.0162981
AT1G78000	81.6589	51.7876	53.5285	15.835	36.3049	13.9568	-1.32827	0.309737	4.28837	1.79987e-05	0.000422064
AT1G78020	248.579	184.956	209.5	627.067	381.201	431.839	1.08216	0.213303	-5.07331	3.90946e-07	1.54471e-05
AT1G78100	164.519	144.265	107.98	264.973	308.592	302.123	1.02081	0.177516	-5.75054	8.89604e-09	5.53637e-07
AT1G78190	13.2095	11.0973	4.61453	27.4474	21.3558	29.5555	1.13981	0.380912	-2.99232	0.00276863	0.0250333
AT1G78265	103.274	85.0796	89.5219	35.8928	48.0506	39.4074	-1.11968	0.215629	5.19263	2.07348e-07	8.86592e-06
AT1G78270	99.6719	86.0044	94.1364	43.2824	48.0506	38.5864	-1.06847	0.210016	5.08757	3.62672e-07	1.44939e-05
AT1G78390	4.80346	4.62389	8.30615	0	1.06779	0	-1.08035	0.396655	2.72365	0.00645639	0.0459309
AT1G78460	182.532	150.739	157.817	47.5051	99.3046	38.5864	-1.30536	0.265031	4.92531	8.42246e-07	2.99849e-05
AT1G78570	714.515	664.916	482.68	1739.74	1213.01	1586.97	1.2279	0.168405	-7.29135	3.06866e-13	5.24848e-11
AT1G78830	1081.98	653.818	853.688	316.701	440.998	210.994	-1.31816	0.257285	5.12332	3.00196e-07	1.2237e-05
AT1G79150	110.48	109.124	133.821	245.971	230.643	275.031	1.01878	0.203535	-5.00544	5.57357e-07	2.08757e-05
AT1G79410	46.8338	33.292	30.4559	103.456	87.5589	108.37	1.3455	0.226355	-5.94419	2.77819e-09	1.9538e-07
AT1G79440	402.29	344.018	358.088	159.406	159.101	184.722	-1.11999	0.130728	8.56728	1.05955e-17	3.81096e-15
AT1G79480	4.80346	5.54867	7.38325	0	0	0	-1.10766	0.37699	2.93816	0.00330168	0.0284339
AT1G79700	136.899	132.243	123.669	23.2247	40.5761	17.2407	-2.17673	0.218	9.98501	1.77283e-23	1.35499e-20
AT1G79920	440.718	353.265	280.563	1041.95	804.047	1078.78	1.38534	0.167657	-8.26297	1.42086e-16	4.23798e-14
AT1G80180	261.789	252.464	191.042	84.4535	125.999	87.8456	-1.20303	0.190429	6.31748	2.65862e-10	2.41727e-08
AT1G80270	86.4624	55.4867	69.218	155.183	138.813	170.765	1.09191	0.187205	-5.83272	5.45309e-09	3.53771e-07
AT1G80300	268.994	270.035	228.881	747.414	719.691	757.771	1.49036	0.131731	-11.3136	1.12334e-29	1.44603e-26
AT1G80420	92.4667	89.7035	98.7509	36.9484	49.1184	40.2284	-1.11312	0.205882	5.40657	6.4242e-08	3.13619e-06
AT1G80440	421.504	252.464	201.194	23.2247	86.4911	59.1111	-1.95172	0.362695	5.38115	7.40096e-08	3.5354e-06
AT1G80920	1178.05	1114.36	757.706	154.128	270.151	157.63	-2.24406	0.235145	9.54331	1.38347e-21	8.05638e-19
AT2G00340	27.6199	10.1726	83.9844	0	3.20337	2.46296	-1.85616	0.451008	4.11558	3.86205e-05	0.000806644
AT2G00600	21.6156	20.3451	25.8414	4.22268	7.47454	11.4938	-1.2432	0.372797	3.33478	0.00085366	0.00997554
AT2G01010	9.60693	22.1947	128.284	3.16701	12.8135	16.4197	-1.33724	0.457891	2.92043	0.00349546	0.0297062
AT2G01020	9.60693	11.0973	71.9867	0	0	1.64197	-1.70053	0.430508	3.95005	7.81351e-05	0.00144885
AT2G01900	7.2052	7.39823	6.46034	1.05567	2.13558	0	-1.16559	0.438379	2.65886	0.00784051	0.0527692
AT2G01905	14.4104	3.69911	16.6123	3.16701	3.20337	0.820987	-1.28688	0.459034	2.80344	0.005056	0.0388629
AT2G02710	212.553	226.571	169.815	70.7298	114.254	87.8456	-1.12165	0.194631	5.76296	8.26489e-09	5.19647e-07
AT2G02810	34.8251	19.4203	34.1475	95.0102	50.1862	76.3518	1.19837	0.268617	-4.46125	8.14827e-06	0.000217092
AT2G03090	20.4147	25.8938	24.9185	64.3958	49.1184	112.475	1.47859	0.289463	-5.10804	3.2552e-07	1.31163e-05
AT2G04090	13.2095	1.84956	11.9978	0	0	0.820987	-1.37443	0.419754	3.27436	0.00105901	0.0119086
AT2G05155	7.2052	7.39823	39.685	2.11134	2.13558	5.74691	-1.43976	0.458228	3.14202	0.00167785	0.0169784
AT2G05160	43.2312	47.1637	56.2973	13.7237	28.8304	11.4938	-1.29224	0.291868	4.42748	9.53412e-06	0.000245717
AT2G05540	500.761	578.911	567.587	167.851	143.084	122.327	-1.25859	0.449169	2.80204	0.005078	0.0390068
AT2G05632	6.00433	5.54867	9.22906	17.9464	18.1525	23.8086	1.16857	0.36968	-3.16102	0.00157218	0.0161836
AT2G07240	10.8078	0.924778	11.9978	0	1.06779	0	-1.06442	0.38809	2.74272	0.00609335	0.0440269
AT2G07644	16.8121	24.0442	50.7598	7.38968	16.0169	13.1358	-1.09012	0.376499	2.89542	0.00378648	0.0314892
AT2G07646	6.00433	2.77433	17.5352	0	0	0	-1.59104	0.450633	3.53068	0.000414489	0.00561327
AT2G07656	25.2182	29.5929	88.599	16.8907	13.8813	21.3457	-1.16928	0.383798	3.0466	0.00231448	0.0218141
AT2G07681	10.8078	11.0973	47.0682	3.16701	2.13558	13.1358	-1.24435	0.452572	2.7495	0.00596865	0.0435505
AT2G07806	68.4494	55.4867	133.821	30.6144	28.8304	33.6605	-1.12249	0.405018	2.77146	0.00558054	0.0415238
AT2G08760	1378.59	1328.91	2724.42	459.216	836.081	865.32	-1.23859	0.257467	4.81065	1.50441e-06	4.94553e-05
AT2G10625	8.40606	0.924778	13.8436	0	0	0	-1.07005	0.374616	2.85638	0.004285	0.0345505
AT2G11810	15.6113	6.47345	17.5352	25.3361	44.8472	35.3024	1.17853	0.348574	-3.38099	0.000722246	0.00872331
AT2G13680	10.8078	21.2699	33.2246	3.16701	3.20337	4.92592	-1.58355	0.454311	3.48561	0.000491024	0.00647759
AT2G14170	213.754	280.208	276.872	126.68	128.135	119.043	-1.04445	0.141462	7.38322	1.54511e-13	2.8629e-11
AT2G14820	6.00433	1.84956	13.8436	0	1.06779	0	-1.07764	0.410333	2.62625	0.00863315	0.0566541
AT2G15020	99.6719	107.274	134.744	241.748	288.304	351.382	1.30743	0.166633	-7.84616	4.28972e-15	1.04918e-12
AT2G15420	7.2052	7.39823	11.9978	0	0	0	-1.67573	0.442583	3.78625	0.000152935	0.00251885
AT2G15620	1216.48	1289.14	623.884	2023.72	2572.31	2031.12	1.01331	0.20403	-4.96649	6.8174e-07	2.47756e-05
AT2G15830	56.4407	36.9911	29.533	9.50102	23.4914	15.5988	-1.16625	0.294319	3.96255	7.41532e-05	0.00138657
AT2G15880	55.2398	37.9159	70.1409	11.6124	12.8135	8.20987	-2.062	0.31287	6.5906	4.38049e-11	4.89214e-09
AT2G15890	1065.17	1016.33	1255.15	115.068	244.524	130.537	-2.58088	0.245924	10.4946	9.14362e-26	8.28277e-23
AT2G15960	654.472	794.385	602.658	283.975	172.982	133.821	-1.70787	0.222696	7.66904	1.73288e-14	3.71779e-12
AT2G16595	26.4191	14.7965	19.381	5.27835	7.47454	6.5679	-1.24532	0.397335	3.13418	0.00172338	0.0173601
AT2G16750	50.4364	73.0575	43.3766	19.002	14.9491	28.7345	-1.23567	0.305032	4.05094	5.10127e-05	0.0010119
AT2G17010	7.2052	1.84956	11.0749	0	1.06779	0	-1.26512	0.428568	2.95198	0.00315743	0.0275016
AT2G17450	250.981	184.956	190.119	104.511	75.8132	77.9938	-1.21514	0.219927	5.52519	3.29124e-08	1.75758e-06
AT2G17880	51.6372	56.4115	57.2202	10.5567	8.54233	9.85184	-2.23829	0.298318	7.50302	6.23651e-14	1.2301e-11
AT2G17890	8.40606	6.47345	6.46034	0	1.06779	0	-1.39668	0.434442	3.21488	0.00130497	0.014011
AT2G18193	7.2052	1.84956	13.8436	1.05567	1.06779	0.820987	-1.2451	0.460184	2.70566	0.00681678	0.0477859
AT2G18230	42.0303	43.4646	39.685	134.07	112.118	135.463	1.49611	0.211585	-7.07096	1.53862e-12	2.29461e-10
AT2G18670	38.4277	40.6902	47.0682	10.5567	9.61012	10.6728	-1.80521	0.299766	6.02207	1.72203e-09	1.28799e-07
AT2G18680	12.0087	7.39823	7.38325	1.05567	2.13558	1.64197	-1.35694	0.457771	2.96423	0.00303444	0.0267446
AT2G18700	491.154	712.079	402.387	72.8412	125.999	64.037	-2.42422	0.250837	9.66453	4.26579e-22	2.81791e-19
AT2G18900	98.471	105.425	113.517	262.862	235.982	284.882	1.23939	0.17579	-7.05041	1.78397e-12	2.64438e-10
AT2G19400	30.0216	41.615	39.685	16.8907	16.0169	9.85184	-1.27425	0.289657	4.39917	1.08666e-05	0.000274846
AT2G19590	9.60693	12.9469	18.4581	7.38968	5.33896	2.46296	-1.10492	0.394459	2.80112	0.00509262	0.03907
AT2G20170	21.6156	7.39823	35.9933	7.38968	8.54233	7.38888	-1.17764	0.381701	3.08524	0.00203387	0.0196788
AT2G20340	84.0606	172.934	105.211	421.212	194.338	179.796	1.02864	0.243754	-4.21998	2.44322e-05	0.00054572
AT2G20490	92.4667	72.1327	100.597	209.022	182.592	174.049	1.01522	0.214128	-4.74119	2.12471e-06	6.72266e-05
AT2G20560	12.0087	9.24778	5.53744	30.6144	20.288	19.7037	1.11926	0.377778	-2.96274	0.00304919	0.0268359
AT2G20670	218.558	334.77	393.158	92.8989	130.271	71.4259	-1.39585	0.367951	3.79359	0.000148486	0.00246048
AT2G21330	4156.2	3029.57	2007.32	5884.3	7840.79	7278.05	1.1187	0.200571	-5.57759	2.43869e-08	1.34945e-06
AT2G21660	810.585	1150.42	922.906	453.938	268.016	534.463	-1.04055	0.329923	3.15392	0.00161095	0.0164925
AT2G22360	121.287	124.845	119.055	242.804	243.456	281.599	1.03026	0.147857	-6.96797	3.21548e-12	4.51979e-10
AT2G22980	355.456	341.243	401.464	119.291	210.355	123.148	-1.23238	0.209655	5.87816	4.14863e-09	2.77992e-07
AT2G23000	73.2528	51.7876	38.7621	387.431	333.151	346.457	2.48579	0.244895	-10.1504	3.29859e-24	2.60248e-21
AT2G23010	42.0303	48.0885	30.4559	139.348	69.4064	83.7407	1.04892	0.345046	-3.03993	0.00236631	0.022153
AT2G23770	92.4667	58.261	118.132	30.6144	41.6439	28.7345	-1.33068	0.245823	5.41317	6.19177e-08	3.03484e-06
AT2G24240	109.279	88.7787	63.6805	19.002	28.8304	22.9876	-1.75471	0.245952	7.13436	9.72388e-13	1.51482e-10
AT2G24430	6.00433	1.84956	19.381	0	0	0	-1.62088	0.44545	3.63875	0.000273967	0.0040463
AT2G24550	128.493	127.619	61.8347	24.2804	43.7794	22.1666	-1.66078	0.273985	6.06157	1.34803e-09	1.03032e-07
AT2G24720	7.2052	0.924778	11.0749	0	0	0	-1.02718	0.383525	2.67826	0.00740068	0.0506451
AT2G24735	4.80346	2.77433	9.22906	0	0	0	-1.02487	0.392456	2.61142	0.00901676	0.0584966
AT2G25200	61.2442	61.9601	53.5285	17.9464	32.0337	16.4197	-1.34068	0.243189	5.51291	3.52949e-08	1.86445e-06
AT2G25370	7.2052	0.924778	11.0749	0	0	0	-1.049	0.364023	2.88168	0.00395562	0.0325199
AT2G25540	8.40606	1.84956	16.6123	0	1.06779	0.820987	-1.22022	0.427478	2.85447	0.00431087	0.0347055
AT2G25735	27.6199	22.1947	23.0727	7.38968	12.8135	1.64197	-1.42508	0.352641	4.04115	5.319e-05	0.00104828
AT2G25900	628.053	479.96	514.059	120.346	155.898	82.0987	-2.09253	0.204474	10.2337	1.40033e-24	1.14164e-21
AT2G25940	6.00433	8.323	9.22906	0	1.06779	2.46296	-1.37807	0.461276	2.98752	0.00281248	0.0253225
AT2G26150	0	0.924778	4.61453	23.2247	5.33896	4.92592	1.26014	0.458555	-2.74807	0.00599467	0.0436548
AT2G26420	9.60693	1.84956	12.9207	0	0	0	-1.44055	0.417854	3.4475	0.000565801	0.00726423
AT2G26515	6.00433	10.1726	15.6894	3.16701	5.33896	1.64197	-1.13894	0.429627	2.651	0.00802542	0.0537034
AT2G26610	6.00433	0.924778	17.5352	0	0	0	-1.32962	0.413165	3.21814	0.00129026	0.0139028
AT2G26870	24.0173	24.969	27.6872	14.7794	12.8135	4.92592	-1.09829	0.32045	3.42734	0.000609533	0.00770836
AT2G27120	12.0087	5.54867	38.7621	0	0	0.820987	-1.96327	0.448923	4.3733	1.22383e-05	0.000304501
AT2G27190	126.091	104.5	98.7509	209.022	246.66	226.592	1.00625	0.16963	-5.93206	2.99149e-09	2.08449e-07
AT2G27389	6.00433	3.69911	11.0749	0	0	0	-1.1434	0.352241	3.24606	0.00117013	0.0128741
AT2G27420	3.6026	6.47345	14.7665	91.8432	105.711	186.364	2.99825	0.383226	-7.82371	5.12899e-15	1.22909e-12
AT2G27830	129.694	86.9292	59.066	31.6701	39.5083	36.1234	-1.24745	0.252958	4.93146	8.16162e-07	2.90987e-05
AT2G27840	97.2701	73.9823	69.218	228.025	251.999	215.099	1.41408	0.236498	-5.97926	2.24151e-09	1.63651e-07
AT2G28110	20.4147	21.2699	23.0727	5.27835	8.54233	7.38888	-1.25337	0.389842	3.21507	0.00130411	0.0140079
AT2G28120	57.6416	44.3894	38.7621	10.5567	16.0169	13.9568	-1.5711	0.309098	5.08286	3.71787e-07	1.48097e-05
AT2G28400	12.0087	10.1726	8.30615	3.16701	1.06779	1.64197	-1.40709	0.440142	3.19689	0.00138916	0.0147082
AT2G29090	34.8251	15.7212	30.4559	122.458	109.983	133.821	1.99469	0.255582	-7.8045	5.97401e-15	1.39155e-12
AT2G29170	38.4277	24.969	21.2268	64.3958	92.8978	57.4691	1.25205	0.24826	-5.04331	4.57555e-07	1.77071e-05
AT2G29740	6.00433	10.1726	13.8436	0	1.06779	0.820987	-1.73165	0.458732	3.77486	0.000160099	0.00260873
AT2G30040	16.8121	30.5177	10.152	54.8948	44.8472	42.6913	1.10478	0.319745	-3.45519	0.000549909	0.00710496
AT2G30600	672.485	699.132	781.701	268.14	420.71	249.58	-1.16738	0.190376	6.13198	8.6791e-10	6.93704e-08
AT2G30750	16.8121	2.77433	11.9978	0	2.13558	1.64197	-1.35956	0.463272	2.9347	0.00333871	0.028652
AT2G31020	13.2095	8.323	23.0727	5.27835	3.20337	0	-1.40361	0.451868	3.10625	0.00189476	0.0187089
AT2G31060	109.279	117.447	101.52	273.418	210.355	252.864	1.10895	0.171162	-6.47891	9.23863e-11	9.45433e-09
AT2G32190	4.80346	22.1947	7.38325	3.16701	1.06779	1.64197	-1.46084	0.454524	3.21401	0.00130896	0.0140415
AT2G32220	28.8208	39.7655	40.6079	79.1752	105.711	93.5925	1.23852	0.226576	-5.46623	4.59717e-08	2.34734e-06
AT2G32290	28.8208	27.7433	30.4559	74.9525	64.0675	65.679	1.12971	0.227366	-4.96868	6.74118e-07	2.45649e-05
AT2G32990	87.6632	114.673	68.295	299.81	224.236	350.561	1.57586	0.220847	-7.13551	9.64323e-13	1.51188e-10
AT2G33020	7.2052	1.84956	11.9978	1.05567	1.06779	0	-1.11356	0.417183	2.66924	0.00760227	0.0516322
AT2G33670	0	2.77433	20.3039	0	0	0	-1.33165	0.4056	3.28315	0.00102655	0.0116345
AT2G33810	44.432	35.1416	24.9185	6.33401	22.4236	7.38888	-1.308	0.341696	3.82798	0.000129201	0.00218609
AT2G33815	43.2312	35.1416	24.9185	6.33401	22.4236	7.38888	-1.29039	0.344257	3.74835	0.000178005	0.00286235
AT2G33830	1122.81	823.977	1508.95	63.3401	75.8132	56.6481	-3.86906	0.239123	16.1802	6.95676e-59	5.67162e-55
AT2G34100	18.013	4.62389	38.7621	0	0	0	-2.34019	0.453634	5.15876	2.48595e-07	1.03404e-05
AT2G34260	45.6329	19.4203	41.5308	123.513	80.0843	124.79	1.50248	0.247127	-6.0798	1.20336e-09	9.37317e-08
AT2G34357	222.16	184.031	185.504	426.49	422.845	470.426	1.11839	0.14555	-7.68389	1.54324e-14	3.34023e-12
AT2G34430	31999.5	23952.7	20873.4	10516.6	13298.3	9409.33	-1.15219	0.222256	5.1841	2.17064e-07	9.21692e-06
AT2G34660	183.732	216.398	143.973	470.828	370.524	486.845	1.22313	0.178362	-6.8576	7.00288e-12	8.87443e-10
AT2G34830	8.40606	1.84956	17.5352	1.05567	1.06779	2.46296	-1.24313	0.463124	2.68422	0.00726986	0.0500588
AT2G35637	6.00433	1.84956	23.0727	4.22268	0	0	-1.26741	0.458839	2.76221	0.00574122	0.0423458
AT2G35710	19.2139	17.5708	26.7643	4.22268	6.40675	4.92592	-1.62188	0.377631	4.29487	1.74795e-05	0.000413057
AT2G35790	67.2485	49.938	43.3766	123.513	112.118	117.401	1.09293	0.18068	-6.04901	1.45742e-09	1.10358e-07
AT2G36050	112.881	132.243	198.425	60.1731	56.5929	53.3642	-1.31156	0.23971	5.47145	4.46375e-08	2.29358e-06
AT2G36320	474.342	424.473	212.268	158.35	212.49	144.494	-1.05758	0.21877	4.8342	1.33683e-06	4.49125e-05
AT2G36340	30.0216	21.2699	47.0682	11.6124	12.8135	18.0617	-1.04589	0.326107	3.20719	0.00134039	0.0143283
AT2G36630	94.8684	158.137	92.2906	369.484	313.931	339.889	1.48355	0.184365	-8.0468	8.49899e-16	2.28251e-13
AT2G36690	4.80346	8.323	8.30615	1.05567	1.06779	0	-1.44354	0.461322	3.12914	0.0017532	0.017617
AT2G36730	9.60693	9.24778	12.9207	3.16701	4.27117	0.820987	-1.29741	0.444398	2.91948	0.00350612	0.0297649
AT2G36800	37.2268	28.6681	24.9185	57.0061	69.4064	77.1728	1.07634	0.242978	-4.4298	9.43215e-06	0.000244118
AT2G36870	93.6675	192.354	118.132	391.653	249.863	364.518	1.2232	0.211434	-5.78528	7.23931e-09	4.59894e-07
AT2G36880	1311.35	1151.35	791.853	3127.95	2918.27	3206.78	1.44751	0.160162	-9.03779	1.59876e-19	7.82049e-17
AT2G37070	14.4104	5.54867	10.152	2.11134	1.06779	4.10493	-1.21124	0.460815	2.62847	0.00857692	0.0563979
AT2G37240	81.6589	97.1017	70.1409	245.971	188.999	213.457	1.30884	0.177743	-7.36365	1.78951e-13	3.21822e-11
AT2G37280	12.0087	5.54867	29.533	3.16701	4.27117	4.92592	-1.22126	0.452043	2.70166	0.00689949	0.0481965
AT2G37370	10.8078	6.47345	10.152	3.16701	1.06779	0.820987	-1.2991	0.462537	2.80863	0.00497529	0.0384351
AT2G37440	10.8078	0.924778	13.8436	1.05567	0	1.64197	-1.0644	0.405515	2.62481	0.00866982	0.0567728
AT2G37670	7.2052	2.77433	26.7643	2.11134	1.06779	0.820987	-1.43874	0.453897	3.16974	0.00152573	0.0158254
AT2G37678	64.8468	71.2079	49.8369	30.6144	34.1693	21.3457	-1.06323	0.241435	4.40377	1.06384e-05	0.000270472
AT2G37900	3.6026	7.39823	11.0749	2.11134	1.06779	0	-1.21267	0.459844	2.63713	0.00836097	0.0554782
AT2G37950	4.80346	16.646	16.6123	1.05567	6.40675	2.46296	-1.32318	0.447828	2.95465	0.00313024	0.0273134
AT2G38170	2130.34	1281.74	1112.1	4677.67	3428.68	2693.66	1.12833	0.265079	-4.25657	2.07588e-05	0.00047406
AT2G38210	8.40606	12.0221	0.922906	76.0082	33.1015	36.1234	2.11122	0.377313	-5.59539	2.20128e-08	1.2292e-06
AT2G38400	66.0476	139.642	74.7554	34.8371	36.3049	20.5247	-1.50155	0.270723	5.54643	2.9156e-08	1.57417e-06
AT2G38465	10.8078	7.39823	29.533	4.22268	2.13558	3.28395	-1.60411	0.406484	3.94631	7.93643e-05	0.00146608
AT2G38750	226.964	415.225	113.517	1391.37	392.947	393.253	1.14987	0.406277	-2.83027	0.00465094	0.0366614
AT2G39200	18.013	26.8186	7.38325	1.05567	6.40675	1.64197	-1.64625	0.446845	3.68416	0.000229457	0.00352073
AT2G39400	210.152	122.071	174.429	31.6701	67.2709	48.4382	-1.6748	0.230005	7.28157	3.29963e-13	5.53033e-11
AT2G39705	64.8468	67.5088	54.4515	28.5031	32.0337	25.4506	-1.06987	0.221503	4.83005	1.36502e-06	4.54846e-05
AT2G39920	96.0693	96.1769	64.6034	53.8391	28.8304	36.1234	-1.06241	0.230859	4.602	4.18449e-06	0.000122421
AT2G39980	56.4407	220.097	57.2202	26.3917	32.0337	32.8395	-1.51127	0.370143	4.08293	4.44708e-05	0.000905633
AT2G40000	108.078	210.849	134.744	38.0041	48.0506	59.9321	-1.49838	0.266383	5.6249	1.85617e-08	1.05577e-06
AT2G40350	7.2052	0.924778	7.38325	0	0	0	-1.26133	0.451772	2.79195	0.00523917	0.0396983
AT2G40700	44.432	35.1416	55.3744	111.901	106.779	121.506	1.24256	0.21709	-5.72371	1.04221e-08	6.37258e-07
AT2G41040	51.6372	40.6902	49.8369	167.851	79.0166	122.327	1.28294	0.223025	-5.75245	8.79611e-09	5.48815e-07
AT2G41050	27.6199	14.7965	19.381	40.1154	44.8472	64.858	1.1654	0.284915	-4.09032	4.30771e-05	0.000880184
AT2G41430	2267.23	2133.46	2203.9	1021.89	1218.35	922.789	-1.06033	0.124827	8.49439	1.9898e-17	6.85442e-15
AT2G41990	19.2139	24.0442	75.6783	13.7237	26.6948	5.74691	-1.13807	0.380356	2.99213	0.00277042	0.0250402
AT2G42040	22.8165	27.7433	50.7598	11.6124	14.9491	11.4938	-1.25767	0.333337	3.77295	0.000161327	0.00262584
AT2G42170	37.2268	48.0885	51.6827	10.5567	20.288	18.0617	-1.29127	0.32523	3.97032	7.17772e-05	0.00135144
AT2G42350	2.40173	8.323	5.53744	0	0	0	-1.23662	0.415951	2.97299	0.0029491	0.0262383
AT2G42560	6.00433	8.323	13.8436	0	0	0.820987	-1.33587	0.400667	3.33413	0.000855668	0.00998946
AT2G42870	56.4407	94.3274	82.1386	32.7257	49.1184	21.3457	-1.06066	0.312291	3.39638	0.000682836	0.00839236
AT2G42890	158.514	105.425	113.517	40.1154	51.254	36.1234	-1.46667	0.234091	6.26536	3.71961e-10	3.24908e-08
AT2G43820	130.894	123.92	143.05	50.6721	73.6776	55.0061	-1.09406	0.229981	4.75715	1.96349e-06	6.28146e-05
AT2G44130	380.675	252.464	201.194	54.8948	84.3555	59.1111	-1.97782	0.208101	9.50414	2.01706e-21	1.14729e-18
AT2G44140	534.385	360.664	291.638	137.237	175.118	157.63	-1.2962	0.177277	7.31173	2.63722e-13	4.57454e-11
AT2G44740	139.3	122.071	130.13	41.1711	66.2031	33.6605	-1.40362	0.234305	5.99058	2.09096e-09	1.54038e-07
AT2G45030	104.475	79.5309	86.7532	204.8	170.847	197.858	1.0488	0.150141	-6.98547	2.83894e-12	4.03691e-10
AT2G45170	248.579	223.796	232.572	39.0598	99.3046	49.2592	-1.82636	0.212769	8.58379	9.17947e-18	3.39857e-15
AT2G45430	4.80346	0.924778	11.0749	0	0	0	-1.15752	0.415553	2.78551	0.00534443	0.0402073
AT2G45660	166.92	213.624	156.894	81.2865	89.6945	84.5617	-1.03889	0.200729	5.17556	2.27225e-07	9.54893e-06
AT2G45830	25.2182	12.0221	37.8391	9.50102	8.54233	13.1358	-1.03124	0.361747	2.85074	0.00436181	0.0349545
AT2G46650	162.117	328.296	143.05	705.187	333.151	439.228	1.02822	0.330943	-3.10695	0.00189027	0.0186761
AT2G46750	8.40606	2.77433	12.9207	0	0	0.820987	-1.3191	0.414667	3.1811	0.00146716	0.015342
AT2G47370	28.8208	21.2699	19.381	52.7835	54.4574	53.3642	1.11173	0.25676	-4.32984	1.49216e-05	0.000363135
AT2G47430	1.20087	0.924778	16.6123	0	0	0	-1.00603	0.372432	2.70125	0.00690793	0.0482175
AT2G47560	9.60693	3.69911	6.46034	0	0	0.820987	-1.46493	0.458076	3.19802	0.00138376	0.0146638
AT2G48130	6.00433	4.62389	16.6123	0	0	0.820987	-1.45224	0.460382	3.15442	0.00160817	0.0164709
AT3G00470	16.8121	7.39823	37.8391	2.11134	1.06779	3.28395	-1.68705	0.460938	3.66003	0.000252184	0.00378633
AT3G00840	3.6026	9.24778	11.0749	0	3.20337	1.64197	-1.23335	0.458985	2.68714	0.00720673	0.0497389
AT3G01630	8.40606	2.77433	13.8436	2.11134	0	0.820987	-1.32344	0.457563	2.89236	0.0038236	0.0317116
AT3G01820	68.4494	61.9601	35.0704	175.241	138.813	129.716	1.33666	0.215905	-6.19095	5.98014e-10	4.92466e-08
AT3G02040	26.4191	13.8717	35.0704	67.5628	107.847	111.654	1.66365	0.331755	-5.0147	5.3116e-07	2.0048e-05
AT3G02140	13.2095	9.24778	28.6101	5.27835	4.27117	4.92592	-1.25869	0.433896	2.90091	0.00372078	0.0310696
AT3G02340	73.2528	50.8628	78.447	38.0041	24.5592	27.0926	-1.08478	0.266585	4.06917	4.71809e-05	0.000951662
AT3G02620	7.2052	2.77433	4.61453	0	0	0	-1.16446	0.424451	2.74345	0.00607969	0.0439932
AT3G03190	46.8338	73.0575	30.4559	173.13	74.7454	85.3826	1.00484	0.292343	-3.4372	0.00058777	0.00749513
AT3G03250	535.586	468.863	493.755	1569.78	1237.57	1467.92	1.46843	0.129542	-11.3355	8.74845e-30	1.18872e-26
AT3G03450	24.0173	19.4203	20.3039	52.7835	46.9828	64.858	1.26841	0.249957	-5.07453	3.88456e-07	1.53736e-05
AT3G03770	140.501	229.345	155.048	369.484	355.574	364.518	1.00186	0.150052	-6.67675	2.44292e-11	2.80511e-09
AT3G03780	1451.85	1582.3	1125.02	6608.49	4942.81	7031.75	2.01648	0.221112	-9.11975	7.53009e-20	3.83689e-17
AT3G04070	20.4147	16.646	8.30615	0	6.40675	1.64197	-1.54856	0.448783	3.45059	0.000559371	0.00719679
AT3G04640	9.60693	9.24778	11.9978	3.16701	2.13558	3.28395	-1.19635	0.440839	2.71381	0.00665142	0.0469496
AT3G04710	38.4277	38.8407	42.4537	107.678	83.2877	93.5925	1.16419	0.205205	-5.67332	1.40056e-08	8.29416e-07
AT3G04770	42.0303	27.7433	32.3017	70.7298	90.7623	73.8888	1.10065	0.265612	-4.14384	3.41542e-05	0.000724496
AT3G05060	250.981	190.504	210.423	497.22	485.845	420.345	1.05519	0.16931	-6.23226	4.59742e-10	3.9043e-08
AT3G05110	2.40173	1.84956	12.9207	0	0	0	-1.16022	0.397151	2.92135	0.00348523	0.02967
AT3G05165	90.0649	141.491	87.6761	243.86	198.609	229.876	1.00089	0.206198	-4.85402	1.20982e-06	4.13267e-05
AT3G05200	122.488	81.3805	79.3699	39.0598	41.6439	36.9444	-1.19792	0.2167	5.52802	3.23865e-08	1.73328e-06
AT3G05390	3.6026	4.62389	11.0749	0	0	0.820987	-1.4537	0.451387	3.22052	0.00127958	0.0138628
AT3G05660	13.2095	65.6593	34.1475	12.668	9.61012	11.4938	-1.41236	0.362808	3.89287	9.90664e-05	0.00175323
AT3G06070	295.413	336.619	389.466	97.1216	149.491	116.58	-1.44102	0.199142	7.23616	4.61567e-13	7.57652e-11
AT3G06080	284.605	347.717	335.938	145.682	192.202	117.401	-1.0802	0.164164	6.58002	4.70394e-11	5.20583e-09
AT3G06085	60.0433	53.6371	83.9844	30.6144	27.7626	23.8086	-1.1701	0.27076	4.32154	1.54946e-05	0.000372631
AT3G06455	18.013	9.24778	30.4559	4.22268	2.13558	9.03086	-1.27974	0.434408	2.94594	0.00321973	0.0279348
AT3G06530	411.897	297.779	292.561	882.539	794.437	932.641	1.3138	0.182508	-7.19857	6.08468e-13	9.85557e-11
AT3G06640	4.80346	13.8717	14.7665	2.11134	2.13558	1.64197	-1.40991	0.461448	3.0554	0.00224762	0.0213071
AT3G06895	34.8251	8.323	1.84581	1.05567	3.20337	2.46296	-1.50942	0.458539	3.29181	0.000995454	0.0113083
AT3G07250	2.40173	2.77433	16.6123	0	0	0.820987	-1.04304	0.385647	2.70464	0.00683777	0.0479055
AT3G07350	50.4364	51.7876	76.6012	24.2804	16.0169	9.03086	-1.63085	0.340257	4.79298	1.64322e-06	5.35151e-05
AT3G07520	21.6156	42.5398	32.3017	2.11134	11.7457	16.4197	-1.30807	0.365963	3.57432	0.000351135	0.00492769
AT3G07600	3.6026	6.47345	12.9207	2.11134	0	0	-1.45139	0.461126	3.14749	0.00164679	0.0167473
AT3G07650	66.0476	44.3894	51.6827	19.002	28.8304	13.9568	-1.30261	0.226093	5.76141	8.34129e-09	5.23106e-07
AT3G07700	202.946	264.487	182.735	512	386.54	462.216	1.01266	0.167194	-6.05681	1.38848e-09	1.05793e-07
AT3G07780	64.8468	135.942	116.286	43.2824	55.5251	50.9012	-1.03999	0.227372	4.57395	4.78612e-06	0.000137555
AT3G07860	22.8165	10.1726	17.5352	57.0061	32.0337	45.1543	1.22389	0.313011	-3.91005	9.22766e-05	0.00165583
AT3G08860	10.8078	5.54867	17.5352	1.05567	2.13558	0.820987	-1.46293	0.462311	3.16439	0.00155407	0.0160446
AT3G09020	45.6329	23.1195	20.3039	4.22268	19.2202	10.6728	-1.04168	0.39152	2.6606	0.00780015	0.0525265
AT3G09220	6.00433	3.69911	12.9207	0	0	0	-1.52068	0.432071	3.5195	0.000432358	0.00583266
AT3G09275	1227.29	1083.84	685.719	358.928	532.828	306.228	-1.27908	0.194864	6.56397	5.23934e-11	5.74636e-09
AT3G09440	1250.1	1769.1	1140.71	6709.83	3400.92	3987.53	1.66064	0.199496	-8.32421	8.48911e-17	2.62818e-14
AT3G09620	6.00433	0	17.5352	0	0	0	-1.25201	0.417618	2.99798	0.00271775	0.0246553
AT3G09955	10.8078	12.9469	4.61453	21.1134	29.8982	19.7037	1.06697	0.36549	-2.9193	0.00350823	0.0297725
AT3G10020	22.8165	37.9159	24.9185	2.11134	2.13558	2.46296	-2.57252	0.41583	6.18647	6.15257e-10	5.04965e-08
AT3G10530	88.8641	64.7345	82.1386	185.798	152.694	182.259	1.08355	0.196137	-5.52448	3.30459e-08	1.76087e-06
AT3G10600	4.80346	3.69911	17.5352	1.05567	0	0	-1.53321	0.462796	3.31292	0.000923265	0.0106042
AT3G10610	162.117	144.265	138.436	329.369	332.083	283.241	1.01611	0.204083	-4.97891	6.39444e-07	2.35181e-05
AT3G10845	4.80346	3.69911	15.6894	1.05567	1.06779	0.820987	-1.32386	0.461812	2.86667	0.0041482	0.0337739
AT3G11150	9.60693	3.69911	9.22906	0	2.13558	0	-1.18088	0.439275	2.68825	0.00718278	0.0496478
AT3G11390	2.40173	3.69911	15.6894	0	0	2.46296	-1.1308	0.435072	2.59911	0.00934662	0.0598585
AT3G11430	8.40606	8.323	11.9978	0	0	2.46296	-1.5569	0.462614	3.36544	0.000764223	0.00913557
AT3G11930	252.182	311.65	244.57	114.012	144.152	105.907	-1.10602	0.210769	5.24753	1.54149e-07	6.73244e-06
AT3G11964	350.653	293.155	296.253	670.35	611.844	780.759	1.07177	0.189627	-5.652	1.58594e-08	9.16998e-07
AT3G12150	136.899	115.597	118.132	53.8391	54.4574	38.5864	-1.29956	0.193928	6.70125	2.06644e-11	2.41823e-09
AT3G12580	22.8165	42.5398	39.685	401.154	151.626	268.463	2.37667	0.382068	-6.22054	4.95436e-10	4.14979e-08
AT3G13062	343.448	221.947	191.964	92.8989	150.559	119.043	-1.01151	0.214723	4.71078	2.4677e-06	7.70817e-05
AT3G13065	13.2095	19.4203	23.0727	2.11134	1.06779	7.38888	-1.6879	0.394596	4.27754	1.88972e-05	0.000438508
AT3G13090	9.60693	9.24778	20.3039	1.05567	3.20337	2.46296	-1.29706	0.46337	2.79918	0.00512328	0.0392069
AT3G13150	30.0216	23.1195	33.2246	70.7298	67.2709	66.4999	1.14383	0.236936	-4.82761	1.38183e-06	4.5982e-05
AT3G13210	6.00433	5.54867	10.152	0	0	2.46296	-1.29531	0.462661	2.79969	0.00511519	0.0391695
AT3G13220	7.2052	5.54867	10.152	0	0	0	-1.49311	0.413173	3.61376	0.000301786	0.00439873
AT3G13230	94.8684	69.3584	77.5241	211.134	185.796	194.574	1.21794	0.203725	-5.97835	2.25405e-09	1.64076e-07
AT3G13400	7.2052	1.84956	15.6894	0	0	0	-1.13566	0.408131	2.78259	0.00539276	0.0404962
AT3G13450	82.8598	93.4026	96.9051	43.2824	28.8304	39.4074	-1.21604	0.237285	5.12482	2.97816e-07	1.21602e-05
AT3G13682	12.0087	19.4203	21.2268	2.11134	7.47454	9.03086	-1.12252	0.399692	2.80845	0.00497802	0.038444
AT3G13750	3523.34	2970.39	2365.41	673.517	1219.42	874.351	-1.56941	0.242645	6.46794	9.93477e-11	1.00463e-08
AT3G13850	4.80346	0	16.6123	0	0	0	-1.06378	0.387254	2.74699	0.00601456	0.043677
AT3G13940	58.8424	36.9911	49.8369	127.736	112.118	113.296	1.18903	0.228757	-5.19781	2.01651e-07	8.65262e-06
AT3G14200	93.6675	138.717	103.365	285.031	206.084	225.771	1.03753	0.162013	-6.40401	1.51351e-10	1.48665e-08
AT3G14610	30.0216	24.0442	26.7643	9.50102	9.61012	13.9568	-1.07303	0.342387	3.13397	0.00172461	0.0173654
AT3G14620	49.2355	28.6681	35.9933	118.235	99.3046	72.2469	1.08358	0.351096	-3.08627	0.00202688	0.019633
AT3G14630	8.40606	10.1726	11.0749	1.05567	3.20337	2.46296	-1.22281	0.461008	2.65247	0.00799063	0.0535144
AT3G14720	164.519	225.646	186.427	700.964	400.422	531.179	1.42145	0.183864	-7.73099	1.06709e-14	2.37264e-12
AT3G14990	196.942	133.168	81.2157	53.8391	44.8472	54.1851	-1.3354	0.216544	6.16688	6.96515e-10	5.67845e-08
AT3G15450	1391.8	1493.52	1528.33	93.9546	206.084	53.3642	-2.97745	0.365633	8.14326	3.84763e-16	1.1203e-13
AT3G15510	67.2485	37.9159	66.4492	14.7794	23.4914	21.3457	-1.33363	0.308094	4.32866	1.50021e-05	0.00036437
AT3G15620	21.6156	18.4956	48.914	3.16701	3.20337	4.92592	-2.10596	0.397507	5.29792	1.17129e-07	5.24676e-06
AT3G15630	224.562	232.119	251.953	17.9464	43.7794	13.1358	-2.98656	0.269097	11.0985	1.27637e-28	1.48655e-25
AT3G15635	162.117	129.469	167.969	8.44535	21.3558	9.85184	-3.24871	0.270684	12.0019	3.47364e-33	6.06845e-30
AT3G15770	94.8684	58.261	53.5285	22.1691	36.3049	21.3457	-1.25225	0.274925	4.5549	5.24106e-06	0.000148805
AT3G16150	6.00433	5.54867	8.30615	33.7814	24.5592	98.5184	2.22287	0.407644	-5.45298	4.95328e-08	2.50823e-06
AT3G16770	425.107	385.633	186.427	148.849	186.863	126.432	-1.0337	0.253374	4.07976	4.50816e-05	0.000915989
AT3G16800	110.48	103.575	81.2157	36.9484	57.6607	49.2592	-1.0001	0.198927	5.02748	4.96957e-07	1.89029e-05
AT3G16810	140.501	115.597	143.973	363.15	294.71	331.679	1.25677	0.15595	-8.05878	7.70601e-16	2.14175e-13
AT3G16870	67.2485	45.3141	33.2246	112.957	91.83	110.833	1.04027	0.235636	-4.41474	1.01131e-05	0.00025873
AT3G16910	62.445	84.1548	118.132	195.299	163.372	262.716	1.15204	0.186055	-6.19194	5.94263e-10	4.9103e-08
AT3G17120	63.6459	112.823	68.295	219.579	142.016	200.321	1.10729	0.222225	-4.98274	6.26894e-07	2.3126e-05
AT3G17609	16.8121	13.8717	12.9207	110.845	100.372	105.907	2.62335	0.236924	-11.0725	1.70556e-28	1.89612e-25
AT3G17790	75.6546	55.4867	24.9185	209.022	248.795	306.228	1.96092	0.328091	-5.97675	2.27633e-09	1.64722e-07
AT3G18130	333.841	209	132.898	513.055	545.641	451.543	1.07928	0.222658	-4.84726	1.25175e-06	4.24801e-05
AT3G18600	115.283	116.522	103.365	334.647	301.117	347.277	1.43756	0.230656	-6.23248	4.59105e-10	3.9043e-08
AT3G18773	49.2355	57.3363	79.3699	16.8907	24.5592	18.8827	-1.46077	0.305027	4.78899	1.67626e-06	5.43739e-05
AT3G18775	49.2355	55.4867	74.7554	15.835	23.4914	17.2407	-1.48714	0.311354	4.77637	1.78485e-06	5.75908e-05
AT3G19000	69.6502	37.9159	49.8369	136.181	135.609	124.79	1.27992	0.178842	-7.15672	8.26288e-13	1.3123e-10
AT3G19002	54.039	22.1947	25.8414	76.0082	89.6945	86.2036	1.24678	0.217144	-5.74173	9.37159e-09	5.78814e-07
AT3G19040	19.2139	8.323	25.8414	0	2.13558	4.10493	-1.69743	0.462499	3.67013	0.000242432	0.00367828
AT3G19390	6.00433	3.69911	11.9978	0	0	0	-1.33851	0.424866	3.15042	0.00163035	0.0166285
AT3G19430	7.2052	1.84956	8.30615	0	0	0	-1.08575	0.385339	2.81765	0.00483766	0.0377294
AT3G19580	22.8165	16.646	12.9207	5.27835	4.27117	4.92592	-1.35652	0.3883	3.49349	0.000476749	0.00631312
AT3G19850	214.955	214.549	200.271	67.5628	120.66	59.9321	-1.30981	0.194056	6.74967	1.48186e-11	1.79422e-09
AT3G20040	18.013	13.8717	25.8414	4.22268	5.33896	5.74691	-1.48236	0.399284	3.71254	0.000205188	0.00320465
AT3G20240	69.6502	38.8407	57.2202	148.849	136.677	145.315	1.31972	0.191329	-6.89763	5.28761e-12	6.99051e-10
AT3G20395	7.2052	21.2699	32.3017	1.05567	7.47454	2.46296	-1.6441	0.444325	3.70021	0.000215425	0.0033406
AT3G20660	9.60693	28.6681	45.2224	5.27835	2.13558	4.92592	-1.94075	0.427984	4.53463	5.77043e-06	0.000161664
AT3G20840	1.20087	6.47345	11.0749	0	0	0.820987	-1.09156	0.388031	2.81308	0.00490696	0.0381043
AT3G21150	1.20087	0.924778	9.22906	20.0577	10.6779	15.5988	1.40664	0.390689	-3.6004	0.000317723	0.00457917
AT3G21310	12.0087	9.24778	23.0727	2.11134	7.47454	3.28395	-1.30099	0.427381	3.0441	0.00233377	0.0219705
AT3G21420	10.8078	16.646	19.381	5.27835	5.33896	5.74691	-1.18574	0.381618	3.10713	0.00188911	0.0186761
AT3G21540	99.6719	62.8849	92.2906	166.796	183.66	200.321	1.05989	0.187738	-5.6456	1.64605e-08	9.45049e-07
AT3G21670	295.413	467.013	262.105	772.75	768.81	733.141	1.09437	0.170365	-6.42371	1.32994e-10	1.31691e-08
AT3G21780	7.2052	9.24778	9.22906	0	0	2.46296	-1.34965	0.461265	2.92598	0.00343375	0.0293133
AT3G21781	7.2052	9.24778	10.152	0	0	2.46296	-1.37064	0.461589	2.96939	0.00298389	0.0264612
AT3G21890	10.8078	1.84956	4.61453	34.8371	29.8982	37.7654	2.13463	0.360731	-5.91753	3.2681e-09	2.24211e-07
AT3G22460	19.2139	15.7212	15.6894	0	0	3.28395	-2.17263	0.429846	5.05445	4.31637e-07	1.68911e-05
AT3G22800	3.6026	4.62389	10.152	0	0	0.820987	-1.15374	0.419144	2.75261	0.00591222	0.0432419
AT3G22840	3.6026	5.54867	4.61453	131.959	39.5083	99.3394	1.63945	0.45933	-3.56921	0.000358054	0.0050013
AT3G23080	353.055	393.956	280.563	168.907	179.389	125.611	-1.08151	0.201658	5.36312	8.1797e-08	3.86214e-06
AT3G23250	12.0087	16.646	4.61453	2.11134	4.27117	0.820987	-1.2082	0.46382	2.60488	0.00919061	0.0592477
AT3G23270	4.80346	1.84956	21.2268	0	0	0	-1.4252	0.402403	3.54173	0.000397512	0.00543153
AT3G23510	7.2052	0	8.30615	46.4494	9.61012	21.3457	1.28139	0.456038	-2.80984	0.00495663	0.0383515
AT3G23570	78.0563	78.6062	47.9911	229.08	113.186	107.549	1.01399	0.267377	-3.79237	0.000149218	0.00246926
AT3G23580	108.078	97.1017	70.1409	192.132	210.355	194.574	1.08265	0.147423	-7.34384	2.0755e-13	3.65198e-11
AT3G23620	147.707	122.071	110.749	304.033	294.71	252.864	1.10318	0.183573	-6.00945	1.86153e-09	1.37967e-07
AT3G23810	2342.89	3564.1	1444.35	6784.79	4931.06	5675.48	1.15865	0.214276	-5.40728	6.39907e-08	3.13017e-06
AT3G23990	218.558	263.562	188.273	561.616	471.964	520.506	1.14932	0.180616	-6.36335	1.97406e-10	1.85698e-08
AT3G24070	39.6286	53.6371	36.9162	26.3917	18.1525	17.2407	-1.01135	0.268635	3.76477	0.000166704	0.00269659
AT3G24090	22.8165	24.0442	33.2246	76.0082	45.915	54.1851	1.0125	0.261543	-3.87126	0.000108272	0.00189558
AT3G24190	271.396	327.372	258.414	653.459	566.997	759.413	1.16213	0.144431	-8.04629	8.53437e-16	2.28251e-13
AT3G24340	14.4104	4.62389	25.8414	2.11134	7.47454	3.28395	-1.23097	0.441527	2.78799	0.00530365	0.0399743
AT3G24460	13.2095	24.0442	24.9185	161.517	139.881	183.08	2.68133	0.248271	-10.8	3.443e-27	3.50871e-24
AT3G25890	106.877	85.0796	64.6034	191.076	177.253	166.66	1.02287	0.159016	-6.43253	1.25495e-10	1.25279e-08
AT3G25940	22.8165	18.4956	18.4581	51.7278	53.3896	46.7963	1.20635	0.273854	-4.40507	1.05751e-05	0.000269141
AT3G26200	24.0173	20.3451	30.4559	2.11134	7.47454	0.820987	-2.07854	0.397991	5.22258	1.76448e-07	7.63817e-06
AT3G26410	18.013	37.9159	18.4581	58.0618	60.8641	61.574	1.13739	0.256151	-4.44031	8.98301e-06	0.000234803
AT3G26500	24.0173	10.1726	9.22906	4.22268	5.33896	2.46296	-1.20262	0.430469	2.79374	0.00521019	0.0396117
AT3G26740	1766.47	1962.38	3194.18	631.29	714.352	621.487	-1.71786	0.228149	7.52954	5.09203e-14	1.01253e-11
AT3G26770	6.00433	3.69911	7.38325	1.05567	1.06779	0	-1.20186	0.455134	2.64068	0.00827407	0.055036
AT3G26890	288.208	245.991	233.495	89.7319	128.135	136.284	-1.08741	0.158241	6.87185	6.33733e-12	8.1191e-10
AT3G27210	48.0346	49.938	30.4559	20.0577	10.6779	20.5247	-1.14062	0.305462	3.73408	0.000188404	0.0030039
AT3G27355	13.2095	4.62389	15.6894	5.27835	3.20337	0.820987	-1.20155	0.45012	2.6694	0.0075987	0.0516247
AT3G27475	4.80346	6.47345	16.6123	3.16701	1.06779	0.820987	-1.28544	0.462419	2.77982	0.00543891	0.0406928
AT3G27500	9.60693	2.77433	11.9978	1.05567	1.06779	2.46296	-1.20777	0.461322	2.61806	0.00884312	0.0576606
AT3G27550	19.2139	10.1726	20.3039	46.4494	38.4405	38.5864	1.16321	0.298497	-3.89689	9.74354e-05	0.00172937
AT3G27730	12.0087	17.5708	25.8414	4.22268	2.13558	4.92592	-1.57729	0.43292	3.64337	0.00026909	0.00398632
AT3G28415	9.60693	3.69911	12.9207	0	1.06779	0	-1.0332	0.377088	2.73996	0.00614475	0.0442936
AT3G28550	9.60693	11.0973	10.152	2.11134	0	0	-1.43947	0.455324	3.16143	0.00156999	0.0161679
AT3G28640	3.6026	6.47345	16.6123	1.05567	2.13558	3.28395	-1.19496	0.446752	2.67477	0.00747812	0.0510038
AT3G28880	18.013	0.924778	13.8436	1.05567	0	1.64197	-1.39264	0.463252	3.00622	0.00264519	0.0241914
AT3G29035	96.0693	58.261	19.381	16.8907	22.4236	17.2407	-1.16625	0.414965	2.81049	0.00494666	0.0383229
AT3G29060	3.6026	7.39823	15.6894	2.11134	0	1.64197	-1.24142	0.458357	2.70842	0.00676039	0.0475096
AT3G29200	104.475	87.8539	75.6783	230.136	274.422	263.537	1.47098	0.151632	-9.70102	2.98506e-22	2.02802e-19
AT3G29590	3.6026	5.54867	12.9207	34.8371	16.0169	18.0617	1.07441	0.401343	-2.67703	0.00742779	0.0507555
AT3G30775	112.881	214.549	430.074	65.4515	117.457	62.395	-1.29458	0.384826	3.36408	0.000768002	0.00915825
AT3G30842	8.40606	0.924778	26.7643	0	0	0.820987	-1.51232	0.427	3.54173	0.000397515	0.00543153
AT3G32920	3.6026	1.84956	13.8436	0	0	0	-1.15995	0.414554	2.79807	0.00514097	0.0392268
AT3G42060	4.80346	8.323	12.9207	0	3.20337	0	-1.31893	0.430247	3.06551	0.00217297	0.0207685
AT3G43153	3.6026	5.54867	5.53744	0	0	0	-1.03417	0.386375	2.67659	0.0074375	0.0507977
AT3G43850	20.4147	12.9469	17.5352	2.11134	2.13558	4.92592	-1.67872	0.426297	3.93792	8.21923e-05	0.00151261
AT3G44310	3564.17	2763.24	1510.8	7913.3	6382.19	7195.13	1.35977	0.213648	-6.36454	1.95881e-10	1.84975e-08
AT3G44450	212.553	148.889	101.52	397.987	477.303	324.29	1.28025	0.223028	-5.74029	9.45163e-09	5.82287e-07
AT3G44540	8.40606	0.924778	6.46034	0	0	0	-1.08254	0.3897	2.77787	0.00547171	0.0408882
AT3G44750	177.728	113.748	104.288	424.379	486.913	394.074	1.58495	0.241539	-6.56187	5.31382e-11	5.80203e-09
AT3G44770	6.00433	7.39823	16.6123	2.11134	1.06779	2.46296	-1.29711	0.463506	2.79847	0.00513451	0.0392268
AT3G44990	297.815	256.164	170.738	932.156	1035.76	1252.83	1.95344	0.259355	-7.53193	4.99966e-14	1.00231e-11
AT3G45730	40.8294	36.0664	47.0682	12.668	27.7626	16.4197	-1.00846	0.308036	3.27384	0.00106095	0.0119221
AT3G45940	6.00433	2.77433	8.30615	0	0	0	-1.09289	0.393934	2.77429	0.00553226	0.0412273
AT3G46230	3.6026	1.84956	14.7665	0	2.13558	0	-1.19578	0.443176	2.6982	0.0069715	0.0485919
AT3G46940	56.4407	45.3141	51.6827	103.456	112.118	122.327	1.09056	0.175652	-6.20867	5.34346e-10	4.46042e-08
AT3G47010	14.4104	22.1947	23.0727	8.44535	8.54233	7.38888	-1.05702	0.356056	2.96871	0.00299057	0.0264998
AT3G47160	244.977	210.849	221.497	67.5628	85.4233	58.2901	-1.64646	0.174616	9.42902	4.13951e-21	2.24987e-18
AT3G47340	350.653	497.531	711.561	125.625	105.711	27.9136	-2.06079	0.39744	5.18516	2.15824e-07	9.18023e-06
AT3G47360	25.2182	13.8717	16.6123	11.6124	2.13558	8.20987	-1.04514	0.37852	2.76111	0.00576056	0.0424501
AT3G47420	93.6675	107.274	37.8391	168.907	227.44	234.802	1.29466	0.243496	-5.31694	1.05526e-07	4.84231e-06
AT3G47430	61.2442	46.2389	46.1453	140.404	168.711	163.376	1.54666	0.181007	-8.54476	1.28803e-17	4.50038e-15
AT3G47800	351.854	377.31	398.695	111.901	105.711	103.444	-1.79491	0.135309	13.2652	3.68224e-40	2.25151e-36
AT3G48360	117.685	165.535	182.735	10.5567	14.9491	12.3148	-2.4394	0.412223	5.91767	3.26529e-09	2.24211e-07
AT3G48390	20.4147	15.7212	33.2246	2.11134	13.8813	0.820987	-1.56488	0.397336	3.93842	8.20194e-05	0.00151056
AT3G48530	278.601	307.951	203.962	135.126	114.254	82.9197	-1.22581	0.176968	6.92675	4.30618e-12	5.91688e-10
AT3G48690	139.3	189.58	117.209	372.651	275.49	286.524	1.0052	0.18296	-5.49414	3.92628e-08	2.04317e-06
AT3G49210	26.4191	30.5177	25.8414	8.44535	8.54233	12.3148	-1.26558	0.32337	3.91372	9.08855e-05	0.00163649
AT3G49320	3.6026	5.54867	13.8436	16.8907	17.0847	23.8086	1.02581	0.346614	-2.95952	0.00308121	0.0270348
AT3G49370	32.4234	33.292	27.6872	15.835	13.8813	9.85184	-1.0562	0.346738	3.04612	0.00231814	0.0218318
AT3G49400	34.8251	36.0664	41.5308	15.835	18.1525	17.2407	-1.03394	0.295635	3.49736	0.000469885	0.0062459
AT3G49480	4.80346	3.69911	9.22906	0	0	0.820987	-1.29478	0.458298	2.82519	0.00472519	0.0370803
AT3G49510	7.2052	18.4956	10.152	2.11134	6.40675	2.46296	-1.20855	0.406987	2.96951	0.00298276	0.0264608
AT3G49790	144.104	117.447	67.3721	28.5031	57.6607	16.4197	-1.40946	0.351566	4.00909	6.0953e-05	0.00117478
AT3G49980	6.00433	3.69911	12.9207	1.05567	0	0.820987	-1.1188	0.406448	2.75263	0.00591185	0.0432419
AT3G50080	14.4104	34.2168	42.4537	10.5567	18.1525	9.03086	-1.116	0.345498	3.23012	0.0012374	0.0134748
AT3G50230	4.80346	1.84956	12.9207	0	0	0	-1.10783	0.395624	2.8002	0.00510706	0.0391501
AT3G51238	33.6242	36.0664	32.3017	351.538	207.152	318.543	2.85086	0.233999	-12.1832	3.81848e-34	8.49023e-31
AT3G51240	33.6242	41.615	32.3017	363.15	210.355	325.932	2.8167	0.231789	-12.152	5.59697e-34	1.14076e-30
AT3G51540	2.40173	1.84956	11.9978	0	0	0	-1.12931	0.41677	2.70967	0.00673504	0.0473894
AT3G51710	9.60693	8.323	18.4581	0	2.13558	4.10493	-1.5425	0.428321	3.60127	0.00031667	0.0045667
AT3G51750	20.4147	24.969	29.533	58.0618	69.4064	65.679	1.22851	0.253747	-4.84148	1.28877e-06	4.35368e-05
AT3G51840	409.495	513.252	402.387	172.074	207.152	182.259	-1.22258	0.153082	7.98643	1.38898e-15	3.57597e-13
AT3G52060	110.48	96.1769	134.744	42.2268	39.5083	68.1419	-1.11901	0.21113	5.3001	1.15738e-07	5.2131e-06
AT3G52080	28.8208	18.4956	35.0704	7.38968	11.7457	9.85184	-1.28069	0.334507	3.82859	0.000128879	0.00218291
AT3G52370	80.458	109.124	80.2928	258.639	142.016	242.191	1.14935	0.236995	-4.84966	1.2367e-06	4.21063e-05
AT3G52450	15.6113	24.969	26.7643	5.27835	9.61012	12.3148	-1.07753	0.365835	2.94541	0.00322524	0.0279727
AT3G52460	10.8078	5.54867	14.7665	3.16701	0	3.28395	-1.30769	0.457158	2.86049	0.0042299	0.0342339
AT3G52480	25.2182	22.1947	21.2268	12.668	8.54233	6.5679	-1.13441	0.333673	3.39976	0.000674452	0.00832277
AT3G52630	31.2225	16.646	21.2268	53.8391	46.9828	48.4382	1.01855	0.260751	-3.90623	9.37459e-05	0.00167605
AT3G52740	52.8381	40.6902	36.9162	108.734	72.6098	100.981	1.06182	0.19953	-5.32159	1.02863e-07	4.73772e-06
AT3G53230	28.8208	25.8938	19.381	92.8989	43.7794	52.5432	1.17705	0.305492	-3.85297	0.000116692	0.0020165
AT3G53800	312.225	309.801	289.792	82.3422	139.881	73.8888	-1.58018	0.190389	8.29972	1.04358e-16	3.19047e-14
AT3G54580	12.0087	9.24778	18.4581	1.05567	0	0	-1.81748	0.455177	3.99291	6.52686e-05	0.00124636
AT3G54590	12.0087	7.39823	14.7665	2.11134	0	0	-1.89368	0.458993	4.12573	3.69559e-05	0.000777855
AT3G55090	18.013	18.4956	24.9185	5.27835	9.61012	3.28395	-1.40541	0.394871	3.55916	0.000372039	0.00515543
AT3G55510	88.8641	58.261	83.0615	181.575	201.813	188.827	1.25144	0.185854	-6.73345	1.6569e-11	1.96721e-09
AT3G55580	40.8294	34.2168	39.685	21.1134	14.9491	16.4197	-1.01196	0.305662	3.31071	0.000930603	0.0106797
AT3G56000	28.8208	21.2699	19.381	8.44535	12.8135	5.74691	-1.16339	0.350931	3.31516	0.000915911	0.0105319
AT3G56070	126.091	69.3584	63.6805	226.969	226.372	211.815	1.27974	0.217745	-5.87724	4.17168e-09	2.78467e-07
AT3G56290	127.292	86.9292	107.98	907.875	701.539	808.672	2.80948	0.162268	-17.3138	3.70025e-67	9.05008e-63
AT3G56620	12.0087	20.3451	16.6123	7.38968	5.33896	7.38888	-1.02769	0.371986	2.76271	0.00573229	0.0422927
AT3G57150	198.143	157.212	165.2	377.93	407.896	372.728	1.10107	0.172265	-6.39171	1.64039e-10	1.59209e-08
AT3G57490	98.471	82.3053	30.4559	196.354	183.66	143.673	1.21274	0.239592	-5.06171	4.15504e-07	1.63382e-05
AT3G57660	229.365	224.721	239.033	491.942	476.235	526.253	1.04435	0.191963	-5.44037	5.31692e-08	2.66017e-06
AT3G57760	14.4104	24.0442	16.6123	8.44535	5.33896	9.03086	-1.02786	0.372557	2.75892	0.00579933	0.0426202
AT3G57765	456.329	53.6371	68.295	13.7237	77.9488	45.9753	-1.22429	0.46229	2.64832	0.00808932	0.0540718
AT3G57770	445.521	64.7345	55.3744	20.0577	81.1521	41.0493	-1.22381	0.45929	2.66458	0.00770849	0.0520382
AT3G59350	135.698	204.376	217.806	78.1195	92.8978	76.3518	-1.1002	0.2513	4.37802	1.1976e-05	0.000298688
AT3G59670	66.0476	56.4115	84.9074	178.408	152.694	169.123	1.18499	0.208627	-5.67994	1.34744e-08	8.01842e-07
AT3G59940	1308.94	1192.96	754.937	384.264	559.523	329.216	-1.31263	0.190888	6.87648	6.13513e-12	7.93931e-10
AT3G60286	38.4277	66.584	57.2202	20.0577	22.4236	12.3148	-1.43938	0.292938	4.91361	8.94148e-07	3.15571e-05
AT3G60290	76.8554	111.898	97.828	43.2824	36.3049	23.8086	-1.37668	0.26209	5.25268	1.49904e-07	6.55875e-06
AT3G60920	12.0087	4.62389	36.9162	2.11134	1.06779	0.820987	-1.82061	0.456918	3.98454	6.7611e-05	0.00128687
AT3G61060	207.75	231.195	178.121	36.9484	65.1353	43.5123	-1.96865	0.228746	8.60626	7.54805e-18	2.93032e-15
AT3G61160	49.2355	37.9159	43.3766	16.8907	20.288	22.1666	-1.024	0.274843	3.72575	0.000194737	0.00307878
AT3G61198	315.828	95.2522	56.2973	6.33401	57.6607	31.1975	-1.27753	0.463466	2.75646	0.00584304	0.0428128
AT3G61220	44.432	86.0044	47.9911	266.029	218.897	256.148	1.93743	0.183707	-10.5463	5.28121e-26	4.968e-23
AT3G61300	9.60693	2.77433	11.0749	1.05567	0	0.820987	-1.39809	0.462705	3.02157	0.0025147	0.0233858
AT3G62150	232.968	174.783	189.196	66.5072	123.864	64.858	-1.14482	0.257756	4.4415	8.93344e-06	0.000234436
AT3G62460	18.013	11.0973	11.9978	31.6701	30.9659	29.5555	1.02656	0.313076	-3.27894	0.00104199	0.0117497
AT3G62550	853.816	620.526	613.733	145.682	223.168	178.975	-1.8566	0.197496	9.40072	5.41895e-21	2.88123e-18
AT3G62680	3.6026	6.47345	12.9207	0	0	0	-1.35496	0.387831	3.49369	0.0004764	0.00631312
AT3G62950	84.0606	74.907	44.2995	21.1134	36.3049	9.85184	-1.42525	0.312574	4.55974	5.12181e-06	0.000145662
AT4G00050	84.0606	77.6814	57.2202	206.911	121.728	183.901	1.15486	0.204709	-5.64146	1.68619e-08	9.65826e-07
AT4G00163	81.6589	86.0044	82.1386	190.02	193.27	188.827	1.1259	0.181372	-6.2077	5.37665e-10	4.47286e-08
AT4G00165	81.6589	90.6283	83.9844	196.354	194.338	192.932	1.11622	0.18313	-6.09521	1.09291e-09	8.54006e-08
AT4G01010	45.6329	26.8186	31.3788	9.50102	13.8813	12.3148	-1.25448	0.348327	3.60145	0.000316445	0.00456614
AT4G01080	20.4147	116.522	44.2995	560.56	127.067	163.376	1.5451	0.43278	-3.57019	0.000356726	0.00499131
AT4G01250	19.2139	26.8186	27.6872	4.22268	16.0169	6.5679	-1.20071	0.358322	3.35091	0.000805476	0.00954011
AT4G01330	281.003	265.411	358.088	114.012	167.643	108.37	-1.18766	0.184281	6.44483	1.15728e-10	1.16003e-08
AT4G01600	18.013	17.5708	20.3039	6.33401	4.27117	9.03086	-1.15651	0.374669	3.08674	0.00202367	0.01961
AT4G01660	70.8511	61.0354	64.6034	135.126	134.542	146.957	1.0199	0.200648	-5.08302	3.71478e-07	1.48097e-05
AT4G01750	18.013	13.8717	21.2268	4.22268	4.27117	4.10493	-1.4693	0.410812	3.57657	0.000348135	0.0048935
AT4G01970	7.2052	4.62389	8.30615	0	0	0	-1.2745	0.425086	2.99822	0.00271561	0.0246476
AT4G02555	12.0087	20.3451	9.22906	24.2804	51.254	32.0185	1.148	0.319502	-3.59309	0.000326775	0.0046748
AT4G02930	174.126	173.858	172.583	359.983	345.964	371.907	1.00563	0.150962	-6.66148	2.71077e-11	3.08372e-09
AT4G03315	16.8121	16.646	23.9956	8.44535	7.47454	4.92592	-1.19009	0.385462	3.08743	0.00201892	0.019587
AT4G03460	6.00433	4.62389	10.152	0	0	1.64197	-1.11892	0.417094	2.68265	0.00730411	0.0502198
AT4G03510	118.886	113.748	119.055	49.6164	59.7963	53.3642	-1.07608	0.203632	5.28443	1.26097e-07	5.62789e-06
AT4G03600	21.6156	15.7212	17.5352	5.27835	7.47454	9.03086	-1.06784	0.363157	2.94044	0.00327748	0.0282735
AT4G03960	28.8208	15.7212	11.0749	42.2268	36.3049	42.6913	1.00598	0.301411	-3.33758	0.00084512	0.00989466
AT4G04020	361.461	471.637	347.936	2231.68	1022.94	1773.33	1.94972	0.221341	-8.80865	1.26663e-18	5.84513e-16
AT4G04330	369.867	352.341	364.548	153.072	177.253	173.228	-1.10532	0.127117	8.6953	3.45918e-18	1.4587e-15
AT4G04630	82.8598	59.1858	65.5263	23.2247	40.5761	22.1666	-1.18391	0.260753	4.54036	5.6159e-06	0.000157697
AT4G04940	98.471	85.0796	94.1364	248.082	212.49	281.599	1.35704	0.177185	-7.65889	1.8755e-14	3.98877e-12
AT4G04980	2.40173	0.924778	16.6123	0	0	0	-1.0247	0.353296	2.90042	0.00372669	0.0311083
AT4G05070	631.656	448.517	457.761	178.408	223.168	182.259	-1.35605	0.184985	7.33058	2.29156e-13	4.00336e-11
AT4G05120	39.6286	71.2079	46.1453	14.7794	13.8813	20.5247	-1.50144	0.290029	5.17687	2.25643e-07	9.51514e-06
AT4G05360	6.00433	0.924778	10.152	0	0	0	-1.23777	0.414231	2.98812	0.00280702	0.0252869
AT4G05440	33.6242	36.9911	41.5308	85.5092	77.9488	77.9938	1.01998	0.218611	-4.66571	3.07549e-06	9.34415e-05
AT4G06746	1.20087	6.47345	8.30615	0	1.06779	0	-1.22885	0.440117	2.79209	0.00523686	0.0396983
AT4G08150	22.8165	10.1726	50.7598	65.4515	50.1862	86.2036	1.05206	0.343401	-3.06365	0.00218651	0.0208559
AT4G08370	7.2052	1.84956	11.0749	0	0	0.820987	-1.08376	0.382231	2.83535	0.00457757	0.0362559
AT4G08395	7.2052	5.54867	10.152	0	1.06779	0	-1.04671	0.351951	2.97401	0.00293934	0.0261896
AT4G08535	13.2095	2.77433	14.7665	1.05567	0	0	-1.61484	0.428989	3.76429	0.000167026	0.00270001
AT4G08620	3.6026	4.62389	11.0749	0	0	0	-1.15186	0.399217	2.8853	0.00391037	0.0322345
AT4G08630	3.6026	0.924778	19.381	0	1.06779	0	-1.10247	0.375976	2.93228	0.00336481	0.0288456
AT4G08760	7.2052	4.62389	15.6894	0	1.06779	0	-1.11032	0.380554	2.91764	0.00352695	0.0299106
AT4G09225	45.6329	57.3363	41.5308	152.016	70.4742	94.4135	1.03253	0.238708	-4.32549	1.52195e-05	0.000368554
AT4G09535	9.60693	6.47345	2.76872	20.0577	12.8135	17.2407	1.08503	0.375238	-2.89158	0.00383304	0.0317684
AT4G09750	42.0303	63.8097	56.2973	161.517	79.0166	150.241	1.14385	0.252141	-4.53654	5.71858e-06	0.000160396
AT4G09970	8.40606	11.0973	22.1497	25.3361	29.8982	40.2284	1.00058	0.292089	-3.42559	0.000613461	0.00773802
AT4G10120	317.029	325.522	323.94	626.012	991.978	1098.48	1.41847	0.17727	-8.00178	1.22637e-15	3.19091e-13
AT4G10910	21.6156	20.3451	23.9956	1.05567	2.13558	8.20987	-1.82148	0.409611	4.44685	8.71399e-06	0.000230114
AT4G11230	7.2052	5.54867	17.5352	2.11134	2.13558	0.820987	-1.35063	0.463415	2.91451	0.00356245	0.0301489
AT4G11300	13.2095	15.7212	18.4581	7.38968	2.13558	4.10493	-1.2716	0.421778	3.01486	0.00257098	0.0237108
AT4G11360	132.095	98.9513	108.903	30.6144	45.915	39.4074	-1.4696	0.213181	6.89371	5.43561e-12	7.10931e-10
AT4G11373	4.80346	3.69911	20.3039	0	0	0.820987	-1.35881	0.40873	3.32448	0.000885837	0.0102682
AT4G11910	19.2139	9.24778	12.9207	2.11134	1.06779	4.10493	-1.31668	0.455755	2.88902	0.0038645	0.0319317
AT4G12320	450.325	612.203	615.578	1467.38	1471.42	1569.73	1.37278	0.142208	-9.65333	4.75864e-22	2.98428e-19
AT4G12470	20.4147	13.8717	15.6894	5.27835	3.20337	3.28395	-1.49417	0.412221	3.6247	0.000289301	0.00424713
AT4G12600	246.178	172.009	165.2	487.719	411.1	432.66	1.10646	0.221497	-4.99538	5.87207e-07	2.19266e-05
AT4G12690	49.2355	45.3141	57.2202	15.835	25.627	13.9568	-1.35233	0.272083	4.97028	6.68569e-07	2.44057e-05
AT4G13420	2.40173	3.69911	14.7665	0	0	0	-1.00835	0.359601	2.80408	0.00504601	0.0388221
AT4G13750	106.877	72.1327	106.134	192.132	190.067	261.074	1.09936	0.218327	-5.03539	4.76872e-07	1.83098e-05
AT4G13800	33.6242	44.3894	35.0704	85.5092	102.508	108.37	1.28937	0.237482	-5.42936	5.65566e-08	2.81151e-06
AT4G13930	1160.04	1170.77	688.488	2959.04	2547.75	2673.95	1.37374	0.170527	-8.05586	7.89238e-16	2.1689e-13
AT4G14140	10.8078	2.77433	29.533	0	2.13558	1.64197	-1.5058	0.455608	3.30504	0.000949643	0.0108534
AT4G14780	3.6026	2.77433	11.0749	0	1.06779	0	-1.12863	0.406496	2.77648	0.00549509	0.0410128
AT4G14870	99.6719	126.695	131.976	45.3938	62.9997	36.1234	-1.26323	0.221377	5.70625	1.15494e-08	6.99193e-07
AT4G15233	33.6242	28.6681	65.5263	24.2804	14.9491	13.9568	-1.10729	0.322878	3.42943	0.00060485	0.00765705
AT4G15248	1.20087	10.1726	7.38325	12.668	23.4914	15.5988	1.08832	0.387384	-2.8094	0.00496333	0.0383703
AT4G15260	19.2139	29.5929	22.1497	7.38968	7.47454	10.6728	-1.16475	0.376832	3.0909	0.0019955	0.0193982
AT4G15340	6.00433	0	14.7665	0	0	0	-1.15512	0.416443	2.77377	0.00554107	0.0412804
AT4G15550	196.942	103.575	77.5241	263.917	307.524	282.42	1.10435	0.216127	-5.10973	3.22615e-07	1.30207e-05
AT4G15770	116.484	94.3274	119.978	271.307	209.287	248.759	1.05016	0.233471	-4.49801	6.85937e-06	0.000187525
AT4G16050	4.80346	0	19.381	0	0	0	-1.00117	0.361473	2.7697	0.00561072	0.0417103
AT4G16480	52.8381	49.938	67.3721	29.5587	30.9659	19.7037	-1.02941	0.254885	4.03872	5.37442e-05	0.00105665
AT4G16520	479.146	449.442	364.548	116.124	169.779	125.611	-1.59632	0.188423	8.47198	2.4125e-17	8.08286e-15
AT4G16620	2.40173	6.47345	6.46034	1.05567	0	0	-1.26993	0.461902	2.74935	0.0059714	0.0435576
AT4G16740	2.40173	25.8938	15.6894	5.27835	2.13558	1.64197	-1.31676	0.462675	2.84596	0.00442771	0.0353552
AT4G17243	63.6459	63.8097	119.055	21.1134	24.5592	22.1666	-1.70545	0.27843	6.12524	9.0547e-10	7.21368e-08
AT4G17245	64.8468	65.6593	120.901	20.0577	27.7626	24.6296	-1.64757	0.277178	5.94409	2.77996e-09	1.9538e-07
AT4G17770	183.732	162.761	155.048	333.591	314.998	495.055	1.11611	0.205772	-5.42401	5.82761e-08	2.88792e-06
AT4G17880	87.6632	121.146	107.057	228.025	243.456	256.969	1.15002	0.149104	-7.71287	1.23023e-14	2.68652e-12
AT4G18170	8.40606	23.1195	12.9207	3.16701	7.47454	4.10493	-1.20612	0.415957	2.89962	0.00373614	0.0311587
AT4G18340	26.4191	30.5177	41.5308	8.44535	9.61012	13.9568	-1.3847	0.333585	4.15098	3.31051e-05	0.000706531
AT4G18590	38.4277	44.3894	12.9207	73.8968	96.1012	59.1111	1.13527	0.256651	-4.42341	9.71565e-06	0.000249344
AT4G18790	3.6026	4.62389	13.8436	0	1.06779	0	-1.11695	0.370654	3.01345	0.002583	0.0237768
AT4G19700	31.2225	29.5929	24.9185	12.668	12.8135	4.10493	-1.32276	0.335039	3.94808	7.87796e-05	0.00145859
AT4G19975	7.2052	5.54867	10.152	17.9464	7.47454	34.4815	1.0849	0.386456	-2.80731	0.00499571	0.0385199
AT4G20140	37.2268	24.969	27.6872	4.22268	16.0169	13.1358	-1.20679	0.325968	3.70219	0.000213749	0.00332351
AT4G20160	12.0087	0.924778	15.6894	0	0	0	-1.51511	0.423575	3.57696	0.000347618	0.00488905
AT4G20700	7.2052	4.62389	20.3039	3.16701	0	0	-1.24114	0.419431	2.95911	0.00308527	0.0270398
AT4G20770	14.4104	9.24778	16.6123	4.22268	1.06779	3.28395	-1.51096	0.433849	3.48268	0.000496428	0.00653479
AT4G20820	14.4104	15.7212	31.3788	6.33401	8.54233	5.74691	-1.23026	0.396148	3.10556	0.00189919	0.0187172
AT4G21480	19.2139	8.323	16.6123	2.11134	4.27117	4.10493	-1.40908	0.423938	3.32379	0.000888022	0.0102789
AT4G21510	55.2398	24.0442	26.7643	16.8907	14.9491	15.5988	-1.0026	0.311786	3.21567	0.00130142	0.0139974
AT4G21760	57.6416	50.8628	37.8391	127.736	103.576	114.117	1.17273	0.202115	-5.8023	6.54114e-09	4.19904e-07
AT4G22214	10.8078	0.924778	5.53744	0	1.06779	0	-1.20587	0.448556	2.68834	0.00718085	0.0496478
AT4G22410	10.8078	4.62389	32.3017	1.05567	0	0	-1.92464	0.445154	4.32354	1.53546e-05	0.000370357
AT4G22880	20.4147	17.5708	14.7665	92.8989	59.7963	77.1728	1.81592	0.28403	-6.39343	1.62207e-10	1.58058e-08
AT4G23030	8.40606	8.323	23.0727	1.05567	3.20337	5.74691	-1.21222	0.454172	2.66907	0.00760614	0.0516322
AT4G23260	48.0346	42.5398	61.8347	155.183	124.932	149.42	1.41332	0.179245	-7.88484	3.14942e-15	7.78066e-13
AT4G23680	10.8078	10.1726	19.381	39.0598	28.8304	37.7654	1.07409	0.38361	-2.79996	0.0051109	0.0391553
AT4G23700	13.2095	8.323	16.6123	1.05567	3.20337	0.820987	-1.36175	0.463876	2.9356	0.00332901	0.0285888
AT4G24010	13.2095	17.5708	13.8436	54.8948	29.8982	52.5432	1.40983	0.288751	-4.8825	1.04752e-06	3.6444e-05
AT4G24040	26.4191	36.9911	29.533	10.5567	14.9491	9.03086	-1.27532	0.316524	4.02914	5.5981e-05	0.00109185
AT4G24050	75.6546	70.2831	81.2157	45.3938	35.2371	18.0617	-1.09414	0.300505	3.641	0.000271583	0.00401595
AT4G24150	3.6026	0.924778	21.2268	0	1.06779	0.820987	-1.35668	0.450355	3.01247	0.00259134	0.0238088
AT4G24230	115.283	130.394	88.599	25.3361	26.6948	28.7345	-1.93112	0.220195	8.77005	1.78589e-18	7.94167e-16
AT4G24260	6.00433	7.39823	11.0749	0	0	0	-1.48746	0.43732	3.40132	0.000670622	0.00828388
AT4G24800	635.258	852.646	524.211	252.305	352.371	281.599	-1.1524	0.183063	6.29507	3.07262e-10	2.73273e-08
AT4G24972	117.685	101.726	113.517	299.81	239.185	229.055	1.1331	0.202021	-5.60879	2.03741e-08	1.14818e-06
AT4G25110	18.013	5.54867	23.9956	0	2.13558	4.92592	-1.44779	0.452429	3.20004	0.00137408	0.0146009
AT4G25250	6.00433	3.69911	8.30615	0	0	0	-1.11674	0.352827	3.16511	0.00155025	0.0160127
AT4G25470	18.013	28.6681	15.6894	5.27835	6.40675	4.92592	-1.48309	0.394866	3.75594	0.000172692	0.00278425
AT4G25490	14.4104	9.24778	13.8436	1.05567	5.33896	3.28395	-1.35172	0.427384	3.16278	0.00156269	0.0161063
AT4G25630	94.8684	63.8097	59.066	213.245	193.27	236.444	1.47046	0.217685	-6.75498	1.42859e-11	1.74703e-09
AT4G25700	105.676	96.1769	73.8325	278.697	286.168	284.061	1.54971	0.179578	-8.62973	6.14954e-18	2.46566e-15
AT4G25730	151.309	144.265	124.592	324.09	263.744	321.827	1.05133	0.194781	-5.39748	6.75817e-08	3.28611e-06
AT4G25940	129.694	91.553	147.665	46.4494	64.0675	54.1851	-1.08511	0.244925	4.43038	9.40677e-06	0.000243719
AT4G26050	7.2052	3.69911	10.152	1.05567	0	0.820987	-1.14916	0.412132	2.78833	0.005298	0.039944
AT4G26110	260.588	204.376	223.343	591.175	466.625	433.481	1.0583	0.177969	-5.94654	2.73864e-09	1.93589e-07
AT4G26120	14.4104	9.24778	10.152	2.11134	2.13558	1.64197	-1.31795	0.45629	2.8884	0.00387211	0.0319514
AT4G26150	20.4147	18.4956	47.9911	108.734	61.9319	96.8765	1.39195	0.308527	-4.51159	6.43428e-06	0.000177618
AT4G26290	13.2095	9.24778	12.9207	4.22268	2.13558	4.92592	-1.11307	0.422181	2.63648	0.00837711	0.0554975
AT4G26330	3.6026	2.77433	17.5352	1.05567	1.06779	0	-1.33498	0.438996	3.041	0.00235797	0.0221193
AT4G26380	3.6026	3.69911	13.8436	0	0	0.820987	-1.02656	0.389161	2.63788	0.00834269	0.0553869
AT4G26780	61.2442	33.292	49.8369	141.46	124.932	141.21	1.41169	0.213235	-6.62033	3.58391e-11	4.03942e-09
AT4G26850	1089.19	1196.66	814.926	3455.21	3212.98	4179.64	1.75228	0.137208	-12.771	2.38047e-37	7.27769e-34
AT4G26960	7.2052	14.7965	15.6894	40.1154	17.0847	32.0185	1.00139	0.345463	-2.89868	0.00374742	0.0312387
AT4G27030	75.6546	90.6283	81.2157	188.965	205.016	213.457	1.2198	0.188085	-6.48535	8.85265e-11	9.13578e-09
AT4G27410	68.4494	140.566	50.7598	38.0041	20.288	25.4506	-1.47827	0.292092	5.06098	4.17107e-07	1.6375e-05
AT4G27450	189.737	184.956	132.898	11.6124	30.9659	9.85184	-3.03873	0.255236	11.9056	1.10711e-32	1.69235e-29
AT4G27460	2.40173	4.62389	16.6123	0	2.13558	0	-1.51656	0.462227	3.28099	0.00103444	0.0116916
AT4G27480	7.2052	8.323	9.22906	2.11134	1.06779	1.64197	-1.29627	0.460489	2.81499	0.00487781	0.0379578
AT4G27490	49.2355	25.8938	25.8414	80.2309	80.0843	76.3518	1.16598	0.232299	-5.01933	5.18514e-07	1.96313e-05
AT4G27560	108.078	339.394	111.672	803.364	300.049	389.969	1.1538	0.358255	-3.22063	0.00127911	0.0138628
AT4G27657	12.0087	0.924778	5.53744	29.5587	14.9491	30.3765	1.60749	0.362581	-4.43347	9.27291e-06	0.000240506
AT4G27820	207.75	186.805	204.885	405.377	392.947	433.481	1.00257	0.13784	-7.27342	3.50497e-13	5.8316e-11
AT4G28150	33.6242	18.4956	22.1497	11.6124	5.33896	10.6728	-1.15911	0.355183	3.26341	0.0011008	0.0122551
AT4G28240	282.204	263.562	227.958	96.0659	161.236	116.58	-1.02058	0.189318	5.39084	7.01295e-08	3.37643e-06
AT4G28250	138.1	124.845	83.0615	369.484	280.829	543.493	1.66216	0.227565	-7.30411	2.79102e-13	4.80723e-11
AT4G28350	25.2182	20.3451	36.9162	12.668	11.7457	9.85184	-1.06046	0.356062	2.9783	0.00289852	0.025873
AT4G28450	80.458	51.7876	63.6805	152.016	152.694	164.197	1.19288	0.203853	-5.85165	4.86731e-09	3.20013e-07
AT4G28680	19.2139	12.9469	11.0749	33.7814	53.3896	35.3024	1.3394	0.290263	-4.61444	3.94155e-06	0.000116428
AT4G28703	9.60693	16.646	22.1497	3.16701	2.13558	2.46296	-1.76974	0.427099	4.14362	3.41859e-05	0.00072454
AT4G28800	7.2052	0.924778	11.9978	0	0	0.820987	-1.07273	0.384026	2.79337	0.00521621	0.0396452
AT4G28811	6.00433	2.77433	11.9978	1.05567	0	0	-1.17145	0.406371	2.8827	0.00394282	0.0324473
AT4G29190	399.888	375.46	265.797	114.012	87.5589	105.907	-1.63122	0.250534	6.51095	7.46781e-11	7.83896e-09
AT4G29250	15.6113	8.323	12.9207	1.05567	3.20337	2.46296	-1.37274	0.458008	2.99718	0.00272485	0.0246923
AT4G29520	58.8424	64.7345	67.3721	211.134	138.813	133.821	1.23737	0.225375	-5.49029	4.01264e-08	2.07926e-06
AT4G29560	3.6026	4.62389	5.53744	14.7794	10.6779	13.9568	1.05289	0.393286	-2.67716	0.00742487	0.0507539
AT4G30170	6.00433	2.77433	9.22906	0	0	0	-1.42164	0.454763	3.12611	0.00177137	0.0177374
AT4G30180	8.40606	11.0973	19.381	1.05567	3.20337	4.10493	-1.44559	0.422665	3.42019	0.000625766	0.00784985
AT4G30690	371.068	357.889	321.171	144.627	140.948	83.7407	-1.4701	0.186135	7.89806	2.83286e-15	7.1429e-13
AT4G31310	37.2268	35.1416	40.6079	73.8968	102.508	96.0555	1.1785	0.206029	-5.72005	1.0649e-08	6.47892e-07
AT4G31390	123.689	155.363	142.128	299.81	289.371	340.71	1.09018	0.154814	-7.04183	1.89733e-12	2.79547e-10
AT4G31620	16.8121	1.84956	20.3039	3.16701	1.06779	2.46296	-1.29435	0.462445	2.79892	0.00512745	0.0392142
AT4G31640	6.00433	0.924778	12.9207	0	0	0	-1.27145	0.41813	3.04079	0.00235961	0.0221201
AT4G31870	18.013	15.7212	11.9978	145.682	43.7794	84.5617	2.24702	0.296496	-7.5786	3.49305e-14	7.17924e-12
AT4G32500	15.6113	0	16.6123	1.05567	1.06779	0.820987	-1.08764	0.404487	2.68893	0.00716814	0.049609
AT4G32630	3.6026	0.924778	14.7665	1.05567	0	0	-1.07491	0.400918	2.68113	0.00733732	0.0503453
AT4G32770	94.8684	80.4557	87.6761	204.8	162.304	210.994	1.09519	0.157371	-6.95926	3.42076e-12	4.78085e-10
AT4G33030	256.985	289.456	258.414	714.688	690.861	731.499	1.35176	0.155787	-8.67702	4.06286e-18	1.68423e-15
AT4G33465	20.4147	40.6902	11.0749	4.22268	4.27117	3.28395	-1.91948	0.415289	4.62204	3.79993e-06	0.000112927
AT4G33467	37.2268	82.3053	18.4581	8.44535	5.33896	4.92592	-2.25024	0.397842	5.65612	1.54831e-08	9.01631e-07
AT4G33980	10.8078	13.8717	23.0727	0	1.06779	3.28395	-2.0233	0.380753	5.31394	1.07279e-07	4.89522e-06
AT4G34050	619.647	580.761	490.986	1275.25	1140.4	1261.04	1.08978	0.113811	-9.57534	1.01523e-21	6.05622e-19
AT4G34320	4.80346	5.54867	14.7665	2.11134	0	1.64197	-1.25934	0.462732	2.72152	0.00649818	0.0461209
AT4G34550	6.00433	4.62389	10.152	66.5072	55.5251	68.9629	2.71777	0.328886	-8.26355	1.41409e-16	4.23798e-14
AT4G34740	218.558	179.407	165.2	431.769	428.184	412.135	1.13319	0.151629	-7.47346	7.81124e-14	1.49256e-11
AT4G34881	74.4537	24.969	47.0682	15.835	20.288	25.4506	-1.07974	0.304941	3.54082	0.000398889	0.00543993
AT4G35090	2777.6	2173.23	2123.61	6745.73	7218.27	7328.95	1.54799	0.119211	-12.9853	1.48307e-38	6.82955e-35
AT4G35320	105.676	115.597	73.8325	241.748	185.796	198.679	1.02429	0.18994	-5.39269	6.94106e-08	3.34841e-06
AT4G35380	15.6113	5.54867	21.2268	6.33401	1.06779	3.28395	-1.23919	0.452212	2.74027	0.00613879	0.0442637
AT4G35770	189.737	336.619	409.77	32.7257	27.7626	18.8827	-2.83439	0.384343	7.37465	1.64782e-13	2.98536e-11
AT4G35985	10.8078	35.1416	18.4581	11.6124	3.20337	7.38888	-1.16005	0.407608	2.84599	0.00442729	0.0353552
AT4G36040	548.796	483.659	486.371	140.404	235.982	194.574	-1.34939	0.21472	6.28441	3.29112e-10	2.91645e-08
AT4G36170	9.60693	3.69911	17.5352	1.05567	0	0.820987	-1.7719	0.461408	3.8402	0.000122936	0.00210263
AT4G36410	33.6242	38.8407	42.4537	10.5567	21.3558	13.1358	-1.20479	0.312037	3.86107	0.000112894	0.00195559
AT4G36430	4.80346	5.54867	7.38325	0	0	0	-1.40902	0.45321	3.10897	0.00187738	0.0185974
AT4G36450	15.6113	13.8717	3.69162	1.05567	2.13558	1.64197	-1.42697	0.462658	3.08428	0.00204046	0.0197099
AT4G36580	13.2095	18.4956	21.2268	48.5608	44.8472	48.4382	1.25016	0.27284	-4.58203	4.60476e-06	0.000133124
AT4G36640	58.8424	89.7035	44.2995	206.911	98.2368	114.938	1.01894	0.243892	-4.17785	2.94279e-05	0.000639208
AT4G36670	165.72	117.447	65.5263	39.0598	26.6948	23.8086	-1.74955	0.304288	5.74966	8.94244e-09	5.55112e-07
AT4G36850	12.0087	16.646	48.914	2.11134	4.27117	4.10493	-1.34934	0.463399	2.91184	0.00359309	0.0303034
AT4G37150	7.2052	19.4203	8.30615	65.4515	23.4914	30.3765	1.34827	0.398065	-3.38707	0.000706433	0.00857891
AT4G37260	79.2572	135.018	89.5219	31.6701	28.8304	27.0926	-1.61443	0.285329	5.65814	1.53018e-08	8.95341e-07
AT4G37520	81.6589	42.5398	47.9911	19.002	30.9659	11.4938	-1.30997	0.310044	4.22512	2.38813e-05	0.000535862
AT4G37610	54.039	86.9292	101.52	11.6124	36.3049	20.5247	-1.44197	0.375323	3.84195	0.00012206	0.00209205
AT4G37760	278.601	385.633	256.568	871.983	723.962	805.388	1.32509	0.15679	-8.45141	2.87808e-17	9.51245e-15
AT4G38390	4.80346	2.77433	7.38325	1.05567	0	0	-1.11087	0.427181	2.60047	0.00930962	0.0596684
AT4G38470	247.378	278.358	288.87	103.456	128.135	88.6666	-1.31668	0.184149	7.15009	8.67231e-13	1.36843e-10
AT4G38590	7.2052	1.84956	16.6123	1.05567	0	0	-1.28861	0.416241	3.09582	0.00196269	0.0191631
AT4G38932	120.087	123.92	85.8303	43.2824	52.3218	41.8703	-1.20217	0.215933	5.56734	2.58654e-08	1.41842e-06
AT4G39070	3.6026	24.0442	10.152	2.11134	1.06779	0.820987	-1.58291	0.459509	3.44479	0.0005715	0.0073181
AT4G39090	2790.81	2233.34	1993.48	658.738	753.861	642.833	-1.68652	0.215051	7.84244	4.41875e-15	1.07004e-12
AT4G39210	80.458	73.0575	75.6783	213.245	131.338	190.469	1.09398	0.269851	-4.05401	5.03469e-05	0.00100276
AT4G39580	16.8121	5.54867	6.46034	3.16701	0	0.820987	-1.34648	0.463172	2.90708	0.00364818	0.0306412
AT4G39730	381.875	384.708	282.409	816.032	665.234	842.333	1.10134	0.154879	-7.11094	1.15255e-12	1.76182e-10
AT4G39795	6.00433	3.69911	4.61453	17.9464	13.8813	25.4506	1.56656	0.390219	-4.01456	5.95574e-05	0.00115151
AT4G39800	1408.62	1013.56	713.406	2476.6	2747.43	3124.68	1.30833	0.228183	-5.73367	9.82798e-09	6.03952e-07
AT4G40020	2.40173	3.69911	12.9207	0	0	0.820987	-1.18133	0.437191	2.70208	0.00689067	0.0481658
AT5G00870	12.0087	9.24778	12.9207	29.5587	21.3558	27.9136	1.02308	0.319832	-3.19879	0.00138005	0.0146435
AT5G00880	28.8208	26.8186	25.8414	54.8948	66.2031	56.6481	1.02956	0.230806	-4.46072	8.1685e-06	0.000217394
AT5G01220	241.374	190.504	190.119	368.429	498.659	434.302	1.03069	0.140025	-7.36078	1.82833e-13	3.26403e-11
AT5G01380	6.00433	17.5708	9.22906	0	4.27117	1.64197	-1.15769	0.422034	2.74312	0.00608575	0.0440122
AT5G01410	593.228	398.579	215.037	2036.39	1518.4	1687.13	1.96331	0.23421	-8.38268	5.17349e-17	1.64329e-14
AT5G01760	6.00433	6.47345	8.30615	1.05567	2.13558	0	-1.27942	0.458603	2.78982	0.00527376	0.0398473
AT5G01790	37.2268	29.5929	39.685	123.513	75.8132	146.136	1.58452	0.235246	-6.7356	1.6325e-11	1.94769e-09
AT5G01815	30.0216	36.0664	39.685	8.44535	9.61012	13.1358	-1.40004	0.383051	3.65498	0.000257202	0.0038522
AT5G01830	25.2182	27.7433	47.0682	23.2247	7.47454	10.6728	-1.10177	0.349759	3.15008	0.00163223	0.0166407
AT5G01935	13.2095	9.24778	8.30615	3.16701	1.06779	4.10493	-1.20479	0.441173	2.73089	0.00631639	0.0451978
AT5G02020	28.8208	47.1637	20.3039	4.22268	6.40675	12.3148	-1.64653	0.35869	4.5904	4.42399e-06	0.000128506
AT5G02050	91.2658	64.7345	80.2928	191.076	230.643	183.901	1.29717	0.174435	-7.4364	1.03465e-13	1.94657e-11
AT5G02150	327.836	435.571	477.142	173.13	194.338	136.284	-1.25828	0.202095	6.22621	4.77857e-10	4.0163e-08
AT5G02155	91.2658	75.8318	59.066	27.4474	25.627	17.2407	-1.55134	0.267684	5.79541	6.8155e-09	4.35231e-07
AT5G02160	1880.56	1843.08	1559.71	961.715	805.115	467.963	-1.17571	0.231502	5.07862	3.80187e-07	1.50952e-05
AT5G02170	19.2139	12.0221	16.6123	2.11134	5.33896	2.46296	-1.46052	0.457896	3.18963	0.00142455	0.0149953
AT5G02270	10.8078	25.8938	27.6872	47.5051	58.7285	53.3642	1.08916	0.314074	-3.46785	0.000524648	0.00682181
AT5G02490	78.0563	86.0044	68.295	370.54	162.304	216.741	1.53003	0.258964	-5.90828	3.45692e-09	2.35513e-07
AT5G02500	8890.01	7288.18	6782.44	18567.1	15816.1	15501.9	1.07847	0.137866	-7.82256	5.17608e-15	1.22909e-12
AT5G03355	42.0303	17.5708	34.1475	7.38968	9.61012	13.1358	-1.36398	0.340899	4.00112	6.30436e-05	0.00120935
AT5G03435	4.80346	5.54867	12.9207	0	2.13558	0	-1.37351	0.462832	2.96763	0.00300108	0.0265271
AT5G03545	2.40173	0	2.76872	25.3361	6.40675	4.92592	1.5158	0.444987	-3.40638	0.0006583	0.00816052
AT5G03585	18.013	12.0221	15.6894	6.33401	6.40675	5.74691	-1.01649	0.357689	2.84183	0.00448556	0.0356774
AT5G03620	8.40606	6.47345	13.8436	2.11134	2.13558	1.64197	-1.30733	0.45991	2.84257	0.00447519	0.0356131
AT5G03760	545.193	575.212	418.076	1236.19	1087.01	1365.3	1.21601	0.145689	-8.34664	7.0232e-17	2.20222e-14
AT5G03860	3.6026	5.54867	19.381	2.11134	0	0	-1.30961	0.449509	2.91343	0.00357479	0.0302169
AT5G04040	362.662	345.867	275.026	162.573	163.372	138.747	-1.0675	0.155774	6.85284	7.23979e-12	9.08055e-10
AT5G04190	72.052	31.4425	55.3744	8.44535	25.627	14.7778	-1.49138	0.308477	4.83465	1.33378e-06	4.48714e-05
AT5G04220	68.4494	115.597	95.9822	36.9484	45.915	41.0493	-1.13688	0.218587	5.20101	1.9821e-07	8.51991e-06
AT5G04770	27.6199	36.0664	36.9162	13.7237	5.33896	7.38888	-1.59046	0.361496	4.39967	1.08415e-05	0.000274494
AT5G05270	48.0346	61.0354	65.5263	180.519	137.745	156.809	1.33237	0.207685	-6.41532	1.40526e-10	1.38588e-08
AT5G05440	54.039	68.4336	72.9096	17.9464	35.2371	18.0617	-1.32197	0.297667	4.4411	8.95003e-06	0.000234619
AT5G05580	134.497	172.934	191.042	429.657	406.828	429.376	1.28951	0.133464	-9.66187	4.37815e-22	2.81791e-19
AT5G06385	4.80346	5.54867	11.0749	22.1691	14.9491	36.1234	1.41342	0.355409	-3.9769	6.98201e-05	0.00132172
AT5G06550	39.6286	30.5177	35.0704	79.1752	68.3386	88.6666	1.0312	0.295172	-3.49357	0.00047661	0.00631312
AT5G06640	12.0087	12.0221	12.9207	4.22268	0	0	-1.75224	0.461753	3.79476	0.000147785	0.00245219
AT5G06690	236.571	272.81	274.103	66.5072	90.7623	70.6049	-1.75657	0.160735	10.9284	8.43322e-28	8.96781e-25
AT5G06820	6.00433	1.84956	23.0727	1.05567	2.13558	1.64197	-1.32912	0.463393	2.86825	0.00412755	0.0336617
AT5G06865	50.4364	95.2522	70.1409	50.6721	27.7626	24.6296	-1.02567	0.251978	4.07048	4.69158e-05	0.000947536
AT5G06870	73.2528	245.066	113.517	67.5628	58.7285	49.2592	-1.1909	0.29267	4.06909	4.71979e-05	0.000951662
AT5G07100	44.432	40.6902	16.6123	9.50102	7.47454	5.74691	-1.57964	0.403759	3.91234	9.14074e-05	0.00164265
AT5G07200	8.40606	3.69911	8.30615	0	0	0	-1.43895	0.401179	3.58681	0.000334753	0.00476459
AT5G07390	3.6026	5.54867	18.4581	0	0	0.820987	-1.27527	0.41335	3.08522	0.00203402	0.0196788
AT5G07530	4.80346	0.924778	20.3039	1.05567	0	0	-1.24356	0.403654	3.08075	0.00206481	0.0199216
AT5G07570	12.0087	10.1726	16.6123	1.05567	2.13558	5.74691	-1.30684	0.455781	2.86725	0.00414062	0.0337346
AT5G07690	91.2658	119.296	83.0615	250.194	188.999	205.247	1.06138	0.201019	-5.28001	1.29179e-07	5.74449e-06
AT5G07760	2.40173	3.69911	14.7665	0	0	0.820987	-1.34129	0.441224	3.03994	0.00236626	0.022153
AT5G07820	45.6329	69.3584	56.2973	25.3361	19.2202	18.0617	-1.34252	0.269875	4.97461	6.53776e-07	2.39372e-05
AT5G07975	12.0087	16.646	21.2268	8.44535	3.20337	6.5679	-1.11518	0.38832	2.87182	0.00408115	0.0333501
AT5G08180	156.113	157.212	149.511	357.872	354.507	322.648	1.1087	0.160334	-6.9149	4.68185e-12	6.32645e-10
AT5G08240	13.2095	8.323	11.9978	2.11134	1.06779	0.820987	-1.66039	0.452435	3.6699	0.000242646	0.00367925
AT5G08425	15.6113	26.8186	16.6123	7.38968	7.47454	5.74691	-1.24658	0.369749	3.37144	0.000747764	0.0089739
AT5G08640	38.4277	36.0664	30.4559	127.736	91.83	126.432	1.5952	0.216223	-7.37759	1.6118e-13	2.9419e-11
AT5G08695	9.60693	2.77433	13.8436	0	0	0	-1.72428	0.437632	3.94002	8.14762e-05	0.00150169
AT5G09395	10.8078	7.39823	14.7665	2.11134	2.13558	1.64197	-1.50656	0.450926	3.34104	0.000834647	0.0097908
AT5G09590	151.309	153.513	139.359	522.556	413.235	445.796	1.58999	0.126357	-12.5833	2.61045e-36	7.09405e-33
AT5G09610	0	4.62389	16.6123	0	0	0	-1.10986	0.373552	2.97109	0.00296745	0.0263536
AT5G09840	40.8294	36.9911	40.6079	77.0638	75.8132	105.907	1.04164	0.247112	-4.21525	2.49496e-05	0.000555249
AT5G09930	3.6026	8.323	17.5352	1.05567	1.06779	1.64197	-1.49077	0.462235	3.22514	0.00125912	0.0136747
AT5G10470	506.765	539.146	423.614	963.826	1030.42	1112.44	1.04746	0.119361	-8.77554	1.70093e-18	7.70395e-16
AT5G10695	30.0216	45.3141	43.3766	11.6124	10.6779	17.2407	-1.32503	0.355361	3.72868	0.000192484	0.00305501
AT5G10720	3.6026	1.84956	26.7643	1.05567	1.06779	0	-1.54218	0.453962	3.39716	0.00068089	0.00837265
AT5G11070	138.1	147.965	129.207	72.8412	56.5929	49.2592	-1.17618	0.197078	5.96808	2.40055e-09	1.73194e-07
AT5G11180	8.40606	2.77433	19.381	0	0	0	-1.39689	0.393569	3.54929	0.000386269	0.00530992
AT5G11240	99.6719	61.0354	69.218	182.631	185.796	200.321	1.23875	0.204253	-6.06477	1.3214e-09	1.0149e-07
AT5G11260	22.8165	13.8717	13.8436	38.0041	35.2371	41.8703	1.08035	0.274715	-3.93261	8.40297e-05	0.00154178
AT5G11590	28.8208	34.2168	35.0704	91.8432	65.1353	82.0987	1.18318	0.225647	-5.24351	1.5755e-07	6.84431e-06
AT5G12080	104.475	84.1548	72.9096	168.907	202.88	169.944	1.01433	0.159692	-6.35176	2.12859e-10	1.98706e-08
AT5G13370	39.6286	39.7655	24.9185	79.1752	85.4233	75.5308	1.08165	0.264428	-4.09052	4.30402e-05	0.000880165
AT5G13830	1.20087	0.924778	5.53744	7.38968	14.9491	9.03086	1.26726	0.440093	-2.87952	0.00398282	0.0326903
AT5G13930	193.339	214.549	108.903	565.839	417.506	464.679	1.36052	0.23633	-5.75686	8.56953e-09	5.36045e-07
AT5G13940	9.60693	3.69911	13.8436	2.11134	0	1.64197	-1.18099	0.448902	2.63084	0.00851738	0.0561504
AT5G14000	3.6026	2.77433	14.7665	0	2.13558	0	-1.3168	0.454066	2.90002	0.00373137	0.0311368
AT5G14120	1429.03	1448.2	1053.04	454.993	398.286	259.432	-1.72677	0.222501	7.76073	8.44389e-15	1.91223e-12
AT5G14520	220.959	198.827	245.493	515.167	531.76	503.265	1.14907	0.193019	-5.95315	2.63032e-09	1.87558e-07
AT5G14730	10.8078	12.9469	15.6894	2.11134	2.13558	5.74691	-1.20193	0.450532	2.6678	0.00763499	0.0517276
AT5G14980	10.8078	0.924778	9.22906	0	0	0.820987	-1.12383	0.385764	2.91327	0.00357666	0.0302169
AT5G15740	196.942	254.314	169.815	487.719	434.591	477.814	1.12373	0.152977	-7.34576	2.04597e-13	3.62611e-11
AT5G15745	20.4147	12.0221	6.46034	35.8928	32.0337	32.8395	1.21293	0.315773	-3.84115	0.00012246	0.00209595
AT5G15750	67.2485	57.3363	57.2202	139.348	125.999	128.074	1.05498	0.189541	-5.56599	2.60671e-08	1.4231e-06
AT5G15830	20.4147	11.0973	12.9207	4.22268	5.33896	4.92592	-1.19362	0.406657	2.93519	0.00333339	0.0286163
AT5G16370	116.484	122.996	140.282	40.1154	60.8641	36.9444	-1.42232	0.199833	7.11754	1.09869e-12	1.69004e-10
AT5G16410	31.2225	26.8186	17.5352	5.27835	4.27117	9.03086	-1.61276	0.3605	4.47368	7.6885e-06	0.000206643
AT5G16420	26.4191	19.4203	32.3017	7.38968	11.7457	8.20987	-1.28311	0.337561	3.80112	0.000144045	0.00240482
AT5G16750	134.497	92.4778	108.903	254.416	243.456	254.506	1.10218	0.194484	-5.6672	1.45152e-08	8.55453e-07
AT5G17050	66.0476	58.261	31.3788	213.245	148.423	188.827	1.68517	0.231432	-7.2815	3.30129e-13	5.53033e-11
AT5G17220	14.4104	12.9469	12.9207	36.9484	42.7117	26.2716	1.14728	0.290623	-3.94766	7.89185e-05	0.00145983
AT5G17300	100.873	52.7124	49.8369	19.002	30.9659	34.4815	-1.13739	0.263011	4.32449	1.52885e-05	0.000369491
AT5G17490	36.026	109.124	45.2224	40.1154	21.3558	22.9876	-1.04711	0.332437	3.14979	0.00163388	0.0166506
AT5G17860	27.6199	29.5929	13.8436	5.27835	13.8813	7.38888	-1.14289	0.377347	3.02876	0.00245562	0.0229084
AT5G18170	231.767	196.978	179.044	54.8948	79.0166	57.4691	-1.60704	0.196187	8.19136	2.58286e-16	7.61102e-14
AT5G18320	6.00433	2.77433	8.30615	0	1.06779	0.820987	-1.21656	0.459596	2.64702	0.00812045	0.0542354
AT5G18630	189.737	220.097	181.812	50.6721	97.169	63.216	-1.44128	0.19296	7.46932	8.0612e-14	1.52838e-11
AT5G18890	2.40173	2.77433	12.9207	1.05567	0	0	-1.05876	0.40612	2.60701	0.00913367	0.0590046
AT5G18937	7.2052	3.69911	10.152	1.05567	0	0	-1.38139	0.434967	3.17584	0.00149402	0.0155757
AT5G19120	168.121	245.991	157.817	29.5587	52.3218	32.0185	-2.14971	0.267192	8.04555	8.58579e-16	2.28251e-13
AT5G19140	4092.55	2936.17	3649.17	1515.94	1910.28	1565.62	-1.06639	0.188578	5.6549	1.55934e-08	9.05897e-07
AT5G19150	4048.12	2802.08	3526.42	1534.94	1903.87	1571.37	-1.02131	0.18938	5.39291	6.93263e-08	3.34841e-06
AT5G19810	2.40173	3.69911	11.9978	0	0	0.820987	-1.17617	0.421138	2.79283	0.00522485	0.0396738
AT5G19850	66.0476	64.7345	56.2973	154.128	152.694	158.45	1.2529	0.174757	-7.16938	7.53359e-13	1.20429e-10
AT5G20150	80.458	75.8318	91.3677	195.299	339.558	348.919	1.71853	0.220107	-7.80768	5.82487e-15	1.36985e-12
AT5G20160	250.981	181.257	111.672	408.544	435.659	357.95	1.08155	0.197537	-5.47516	4.3711e-08	2.25545e-06
AT5G20250	516.372	746.296	910.908	29.5587	185.796	50.9012	-2.01789	0.441393	4.57163	4.83952e-06	0.000138885
AT5G20420	13.2095	6.47345	35.0704	4.22268	4.27117	1.64197	-1.5722	0.449288	3.4993	0.000466474	0.00621068
AT5G20640	13.2095	7.39823	11.9978	2.11134	3.20337	3.28395	-1.20231	0.446291	2.69401	0.00705981	0.0490397
AT5G20670	21.6156	23.1195	6.46034	3.16701	8.54233	6.5679	-1.08894	0.40226	2.70706	0.00678813	0.0476123
AT5G21030	8.40606	1.84956	17.5352	0	0	0	-1.46212	0.408282	3.58116	0.000342072	0.00483606
AT5G21080	3.6026	7.39823	25.8414	0	2.13558	0	-1.55047	0.447795	3.46246	0.000535271	0.00693782
AT5G21150	6.00433	2.77433	20.3039	2.11134	0	0.820987	-1.27776	0.434558	2.94036	0.00327836	0.0282735
AT5G21170	133.296	171.084	216.883	25.3361	52.3218	22.9876	-2.23032	0.247192	9.02265	1.83601e-19	8.80493e-17
AT5G21940	320.631	331.995	164.277	67.5628	80.0843	46.7963	-1.91525	0.251733	7.60828	2.7777e-14	5.80658e-12
AT5G22100	55.2398	37.9159	42.4537	92.8989	132.406	119.864	1.28021	0.202029	-6.33677	2.34633e-10	2.15739e-08
AT5G22470	4.80346	0.924778	16.6123	0	0	0	-1.14991	0.403588	2.84922	0.0043827	0.0350874
AT5G22650	397.487	354.19	357.165	824.478	722.895	788.968	1.0208	0.175996	-5.80013	6.62637e-09	4.24261e-07
AT5G22890	6.00433	2.77433	13.8436	0	1.06779	0	-1.39509	0.42684	3.26841	0.00108155	0.0120991
AT5G22920	455.128	369.911	541.746	62.2845	150.559	88.6666	-1.9358	0.305426	6.33803	2.32728e-10	2.15608e-08
AT5G23190	10.8078	2.77433	8.30615	0	0	3.28395	-1.22098	0.46308	2.63665	0.0083728	0.0554964
AT5G23730	20.4147	13.8717	14.7665	39.0598	36.3049	41.8703	1.13241	0.279831	-4.04678	5.19269e-05	0.00102753
AT5G23770	12.0087	7.39823	15.6894	2.11134	2.13558	4.10493	-1.30741	0.435419	3.00266	0.00267631	0.0243607
AT5G24100	13.2095	1.84956	11.0749	0	0	0	-1.26812	0.372163	3.40742	0.000655808	0.00813788
AT5G24120	198.143	194.203	155.048	405.377	373.727	516.401	1.18428	0.181374	-6.52948	6.59977e-11	7.01814e-09
AT5G24150	58.8424	102.65	54.4515	342.037	357.71	346.457	2.17121	0.169781	-12.7883	1.90503e-37	6.65616e-34
AT5G24155	16.8121	32.3672	23.0727	64.3958	70.4742	70.6049	1.32104	0.283663	-4.65709	3.20711e-06	9.71988e-05
AT5G24470	372.268	309.801	306.405	140.404	117.457	123.148	-1.36441	0.1395	9.7807	1.36269e-22	9.80255e-20
AT5G24490	1438.64	1546.23	1337.29	269.196	471.964	210.994	-2.04445	0.238694	8.56516	1.07929e-17	3.82571e-15
AT5G24900	4.80346	1.84956	15.6894	0	0	0.820987	-1.2011	0.403906	2.97371	0.00294223	0.0262058
AT5G25210	44.432	61.0354	47.9911	13.7237	26.6948	14.7778	-1.38009	0.262703	5.25341	1.49306e-07	6.54431e-06
AT5G25230	8.40606	7.39823	23.0727	3.16701	2.13558	1.64197	-1.50778	0.450711	3.34533	0.000821854	0.00969186
AT5G25280	710.913	614.053	844.459	248.082	450.608	368.623	-1.00232	0.174369	5.74824	9.01784e-09	5.58376e-07
AT5G25910	12.0087	6.47345	10.152	1.05567	1.06779	2.46296	-1.31229	0.463272	2.83265	0.00461635	0.0364686
AT5G26200	19.2139	26.8186	27.6872	10.5567	12.8135	7.38888	-1.11563	0.323128	3.4526	0.000555219	0.00716599
AT5G27120	261.789	164.611	164.277	543.67	475.167	541.851	1.31991	0.206739	-6.38444	1.72023e-10	1.64994e-08
AT5G27920	58.8424	36.0664	45.2224	17.9464	30.9659	9.85184	-1.1484	0.289699	3.9641	7.36724e-05	0.00137864
AT5G28210	7.2052	0.924778	11.9978	0	1.06779	0	-1.06881	0.402118	2.65794	0.00786207	0.0528706
AT5G28540	712.114	761.093	575.893	2158.84	1413.76	1865.28	1.3242	0.201325	-6.57743	4.78646e-11	5.2733e-09
AT5G28770	205.348	151.664	179.967	26.3917	72.6098	33.6605	-1.70751	0.342224	4.98945	6.05525e-07	2.25075e-05
AT5G28910	26.4191	20.3451	36.9162	61.2288	66.2031	102.623	1.3514	0.249455	-5.41739	6.04752e-08	2.97009e-06
AT5G34870	7.2052	0.924778	18.4581	1.05567	0	0	-1.0616	0.357216	2.97186	0.00295998	0.0263034
AT5G35190	7.2052	3.69911	12.9207	0	0	0.820987	-1.25001	0.371029	3.36905	0.00075429	0.00903006
AT5G35580	7.2052	1.84956	13.8436	3.16701	0	0	-1.27337	0.46116	2.76123	0.00575833	0.0424464
AT5G35926	12.0087	16.646	20.3039	1.05567	4.27117	3.28395	-1.70506	0.414614	4.11242	3.91541e-05	0.000815607
AT5G35927	7.2052	11.0973	6.46034	2.11134	1.06779	0.820987	-1.37926	0.459089	3.00434	0.00266159	0.0242954
AT5G37740	36.026	31.4425	37.8391	12.668	16.0169	14.7778	-1.14001	0.301161	3.78538	0.000153471	0.00252597
AT5G38030	6.00433	1.84956	14.7665	0	0	1.64197	-1.21583	0.436023	2.78844	0.0052962	0.0399428
AT5G38430	5716.12	2849.24	2013.78	6633.82	9876	8736.12	1.13592	0.254793	-4.4582	8.26517e-06	0.000219728
AT5G39330	7.2052	0.924778	11.9978	0	0	0	-1.13727	0.406964	2.79452	0.00519768	0.0395658
AT5G39610	110.48	53.6371	18.4581	4.22268	16.0169	13.1358	-1.34665	0.456606	2.94926	0.00318534	0.027715
AT5G39770	8.40606	8.323	18.4581	1.05567	0	0	-2.14967	0.459767	4.67557	2.93134e-06	8.95066e-05
AT5G39850	27.6199	14.7965	14.7665	60.1731	33.1015	48.4382	1.13889	0.316825	-3.5947	0.000324761	0.00465865
AT5G40100	7.2052	8.323	26.7643	4.22268	3.20337	5.74691	-1.15295	0.426654	2.7023	0.00688609	0.0481501
AT5G40450	1688.42	2882.53	2895.16	582.729	1295.23	1184.68	-1.18868	0.267364	4.4459	8.75232e-06	0.000230177
AT5G40720	72.052	33.292	40.6079	9.50102	11.7457	6.5679	-1.96763	0.340758	5.77427	7.72867e-09	4.88444e-07
AT5G41460	40.8294	53.6371	58.1431	130.903	76.881	127.253	1.04233	0.219495	-4.74876	2.04672e-06	6.51806e-05
AT5G41590	13.2095	27.7433	8.30615	4.22268	5.33896	4.10493	-1.27729	0.438885	2.9103	0.00361083	0.0304006
AT5G41761	12.0087	10.1726	11.0749	2.11134	2.13558	0.820987	-1.62032	0.432243	3.74863	0.000177801	0.00286096
AT5G42010	19.2139	20.3451	23.0727	11.6124	4.27117	6.5679	-1.20489	0.371694	3.24162	0.00118854	0.0130472
AT5G42020	541.591	544.694	401.464	1893.87	1235.43	1462.18	1.51562	0.218948	-6.9223	4.44357e-12	6.03783e-10
AT5G42120	6.00433	3.69911	11.9978	0	0	0	-1.58766	0.44265	3.58671	0.000334873	0.00476459
AT5G42150	44.432	61.0354	49.8369	146.738	104.644	103.444	1.11036	0.177211	-6.26577	3.70997e-10	3.24908e-08
AT5G42680	21.6156	14.7965	14.7665	5.27835	6.40675	7.38888	-1.09283	0.380642	2.87101	0.00409159	0.0334242
AT5G42760	16.8121	19.4203	21.2268	80.2309	73.6776	110.012	2.00863	0.236994	-8.47546	2.3415e-17	7.95395e-15
AT5G42800	19.2139	24.0442	9.22906	91.8432	50.1862	46.7963	1.24986	0.396174	-3.15482	0.00160596	0.0164621
AT5G42900	15.6113	22.1947	17.5352	4.22268	0	6.5679	-1.62307	0.329892	4.91999	8.65489e-07	3.05898e-05
AT5G42930	4.80346	0.924778	9.22906	0	0	0	-1.24621	0.450755	2.76471	0.00569729	0.0421745
AT5G43890	6.00433	7.39823	11.9978	0	1.06779	1.64197	-1.56372	0.460754	3.39383	0.000689236	0.00843288
AT5G44210	22.8165	14.7965	23.9956	6.33401	7.47454	5.74691	-1.35904	0.364717	3.72629	0.000194317	0.00307413
AT5G44260	36.026	49.938	89.5219	14.7794	14.9491	14.7778	-1.73845	0.323422	5.37518	7.65064e-08	3.63338e-06
AT5G44910	7.2052	4.62389	13.8436	1.05567	2.13558	2.46296	-1.21903	0.453856	2.68595	0.00723246	0.0498707
AT5G44973	4.80346	9.24778	9.22906	0	1.06779	0	-1.74597	0.460159	3.79429	0.000148068	0.00245522
AT5G45200	4.80346	2.77433	17.5352	0	0	0	-1.14701	0.383687	2.98944	0.00279489	0.0251962
AT5G45310	25.2182	14.7965	14.7665	4.22268	2.13558	3.28395	-1.76016	0.397969	4.42285	9.74067e-06	0.000249725
AT5G45340	18.013	32.3672	34.1475	15.835	8.54233	2.46296	-1.37015	0.377513	3.62942	0.000284057	0.00417517
AT5G45455	10.8078	11.0973	17.5352	2.11134	7.47454	2.46296	-1.24385	0.41821	2.97421	0.00293741	0.0261819
AT5G45770	4.80346	2.77433	14.7665	0	2.13558	0.820987	-1.18399	0.443612	2.66897	0.00760848	0.0516338
AT5G45830	19.2139	29.5929	26.7643	8.44535	7.47454	9.03086	-1.36007	0.363831	3.7382	0.000185344	0.00295896
AT5G45990	2.40173	9.24778	8.30615	0	0	0.820987	-1.30194	0.438277	2.97059	0.0029723	0.0263872
AT5G46050	22.8165	12.0221	12.9207	4.22268	7.47454	1.64197	-1.20085	0.430567	2.789	0.00528714	0.0398991
AT5G46330	238.972	245.066	213.191	68.6185	145.22	112.475	-1.04015	0.228365	4.55476	5.24451e-06	0.000148805
AT5G47590	3.6026	10.1726	6.46034	2.11134	1.06779	0.820987	-1.20027	0.460552	2.60615	0.00915672	0.0591066
AT5G47660	10.8078	17.5708	33.2246	8.44535	8.54233	9.85184	-1.00608	0.359836	2.79593	0.00517512	0.0394309
AT5G47990	6.00433	4.62389	7.38325	0	0	0	-1.44835	0.426638	3.3948	0.000686778	0.00841966
AT5G48090	12.0087	4.62389	16.6123	0	2.13558	3.28395	-1.39692	0.462768	3.01862	0.0025393	0.0235175
AT5G48390	13.2095	2.77433	20.3039	0	0	4.10493	-1.40297	0.459739	3.05167	0.00227574	0.0215153
AT5G48400	4.80346	1.84956	25.8414	0	1.06779	1.64197	-1.44518	0.45779	3.15686	0.00159476	0.0163679
AT5G48412	180.13	132.243	107.98	61.2288	72.6098	68.1419	-1.01125	0.197735	5.11415	3.15155e-07	1.27617e-05
AT5G48940	4.80346	6.47345	20.3039	1.05567	0	0	-1.69611	0.456773	3.71325	0.000204615	0.00319979
AT5G49360	1499.88	1043.15	1089.95	91.8432	298.982	105.086	-2.37153	0.357113	6.64085	3.11876e-11	3.53141e-09
AT5G49450	63.6459	61.9601	44.2995	10.5567	25.627	11.4938	-1.67603	0.277263	6.04491	1.49493e-09	1.12501e-07
AT5G49480	186.134	216.398	93.2135	1247.8	750.657	748.74	2.25535	0.258053	-8.7399	2.33321e-18	1.01903e-15
AT5G49520	15.6113	44.3894	21.2268	13.7237	3.20337	9.03086	-1.29003	0.401006	3.21699	0.00129542	0.0139452
AT5G49680	34.8251	36.0664	47.0682	10.5567	9.61012	13.9568	-1.45395	0.357895	4.06249	4.85514e-05	0.000975735
AT5G49690	3.6026	2.77433	11.0749	0	0	0.820987	-1.00489	0.38567	2.60557	0.00917225	0.0591912
AT5G49730	1258.51	1082.92	1033.65	217.468	663.098	457.29	-1.11571	0.354951	3.14327	0.00167071	0.0169342
AT5G50450	67.2485	73.0575	107.98	46.4494	34.1693	26.2716	-1.18307	0.222757	5.31103	1.09005e-07	4.96468e-06
AT5G50800	32.4234	14.7965	27.6872	78.1195	69.4064	113.296	1.6084	0.30133	-5.33766	9.41549e-08	4.36971e-06
AT5G51060	10.8078	6.47345	9.22906	1.05567	3.20337	0.820987	-1.32559	0.459792	2.88303	0.00393871	0.0324244
AT5G51190	24.0173	13.8717	17.5352	4.22268	7.47454	7.38888	-1.13925	0.387012	2.9437	0.00324312	0.0280779
AT5G51220	45.6329	40.6902	38.7621	92.8989	74.7454	100.16	1.03191	0.210613	-4.89954	9.60609e-07	3.38051e-05
AT5G51390	22.8165	14.7965	18.4581	5.27835	3.20337	4.10493	-1.5964	0.396342	4.02783	5.62945e-05	0.00109448
AT5G51720	120.087	184.031	60.9118	374.763	343.829	299.66	1.28145	0.306343	-4.18305	2.8763e-05	0.000627552
AT5G51800	3.6026	7.39823	15.6894	1.05567	1.06779	0	-1.3834	0.442152	3.12879	0.0017553	0.0176236
AT5G52020	2.40173	8.323	7.38325	0	0	0.820987	-1.30684	0.448541	2.91354	0.00357358	0.0302169
AT5G52330	7.2052	2.77433	11.9978	0	0	0	-1.01131	0.337841	2.99346	0.00275833	0.0249586
AT5G52570	58.8424	73.0575	36.9162	136.181	150.559	105.907	1.1234	0.239324	-4.69407	2.67827e-06	8.30231e-05
AT5G52640	16.8121	18.4956	24.9185	138.293	40.5761	41.8703	1.53989	0.35546	-4.3321	1.47694e-05	0.000360149
AT5G54190	103.274	147.965	167.046	43.2824	39.5083	37.7654	-1.74683	0.206737	8.44954	2.92443e-17	9.53676e-15
AT5G54300	50.4364	131.319	50.7598	43.2824	32.0337	22.1666	-1.14773	0.29444	3.89802	9.69821e-05	0.00172508
AT5G54910	76.8554	80.4557	64.6034	159.406	146.287	161.734	1.0053	0.211115	-4.76184	1.91832e-06	6.15724e-05
AT5G55020	12.0087	5.54867	10.152	0	0	0	-1.82247	0.442227	4.12111	3.77051e-05	0.000789547
AT5G55570	4.80346	17.5708	10.152	53.8391	25.627	33.6605	1.42353	0.359997	-3.95428	7.67645e-05	0.00142668
AT5G55920	144.104	129.469	131.976	367.373	312.863	302.944	1.20878	0.188111	-6.42588	1.31107e-10	1.3035e-08
AT5G55960	250.981	245.991	209.5	475.051	477.303	512.296	1.02374	0.115508	-8.86299	7.78982e-19	3.66391e-16
AT5G55970	96.0693	70.2831	45.2224	19.002	39.5083	27.9136	-1.17135	0.269393	4.34813	1.37303e-05	0.000337842
AT5G56010	1236.89	1327.98	702.331	5616.16	4083.23	4171.43	1.99136	0.178965	-11.1271	9.26425e-29	1.13292e-25
AT5G56030	1420.62	1298.39	1103.8	5719.62	3901.71	4132.85	1.78412	0.147714	-12.0782	1.37753e-33	2.59167e-30
AT5G56300	0	6.47345	16.6123	0	0	1.64197	-1.27574	0.444759	2.86838	0.00412584	0.033659
AT5G56320	16.8121	14.7965	14.7665	4.22268	7.47454	6.5679	-1.04334	0.379843	2.74676	0.00601867	0.0436939
AT5G56550	72.052	87.8539	74.7554	13.7237	29.8982	16.4197	-1.79489	0.266788	6.72779	1.72261e-11	2.03534e-09
AT5G56870	445.521	298.703	218.729	23.2247	46.9828	26.2716	-2.722	0.357379	7.61658	2.60485e-14	5.49219e-12
AT5G57090	12.0087	2.77433	16.6123	0	2.13558	0	-1.52871	0.458733	3.33246	0.000860812	0.0100304
AT5G57380	8.40606	1.84956	8.30615	0	0	0	-1.33702	0.436693	3.06169	0.00220089	0.0209615
AT5G57550	21.6156	5.54867	19.381	2.11134	3.20337	3.28395	-1.56193	0.431259	3.62179	0.00029257	0.00429255
AT5G57630	207.75	258.938	261.182	146.738	99.3046	102.623	-1.05259	0.162114	6.49287	8.42179e-11	8.76512e-09
AT5G57655	356.657	490.132	277.795	169.963	148.423	132.179	-1.27113	0.203916	6.23359	4.55871e-10	3.8985e-08
AT5G58080	2.40173	1.84956	15.6894	0	0	0	-1.22073	0.404191	3.02018	0.00252625	0.0234397
AT5G58460	2.40173	1.84956	22.1497	0	0	0	-1.43805	0.410663	3.50179	0.000462141	0.0061597
AT5G58650	52.8381	29.5929	39.685	16.8907	16.0169	19.7037	-1.07503	0.288822	3.72212	0.000197554	0.00311325
AT5G58770	27.6199	19.4203	26.7643	138.293	134.542	128.895	2.24378	0.246628	-9.09782	9.21666e-20	4.60043e-17
AT5G58880	8.40606	1.84956	11.9978	1.05567	0	0.820987	-1.29946	0.434444	2.9911	0.00277976	0.0250876
AT5G58910	4.80346	4.62389	8.30615	1.05567	0	0	-1.25746	0.435322	2.88856	0.00387005	0.0319514
AT5G59070	33.6242	23.1195	16.6123	7.38968	8.54233	7.38888	-1.30589	0.381822	3.42015	0.000625857	0.00784985
AT5G59080	228.165	333.845	234.418	89.7319	91.83	56.6481	-1.67294	0.214612	7.79519	6.43098e-15	1.48386e-12
AT5G59130	156.113	185.88	136.59	352.593	302.185	357.95	1.03083	0.167719	-6.14617	7.93771e-10	6.3862e-08
AT5G59170	8.40606	5.54867	2.76872	1.05567	0	0	-1.10821	0.413387	2.6808	0.00734457	0.0503739
AT5G59340	9.60693	1.84956	7.38325	0	0	0	-1.42257	0.45507	3.12605	0.00177171	0.0177374
AT5G59580	10.8078	76.7566	23.9956	23.2247	3.20337	6.5679	-1.24535	0.446335	2.79016	0.00526823	0.0398189
AT5G59590	2.40173	19.4203	8.30615	2.11134	0	1.64197	-1.24374	0.441975	2.81405	0.00489222	0.0380337
AT5G60100	30.0216	33.292	38.7621	13.7237	12.8135	18.0617	-1.08547	0.266383	4.07486	4.60412e-05	0.00093141
AT5G60470	7.2052	2.77433	10.152	0	0	0	-1.13691	0.418838	2.71444	0.00663873	0.0468871
AT5G60680	363.862	256.164	199.348	72.8412	147.355	98.5184	-1.30048	0.212799	6.11127	9.88416e-10	7.79618e-08
AT5G61020	479.146	396.73	350.704	971.216	898.012	903.086	1.123	0.168559	-6.66235	2.69487e-11	3.07996e-09
AT5G61070	10.8078	9.24778	11.9978	4.22268	2.13558	0.820987	-1.34393	0.442389	3.03789	0.0023824	0.0222825
AT5G61350	10.8078	4.62389	12.9207	27.4474	30.9659	33.6605	1.37981	0.37043	-3.72488	0.000195408	0.00308739
AT5G61560	57.6416	71.2079	62.7576	33.7814	32.0337	27.0926	-1.01589	0.218052	4.65892	3.17869e-06	9.64572e-05
AT5G61590	536.787	412.451	470.682	85.5092	242.389	123.148	-1.54096	0.251987	6.11524	9.64123e-10	7.63123e-08
AT5G61600	48.0346	15.7212	31.3788	6.33401	14.9491	9.85184	-1.27665	0.359055	3.55559	0.000377136	0.0052113
AT5G61730	7.2052	4.62389	12.9207	0	0	0	-1.22113	0.394332	3.09671	0.00195684	0.0191265
AT5G61740	8.40606	9.24778	26.7643	0	1.06779	4.10493	-1.64617	0.457434	3.5987	0.000319807	0.00459568
AT5G61790	487.552	529.898	425.46	1502.22	1050.71	1477.78	1.41359	0.174893	-8.08261	6.33971e-16	1.80299e-13
AT5G61820	165.72	194.203	91.3677	467.661	272.287	399	1.16032	0.302192	-3.83966	0.000123204	0.00210575
AT5G61890	6.00433	9.24778	8.30615	3.16701	0	0.820987	-1.2562	0.456572	2.75137	0.00593474	0.0433678
AT5G62140	78.0563	72.1327	71.0638	180.519	182.592	169.944	1.21634	0.152739	-7.96355	1.67179e-15	4.25923e-13
AT5G62360	147.707	769.416	387.621	164.684	79.0166	56.6481	-1.67988	0.398404	4.21654	2.48084e-05	0.000553111
AT5G63190	296.614	302.402	251.953	71.7855	103.576	60.753	-1.79657	0.183071	9.81351	9.84854e-23	7.29926e-20
AT5G63195	211.352	207.15	197.502	51.7278	72.6098	42.6913	-1.83607	0.179003	10.2572	1.09889e-24	9.26779e-22
AT5G63470	207.75	192.354	149.511	72.8412	71.542	38.5864	-1.53536	0.202924	7.56618	3.8437e-14	7.83409e-12
AT5G63480	128.493	122.996	119.978	48.5608	50.1862	40.2284	-1.37458	0.198514	6.92437	4.37916e-12	5.98355e-10
AT5G63540	21.6156	12.0221	23.9956	7.38968	7.47454	9.03086	-1.03229	0.368926	2.79809	0.0051406	0.0392268
AT5G63600	4.80346	9.24778	3.69162	1.05567	1.06779	0	-1.31012	0.461978	2.83589	0.00456983	0.0362191
AT5G63620	84.0606	107.274	107.057	28.5031	46.9828	42.6913	-1.27976	0.214679	5.96127	2.50277e-09	1.78985e-07
AT5G64190	50.4364	26.8186	32.3017	6.33401	16.0169	8.20987	-1.55242	0.349769	4.43842	9.06229e-06	0.000236296
AT5G64240	122.488	152.588	146.742	82.3422	64.0675	51.7222	-1.07911	0.183032	5.89572	3.7304e-09	2.52737e-07
AT5G64260	206.549	272.81	262.105	121.402	103.576	77.9938	-1.26901	0.181298	6.99955	2.56788e-12	3.69442e-10
AT5G64401	0	0.924778	0	9.50102	9.61012	2.46296	1.49878	0.457035	-3.27935	0.00104047	0.0117434
AT5G64410	218.558	190.504	217.806	66.5072	79.0166	75.5308	-1.44692	0.196004	7.38208	1.55831e-13	2.86565e-11
AT5G64510	14.4104	6.47345	13.8436	47.5051	16.0169	33.6605	1.15812	0.384548	-3.01163	0.00259846	0.0238456
AT5G64570	349.452	451.292	377.469	175.241	203.948	180.617	-1.06566	0.147699	7.21508	5.39014e-13	8.7888e-11
AT5G64572	188.536	259.863	198.425	93.9546	106.779	80.4567	-1.1855	0.17221	6.88403	5.81813e-12	7.56915e-10
AT5G64620	126.091	144.265	205.808	70.7298	90.7623	62.395	-1.06104	0.20896	5.07771	3.82004e-07	1.51427e-05
AT5G64687	9.60693	5.54867	8.30615	1.05567	1.06779	2.46296	-1.22442	0.461024	2.65587	0.0079104	0.0531226
AT5G64910	7.2052	4.62389	19.381	3.16701	1.06779	1.64197	-1.21465	0.463762	2.61912	0.00881566	0.0575314
AT5G65110	169.322	190.504	149.511	67.5628	64.0675	58.2901	-1.35558	0.21612	6.27233	3.55677e-10	3.14049e-08
AT5G65207	73.2528	29.5929	8.30615	8.44535	9.61012	8.20987	-1.58177	0.376261	4.20393	2.62323e-05	0.000581149
AT5G65550	9.60693	5.54867	16.6123	2.11134	2.13558	1.64197	-1.46427	0.450768	3.2484	0.00116057	0.0127977
AT5G65570	9.60693	13.8717	24.9185	4.22268	4.27117	7.38888	-1.20646	0.397868	3.03232	0.00242684	0.0226808
AT5G65609	9.60693	5.54867	8.30615	2.11134	0	0.820987	-1.3873	0.46075	3.01097	0.00260417	0.0238728
AT5G65860	73.2528	71.2079	50.7598	153.072	146.287	141.21	1.10982	0.198521	-5.59045	2.26485e-08	1.25895e-06
AT5G65970	24.0173	14.7965	30.4559	6.33401	10.6779	9.03086	-1.1325	0.368809	3.07069	0.00213565	0.0204728
AT5G65980	2.40173	4.62389	11.9978	0	0	0	-1.31831	0.431387	3.05599	0.00224321	0.0212735
AT5G66150	2.40173	8.323	17.5352	0	1.06779	0	-1.51993	0.454394	3.34495	0.000822961	0.00970023
AT5G66480	14.4104	10.1726	20.3039	3.16701	1.06779	7.38888	-1.24167	0.443702	2.79844	0.00513509	0.0392268
AT5G66740	15.6113	11.0973	22.1497	30.6144	30.9659	50.9012	1.05758	0.308723	-3.42566	0.000613316	0.00773802
AT5G66790	75.6546	39.7655	35.9933	22.1691	11.7457	14.7778	-1.3548	0.343202	3.94752	7.8966e-05	0.00145983
AT5G66870	3.6026	1.84956	12.9207	0	0	0	-1.1182	0.409078	2.73347	0.0062671	0.0449372
AT5G67370	166.92	209	140.282	435.991	429.252	418.703	1.25283	0.167144	-7.49547	6.60587e-14	1.29253e-11
ATCG00060	138.1	49.938	117.209	27.4474	51.254	29.5555	-1.2301	0.369075	3.33294	0.000859339	0.010018
ATCG00250	49.2355	23.1195	51.6827	7.38968	16.0169	14.7778	-1.40447	0.350247	4.00993	6.07371e-05	0.00117154
ATCG00320	264.191	217.323	472.528	118.235	199.677	125.611	-1.05499	0.231675	4.55376	5.26949e-06	0.000149341
ATCG00890	22.8165	21.2699	11.0749	5.27835	5.33896	4.92592	-1.39954	0.390714	3.582	0.000340977	0.00482794
ATCG00940	72.052	39.7655	12.9207	10.5567	18.1525	18.8827	-1.06893	0.381291	2.80344	0.00505608	0.0388629
ATCG01280	42.0303	21.2699	20.3039	5.27835	8.54233	12.3148	-1.27163	0.394767	3.2212	0.00127654	0.0138547
ATMG00010	18.013	11.0973	69.218	3.16701	6.40675	13.1358	-1.40407	0.446857	3.1421	0.00167741	0.0169784
ATMG00680	12.0087	9.24778	35.0704	2.11134	3.20337	5.74691	-1.49193	0.439132	3.39745	0.000680183	0.00837237
ATMG01050	14.4104	10.1726	38.7621	6.33401	4.27117	6.5679	-1.32498	0.443062	2.99051	0.00278516	0.0251178
ATMG01260	8.40606	2.77433	18.4581	3.16701	1.06779	0.820987	-1.38767	0.45488	3.05063	0.00228359	0.0215812
ATMG01390	565.608	392.106	450.378	391.653	1110.5	1863.64	1.0206	0.361432	-2.82378	0.00474615	0.0372294
ATMG01400	9.60693	11.0973	30.4559	0	4.27117	3.28395	-1.71357	0.454982	3.76624	0.000165723	0.0026825
ATMG01410	21.6156	15.7212	66.4492	8.44535	14.9491	15.5988	-1.10545	0.396114	2.79074	0.00525883	0.0398027
6 h
	Normalized read count
Gene	Control 6 h replicate 1	Control 6 h replicate 2	Control 6 h replicate 3	Cold 6 h replicate 1	Cold 6 h replicate 2	Cold 6 h replicate 3	log2FC	Standard error	wald statistics	p-value	q-value
AT5G13930	83.3823	62.2327	41.2305	578.873	1026.26	663.583	3.2948	0.244178	-13.4934	1.70984e-41	8.67657e-38
AT1G02820	17.6574	6.22327	27.8584	174.148	178.302	211.379	3.09196	0.260604	-11.8646	1.80756e-32	3.05749e-29
AT4G22880	18.6384	7.26049	10.029	116.747	185.697	109.37	3.00667	0.290486	-10.3505	4.16432e-25	2.81758e-22
AT5G49480	65.7249	41.4885	47.9165	597.358	357.425	523.715	2.92635	0.268367	-10.9043	1.09939e-27	9.29812e-25
AT5G54060	4.90484	3.11164	2.22868	61.2924	73.95	50.4786	2.91704	0.372442	-7.83221	4.79356e-15	7.10217e-13
AT5G08640	29.429	28.0047	16.7151	169.284	281.832	197.708	2.91564	0.222886	-13.0813	4.21295e-39	1.42524e-35
AT5G17220	11.7716	6.22327	6.68603	79.7774	94.4917	91.4925	2.89721	0.295278	-9.81181	1.00157e-22	5.34997e-20
AT2G23000	33.3529	31.1164	36.7732	400.833	247.322	229.257	2.83471	0.254197	-11.1516	7.03046e-29	8.44555e-26
AT3G51238	21.5813	14.521	23.4011	165.392	208.703	146.178	2.80033	0.251639	-11.1284	9.12955e-29	1.02951e-25
AT3G51240	21.5813	17.6326	23.4011	172.202	211.168	151.436	2.77889	0.249203	-11.1511	7.07332e-29	8.44555e-26
AT4G34550	2.9429	1.03721	1.11434	31.1327	23.8283	35.7557	2.67801	0.37341	-7.17178	7.40312e-13	7.05486e-11
AT3G44990	316.853	275.899	119.234	2037.24	1566.1	1508.05	2.61553	0.259173	-10.0918	6.00518e-24	3.52847e-21
AT3G15357	2.9429	0	6.68603	53.5092	30.4017	26.2909	2.61077	0.43501	-6.00164	1.9534e-09	8.6009e-08
AT5G42800	18.6384	4.14885	16.7151	127.449	231.71	113.577	2.53306	0.395919	-6.39793	1.57501e-10	8.83135e-09
AT3G49320	14.7145	7.26049	5.57169	67.1298	65.7333	67.3048	2.51325	0.322167	-7.80109	6.13751e-15	8.77319e-13
AT3G56290	62.782	46.6746	45.6879	305.489	289.227	352.299	2.4839	0.181184	-13.7093	8.93663e-43	6.04652e-39
AT2G36750	2.9429	2.07442	1.11434	31.1327	21.3633	30.4975	2.45519	0.407645	-6.02286	1.71367e-09	7.747e-08
AT3G03780	1223.27	872.296	720.977	6423.05	5350.69	5146.71	2.44337	0.221535	-11.0293	2.76041e-28	2.80154e-25
AT3G17609	6.86678	10.3721	8.9147	70.0485	57.5167	55.7368	2.41134	0.268851	-8.96905	2.99081e-19	9.6361e-17
AT1G56650	15.6955	10.3721	5.57169	141.07	112.568	85.1826	2.37293	0.412191	-5.75687	8.56877e-09	3.15637e-07
AT1G16730	12.7526	6.22327	13.3721	79.7774	54.23	64.1499	2.26261	0.265938	-8.50801	1.76946e-17	4.17633e-15
AT5G17050	47.0865	38.3769	35.6588	189.715	248.965	207.173	2.23776	0.235749	-9.49212	2.26373e-21	9.77644e-19
AT3G44450	98.0968	78.8281	53.4882	382.348	388.648	411.19	2.20452	0.229935	-9.58759	9.0164e-22	4.13148e-19
AT5G58770	15.6955	3.11164	10.029	71.0214	59.9817	48.3753	2.20316	0.287398	-7.66588	1.77608e-14	2.32586e-12
AT1G51380	5.88581	9.33491	6.68603	49.6177	50.1217	39.9622	2.19597	0.383238	-5.73003	1.00415e-08	3.59477e-07
AT1G73600	1298.8	900.3	580.57	4152.32	5582.4	5180.37	2.18213	0.282109	-7.73507	1.03349e-14	1.42706e-12
AT5G50800	7.84775	5.18606	3.34301	31.1327	46.835	44.1688	2.17916	0.34679	-6.2838	3.304e-10	1.72847e-08
AT5G24150	26.4861	30.0792	36.7732	143.989	150.365	161.952	2.14814	0.200482	-10.7149	8.66549e-27	6.76508e-24
AT5G55570	3.92387	1.03721	0	27.2411	18.0767	21.0327	2.13121	0.398422	-5.34913	8.83793e-08	2.52665e-06
AT2G36800	12.7526	21.7815	20.0581	81.7232	66.555	119.887	2.08581	0.256759	-8.1236	4.52569e-16	8.32153e-14
AT1G03055	1.96194	3.11164	6.68603	35.0242	32.045	17.8778	2.07893	0.350976	-5.92328	3.15581e-09	1.31772e-07
AT5G11260	8.82871	10.3721	10.029	54.4821	41.0833	54.6851	2.05531	0.291935	-7.04029	1.91847e-12	1.70048e-10
AT5G14580	42.1816	41.4885	31.2015	167.338	179.945	159.849	2.04239	0.223591	-9.13445	6.57397e-20	2.38283e-17
AT5G05270	36.2958	35.2652	32.3158	153.717	179.945	140.919	2.03864	0.220492	-9.2459	2.33262e-20	9.10531e-18
AT4G18422	1.96194	3.11164	1.11434	28.214	15.6117	13.6713	2.03665	0.462039	-4.40797	1.04342e-05	0.000156768
AT1G06000	108.887	91.2747	83.5753	418.345	448.63	400.674	2.02089	0.233929	-8.6389	5.67552e-18	1.51581e-15
AT5G23730	0	4.14885	7.80037	28.214	23.0067	28.3942	2.01634	0.339494	-5.93924	2.86352e-09	1.22366e-07
AT1G06002	108.887	91.2747	82.461	405.697	437.127	384.899	1.98991	0.228857	-8.69497	3.46908e-18	9.64593e-16
AT3G04165	5.88581	10.3721	4.45735	39.8887	36.1533	31.5491	1.98474	0.369106	-5.37715	7.56754e-08	2.20698e-06
AT4G11590	0	3.11164	0	18.485	9.03834	15.7746	1.97864	0.460931	-4.29272	1.76501e-05	0.000246059
AT3G14395	0.980968	1.03721	4.45735	16.5392	32.8667	14.7229	1.97837	0.440328	-4.49295	7.02417e-06	0.000112531
AT3G29590	12.7526	5.18606	3.34301	42.8074	69.02	28.3942	1.95104	0.397197	-4.91201	9.01453e-07	1.90601e-05
AT4G25630	112.811	73.6421	70.2033	349.269	368.928	338.627	1.94819	0.213163	-9.1394	6.27977e-20	2.31758e-17
AT4G04020	421.816	259.303	358.817	1814.45	1268.65	1240.93	1.94491	0.221902	-8.76471	1.87252e-18	5.42978e-16
AT4G08555	0.980968	1.03721	3.34301	12.6476	9.03834	28.3942	1.93623	0.446629	-4.33522	1.45616e-05	0.000209181
AT1G24090	12.7526	8.2977	7.80037	44.7532	41.0833	45.2204	1.9147	0.342973	-5.58265	2.36875e-08	7.81803e-07
AT2G29170	24.5242	25.9303	26.7441	91.4522	109.282	110.422	1.89955	0.246917	-7.69309	1.43624e-14	1.93064e-12
AT5G01410	290.367	267.601	344.33	1163.58	1250.58	1266.17	1.89875	0.235341	-8.06805	7.14296e-16	1.25218e-13
AT2G38210	5.88581	5.18606	7.80037	30.1598	40.2617	39.9622	1.89814	0.382098	-4.9677	6.77533e-07	1.49647e-05
AT1G28610	54.9342	37.3396	32.3158	181.931	145.435	161.952	1.88369	0.191775	-9.8224	9.01708e-23	4.94672e-20
AT2G39240	4.90484	2.07442	1.11434	25.2953	23.0067	13.6713	1.87977	0.423357	-4.44015	8.98962e-06	0.000138566
AT1G24020	349.225	286.271	374.418	1431.13	1105.14	1336.63	1.87739	0.182016	-10.3144	6.06669e-25	3.97231e-22
AT5G66960	4.90484	6.22327	5.57169	30.1598	41.0833	19.9811	1.87077	0.393531	-4.75379	1.99637e-06	3.75207e-05
AT2G47370	9.80968	7.26049	15.6007	54.4821	35.3317	54.6851	1.86697	0.287644	-6.49056	8.55195e-11	5.06086e-09
AT5G13830	2.9429	1.03721	4.45735	18.485	18.8983	14.7229	1.86541	0.433522	-4.30292	1.68562e-05	0.000236452
AT3G10185	0.980968	2.07442	4.45735	21.4037	18.0767	14.7229	1.84192	0.445886	-4.13092	3.61321e-05	0.000454404
AT2G29090	24.5242	39.4141	8.9147	89.5064	87.0967	120.938	1.83876	0.260493	-7.05879	1.67953e-12	1.50181e-10
AT5G66562	3.92387	3.11164	5.57169	31.1327	19.72	22.0844	1.82585	0.419967	-4.34761	1.37627e-05	0.000199294
AT5G49330	1.96194	6.22327	3.34301	20.4308	27.115	15.7746	1.82098	0.396815	-4.58899	4.45406e-06	7.54033e-05
AT1G66725	4.90484	4.14885	3.34301	30.1598	20.5417	29.4458	1.81314	0.387542	-4.67856	2.88893e-06	5.14382e-05
AT1G61800	7.84775	1.03721	0	148.853	86.275	48.3753	1.81225	0.462896	-3.91503	9.03942e-05	0.000986994
AT1G32900	36.2958	29.0419	16.7151	130.368	132.288	79.9244	1.80421	0.248726	-7.25378	4.05297e-13	4.15491e-11
AT1G70270	3.92387	0	4.45735	40.8616	15.6117	5.25819	1.78514	0.439566	-4.06114	4.88338e-05	0.000586179
AT3G61220	60.82	40.4513	42.3448	179.986	165.977	179.83	1.78091	0.192457	-9.25352	2.17226e-20	8.6456e-18
AT3G22310	37.2768	30.0792	33.4301	124.531	143.792	108.319	1.7759	0.2564	-6.92629	4.32014e-12	3.4254e-10
AT1G10370	53.9533	34.228	57.9456	306.462	295.8	256.6	1.76452	0.399499	-4.41684	1.00154e-05	0.000151373
AT2G27420	0.980968	5.18606	3.34301	24.3224	21.3633	30.4975	1.75757	0.402739	-4.36403	1.27687e-05	0.000185829
AT1G14060	39.2387	33.1908	40.1162	141.07	130.645	121.99	1.75459	0.202416	-8.66824	4.38864e-18	1.18774e-15
AT3G61920	2.9429	6.22327	7.80037	50.5906	50.1217	44.1688	1.74167	0.462137	-3.76874	0.000164072	0.00163493
AT5G07990	3.92387	9.33491	6.68603	35.0242	36.975	21.0327	1.73943	0.33109	-5.25364	1.49124e-07	3.93308e-06
AT1G65060	34.3339	39.4141	30.0871	105.073	149.543	113.577	1.73859	0.202284	-8.59478	8.34242e-18	2.14347e-15
AT1G05257	0.980968	2.07442	2.22868	14.5934	13.9683	12.6196	1.73749	0.406483	-4.27445	1.91612e-05	0.000263328
AT3G44750	278.595	210.554	208.381	811.395	840.565	852.878	1.73618	0.237289	-7.31672	2.54101e-13	2.70039e-11
AT5G07725	35.3149	20.7442	26.7441	110.91	98.6	95.699	1.73618	0.267974	-6.4789	9.23926e-11	5.42019e-09
AT4G01870	30.41	46.6746	15.6007	93.398	75.5933	194.553	1.73457	0.308088	-5.63011	1.80092e-08	6.09253e-07
AT1G23100	10.7907	15.5582	26.7441	70.0485	73.1283	53.6335	1.73294	0.299557	-5.78501	7.25082e-09	2.74073e-07
AT2G27840	131.45	108.907	86.9184	383.321	439.592	342.834	1.73184	0.231446	-7.48269	7.28144e-14	8.49418e-12
AT5G60730	2.9429	6.22327	3.34301	28.214	27.9367	22.0844	1.71056	0.447533	-3.82221	0.000132262	0.00136832
AT3G56070	113.792	81.9398	112.548	386.239	335.24	341.782	1.70671	0.213633	-7.98898	1.36056e-15	2.22714e-13
AT2G34260	62.782	38.3769	49.0309	179.013	188.983	151.436	1.69443	0.236415	-7.16718	7.65579e-13	7.26155e-11
AT4G30800	37.2768	28.0047	22.2868	122.585	85.4534	97.8023	1.6913	0.238805	-7.08235	1.41732e-12	1.28432e-10
AT2G17280	2.9429	5.18606	5.57169	18.485	29.58	14.7229	1.6885	0.400506	-4.21592	2.48765e-05	0.000331545
AT3G03060	46.1055	36.3024	34.5445	136.205	146.257	121.99	1.68632	0.246013	-6.85458	7.15235e-12	5.33744e-10
AT2G15020	18.6384	11.4093	11.1434	50.5906	53.4083	62.0466	1.68438	0.246527	-6.83245	8.34754e-12	6.11691e-10
AT4G31870	8.82871	14.521	6.68603	54.4821	33.6883	38.9106	1.68214	0.316858	-5.3088	1.10351e-07	3.06492e-06
AT1G70985	3.92387	5.18606	2.22868	28.214	13.1467	19.9811	1.67171	0.367533	-4.54845	5.40433e-06	8.94756e-05
AT4G04205	3.92387	6.22327	5.57169	20.4308	23.8283	23.136	1.66776	0.410311	-4.06461	4.81128e-05	0.000578208
AT3G52740	36.2958	25.9303	18.9437	88.5335	91.205	98.8539	1.65901	0.215725	-7.69037	1.46711e-14	1.95918e-12
AT5G26860	102.021	69.4932	86.9184	302.57	266.22	279.736	1.65473	0.193391	-8.55641	1.16434e-17	2.81354e-15
AT1G64220	7.84775	5.18606	7.80037	35.0242	35.3317	14.7229	1.64949	0.390555	-4.22345	2.4059e-05	0.000321283
AT3G27865	5.88581	3.11164	3.34301	23.3495	19.72	19.9811	1.64572	0.423332	-3.88755	0.000101263	0.00109216
AT4G04940	131.45	114.093	110.319	420.291	390.292	331.266	1.64387	0.171236	-9.60001	7.99362e-22	3.77336e-19
AT4G28250	142.24	108.907	69.089	368.727	351.673	355.453	1.6403	0.228716	-7.17178	7.40262e-13	7.05486e-11
AT4G00620	72.5916	50.8234	57.9456	207.227	192.27	188.243	1.63265	0.202439	-8.06489	7.3303e-16	1.26094e-13
AT4G35090	1016.28	862.961	1045.25	3102.56	2932.53	3055.01	1.62108	0.121335	-13.3604	1.02987e-40	4.18084e-37
AT3G03095	6.86678	5.18606	11.1434	29.1869	34.51	24.1877	1.61925	0.345178	-4.69105	2.71806e-06	4.89106e-05
AT3G61880	8.82871	9.33491	8.9147	38.9158	32.8667	30.4975	1.61655	0.304066	-5.31643	1.05824e-07	2.94679e-06
AT4G26780	71.6107	66.3816	70.2033	241.278	209.525	214.534	1.61566	0.202017	-7.99763	1.26837e-15	2.09312e-13
AT5G51440	0	1.03721	1.11434	22.3766	3.28667	7.36146	1.61456	0.462212	-3.49311	0.000477431	0.00403451
AT2G37690	93.192	67.4188	72.432	265.6	259.647	227.154	1.60485	0.226813	-7.07564	1.48758e-12	1.342e-10
AT4G36830	3.92387	3.11164	5.57169	16.5392	23.8283	18.9295	1.60373	0.399083	-4.01854	5.85599e-05	0.000680784
AT5G13490	33.3529	33.1908	42.3448	128.422	101.887	127.248	1.59799	0.251786	-6.34662	2.20095e-10	1.18187e-08
AT3G46650	5.88581	1.03721	5.57169	26.2682	16.4333	21.0327	1.59613	0.41216	-3.87261	0.000107676	0.00114972
AT1G18630	4.90484	2.07442	7.80037	21.4037	22.185	19.9811	1.59559	0.380301	-4.1956	2.72151e-05	0.000356395
AT1G06180	20.6003	12.4465	26.7441	84.6419	49.3	67.3048	1.59452	0.2766	-5.76472	8.17938e-09	3.01864e-07
AT4G36580	31.391	23.8559	21.1724	86.5877	92.8484	67.3048	1.59204	0.253273	-6.28585	3.26056e-10	1.71156e-08
AT5G05990	29.429	33.1908	25.6298	98.2624	90.3834	95.699	1.59084	0.236743	-6.71968	1.82119e-11	1.2531e-09
AT2G19670	41.2007	30.0792	23.4011	90.4793	94.4917	128.3	1.58706	0.271181	-5.85239	4.84548e-09	1.93057e-07
AT4G02555	26.4861	15.5582	16.7151	78.8045	56.695	63.0982	1.58245	0.302362	-5.23361	1.66234e-07	4.33705e-06
AT5G06550	53.9533	22.8187	27.8584	130.368	110.925	111.474	1.58202	0.292535	-5.40798	6.37393e-08	1.89426e-06
AT5G61350	4.90484	4.14885	2.22868	20.4308	21.3633	13.6713	1.58004	0.396412	-3.98586	6.72356e-05	0.000763709
AT2G21320	23.5432	12.4465	16.7151	63.2382	63.2683	51.5302	1.57817	0.234372	-6.73362	1.65497e-11	1.14719e-09
AT3G10110	15.6955	12.4465	18.9437	51.5635	45.1917	58.8917	1.57398	0.297207	-5.29589	1.1844e-07	3.23547e-06
AT1G64900	136.355	152.47	108.091	385.267	391.113	446.946	1.56655	0.18393	-8.51706	1.63655e-17	3.90808e-15
AT5G07095	36.2958	16.5954	27.8584	107.991	112.568	62.0466	1.56476	0.317103	-4.93456	8.03318e-07	1.73097e-05
AT3G18600	178.536	142.098	139.292	498.122	474.923	470.082	1.56452	0.227136	-6.88802	5.65732e-12	4.38291e-10
AT5G09125	11.7716	8.2977	17.8294	46.699	39.44	41.0139	1.56428	0.319579	-4.89482	9.83947e-07	2.04517e-05
AT1G07393	24.5242	13.4838	12.2577	70.0485	51.765	48.3753	1.55138	0.311807	-4.97543	6.51034e-07	1.44739e-05
AT4G14090	42.1816	33.1908	28.9728	124.531	121.607	97.8023	1.5467	0.274506	-5.6345	1.75563e-08	5.96916e-07
AT3G12580	26.4861	10.3721	11.1434	91.4522	49.3	64.1499	1.54322	0.390973	-3.94713	7.90938e-05	0.000878733
AT5G08495	14.7145	4.14885	6.68603	28.214	32.045	38.9106	1.54202	0.39823	-3.87219	0.000107861	0.00115048
AT1G06233	2.9429	4.14885	1.11434	17.5121	15.6117	16.8262	1.54129	0.461529	-3.33952	0.000839227	0.00644031
AT3G23810	2112.02	2031.9	1805.23	6192.48	6324.37	5706.18	1.53856	0.214392	-7.17641	7.15647e-13	6.88445e-11
AT3G01820	70.6297	51.8606	44.5735	174.148	164.333	173.52	1.53608	0.214759	-7.15259	8.51559e-13	8.03951e-11
AT4G04465	4.90484	4.14885	2.22868	14.5934	18.8983	17.8778	1.53127	0.437256	-3.50199	0.000461797	0.00391305
AT4G16700	20.6003	10.3721	16.7151	49.6177	64.9117	39.9622	1.52593	0.303454	-5.02854	4.94222e-07	1.13097e-05
AT5G09005	12.7526	4.14885	6.68603	29.1869	27.115	34.704	1.52357	0.407347	-3.74024	0.000183846	0.00179928
AT2G23010	46.1055	50.8234	31.2015	218.901	111.747	114.628	1.52356	0.343134	-4.44013	8.99063e-06	0.000138566
AT2G46650	171.669	107.87	108.091	583.737	371.393	382.796	1.52131	0.332323	-4.57782	4.69842e-06	7.92756e-05
AT5G52570	4.90484	3.11164	2.22868	22.3766	14.79	21.0327	1.52034	0.34179	-4.44818	8.66e-06	0.000134389
AT5G62370	24.5242	15.5582	15.6007	62.2653	64.9117	53.6335	1.52003	0.302609	-5.02309	5.08466e-07	1.15576e-05
AT4G37760	171.669	156.619	196.123	503.96	491.357	547.903	1.51836	0.162739	-9.33007	1.05801e-20	4.29508e-18
AT5G12080	76.5155	62.2327	67.9746	212.091	201.308	192.45	1.51628	0.164319	-9.22766	2.7661e-20	1.05937e-17
AT4G26800	4.90484	5.18606	1.11434	18.485	14.79	17.8778	1.51561	0.423689	-3.57718	0.000347323	0.00308262
AT4G26150	33.3529	17.6326	26.7441	87.5606	80.5233	90.4408	1.51458	0.3112	-4.86689	1.13368e-06	2.29654e-05
AT2G09975	35.3149	45.6373	34.5445	116.747	129.002	103.06	1.51258	0.24161	-6.26043	3.83916e-10	1.95797e-08
AT5G27120	325.681	196.033	223.982	649.894	798.66	768.747	1.50851	0.204708	-7.36909	1.718e-13	1.88497e-11
AT5G09840	53.9533	33.1908	43.4592	151.772	131.467	110.422	1.50732	0.241314	-6.24629	4.20314e-10	2.13288e-08
AT4G34590	65.7249	54.9723	50.1452	179.013	184.875	139.868	1.50571	0.196603	-7.65862	1.87935e-14	2.42974e-12
AT1G57590	14.7145	19.707	16.7151	87.5606	73.95	66.2532	1.5045	0.44093	-3.41211	0.000644615	0.00519222
AT2G21330	1899.15	2061.98	1827.51	5448.21	5428.75	6293	1.50374	0.200874	-7.48601	7.09973e-14	8.35205e-12
AT1G73325	1.96194	3.11164	4.45735	90.4793	31.2233	28.3942	1.50014	0.463818	-3.23433	0.0012193	0.0088517
AT5G44286	10.7907	4.14885	11.1434	35.0242	34.51	23.136	1.49848	0.385665	-3.88545	0.000102142	0.00109959
AT4G12600	305.081	230.261	273.013	826.961	843.852	732.991	1.49819	0.218743	-6.84908	7.43277e-12	5.50622e-10
AT4G36010	80.4394	37.3396	43.4592	196.525	190.627	169.314	1.48778	0.377745	-3.93859	8.19613e-05	0.000907116
AT3G28740	8.82871	6.22327	3.34301	21.4037	10.6817	50.4786	1.48767	0.425494	-3.49633	0.000471705	0.00398945
AT1G78440	2.9429	6.22327	2.22868	8.75606	17.255	25.2393	1.48761	0.438397	-3.39329	0.000690594	0.00548208
AT4G34135	15.6955	16.5954	6.68603	42.8074	35.3317	51.5302	1.48594	0.316643	-4.69278	2.69512e-06	4.8584e-05
AT1G76190	0.980968	2.07442	1.11434	8.75606	5.75167	14.7229	1.4837	0.44346	-3.34574	0.000820646	0.00632402
AT1G16635	8.82871	16.5954	14.4864	45.7261	35.3317	51.5302	1.47825	0.345633	-4.27693	1.89488e-05	0.000260938
AT4G01080	19.6194	13.4838	15.6007	151.772	66.555	62.0466	1.47694	0.435534	-3.3911	0.000696138	0.00551746
AT3G21805	3.92387	0	1.11434	13.6205	9.03834	10.5164	1.47347	0.459334	-3.20784	0.00133738	0.00959226
AT1G14980	209.927	186.698	216.182	704.376	507.79	544.748	1.46858	0.191675	-7.66185	1.83273e-14	2.38466e-12
AT3G21560	92.211	65.3444	99.1761	203.335	271.972	257.651	1.46808	0.178581	-8.22077	2.02196e-16	4.06295e-14
AT4G06175	3.92387	4.14885	4.45735	23.3495	18.0767	10.5164	1.46581	0.38777	-3.78009	0.000156772	0.00157376
AT1G63660	188.346	154.545	141.521	444.613	465.885	458.514	1.46485	0.168046	-8.717	2.8567e-18	8.16693e-16
AT4G23990	69.6487	51.8606	42.3448	148.853	170.907	159.849	1.46227	0.214588	-6.81431	9.47159e-12	6.86623e-10
AT2G18900	134.393	141.061	144.864	412.508	400.973	367.021	1.45928	0.170114	-8.57823	9.63457e-18	2.44453e-15
AT3G03250	549.342	495.788	535.997	1690.89	1349.18	1348.2	1.45878	0.129324	-11.28	1.64688e-29	2.38774e-26
AT5G09590	208.946	196.033	195.009	562.333	566.128	526.87	1.45521	0.121296	-11.9972	3.6765e-33	6.78414e-30
AT5G51174	13.7336	12.4465	5.57169	46.699	22.185	37.8589	1.45274	0.350345	-4.14661	3.37441e-05	0.000428621
AT1G17100	212.87	210.554	228.439	658.65	542.3	633.086	1.45026	0.177082	-8.18975	2.61769e-16	4.96579e-14
AT2G47990	103.002	90.2375	81.3467	246.143	275.258	248.186	1.45	0.177774	-8.15643	3.45061e-16	6.48522e-14
AT4G35640	4.90484	2.07442	6.68603	14.5934	13.9683	28.3942	1.44852	0.40829	-3.54777	0.000388501	0.00338301
AT3G23370	12.7526	9.33491	4.45735	24.3224	46.835	25.2393	1.4474	0.404209	-3.58083	0.00034251	0.00304685
AT3G48690	119.678	114.093	96.9474	325.92	338.527	269.219	1.44526	0.186639	-7.74363	9.66158e-15	1.34322e-12
AT5G02050	145.183	91.2747	135.949	350.242	348.387	329.163	1.43895	0.163229	-8.8155	1.1915e-18	3.6097e-16
AT3G01313	5.88581	6.22327	2.22868	27.2411	15.6117	12.6196	1.43845	0.428421	-3.35756	0.000786345	0.00610839
AT1G56110	435.55	347.466	310.9	954.41	1105.14	973.816	1.43536	0.171388	-8.37491	5.52647e-17	1.21931e-14
AT3G10530	103.002	98.5352	83.5753	276.302	278.545	238.722	1.43355	0.190399	-7.5292	5.10533e-14	6.13184e-12
AT1G45201	425.74	430.443	373.303	1346.49	1075.56	1067.41	1.43263	0.215826	-6.63789	3.18205e-11	2.08352e-09
AT4G31810	56.8962	59.1211	56.8312	174.148	157.76	144.074	1.42973	0.176098	-8.1189	4.70421e-16	8.52554e-14
AT1G60270	38.2578	43.5629	53.4882	206.254	115.033	130.403	1.42728	0.352412	-4.05002	5.12126e-05	0.000609328
AT4G27560	225.623	169.066	151.55	657.677	641.722	490.063	1.42715	0.358199	-3.98423	6.77002e-05	0.000766841
AT3G57490	95.1539	75.7165	72.432	226.685	237.462	228.205	1.42211	0.236392	-6.0159	1.78892e-09	8.03354e-08
AT5G01790	39.2387	25.9303	28.9728	94.3708	93.67	82.0277	1.42171	0.241753	-5.88082	4.0823e-09	1.67062e-07
AT3G05655	9.80968	10.3721	7.80037	40.8616	31.2233	33.6524	1.4201	0.423282	-3.35496	0.000793756	0.00615419
AT1G29535	4.90484	2.07442	6.68603	28.214	9.86	16.8262	1.41913	0.427975	-3.31591	0.000913445	0.00692867
AT1G16830	7.84775	6.22327	2.22868	19.4579	19.72	19.9811	1.41633	0.408075	-3.47076	0.000518979	0.00431443
AT5G51540	35.3149	35.2652	39.0018	97.2895	96.9567	109.37	1.41245	0.215472	-6.55517	5.55779e-11	3.43939e-09
AT1G65030	27.4671	26.9675	36.7732	86.5877	87.9184	84.131	1.40829	0.253305	-5.55966	2.70295e-08	8.7783e-07
AT3G48830	16.6765	13.4838	12.2577	52.5363	37.7967	39.9622	1.4046	0.336217	-4.17767	2.94515e-05	0.000381011
AT4G15770	176.574	104.758	134.835	394.023	374.68	392.261	1.40215	0.230002	-6.09624	1.08594e-09	5.11455e-08
AT1G26740	34.3339	26.9675	34.5445	94.3708	82.9883	90.4408	1.40025	0.234329	-5.97557	2.29284e-09	9.94447e-08
AT4G21200	7.84775	6.22327	11.1434	35.9971	31.2233	18.9295	1.39755	0.396926	-3.52094	0.000430018	0.00368914
AT4G07070	21.5813	14.521	6.68603	44.7532	53.4083	39.9622	1.39711	0.36714	-3.80539	0.000141579	0.00144646
AT3G15460	51.0103	41.4885	39.0018	132.314	115.855	110.422	1.39571	0.200935	-6.94607	3.75605e-12	3.03746e-10
AT1G03746	3.92387	8.2977	3.34301	27.2411	18.8983	13.6713	1.39209	0.425335	-3.27291	0.00106446	0.00787977
AT5G04840	3.92387	7.26049	7.80037	24.3224	25.4717	12.6196	1.39156	0.359951	-3.86598	0.000110642	0.0011752
AT5G67510	186.384	171.14	198.352	511.743	474.102	532.129	1.39154	0.205688	-6.7653	1.33031e-11	9.37595e-10
AT5G05580	171.669	176.326	160.465	448.505	442.057	457.462	1.38986	0.13323	-10.4321	1.76982e-25	1.23875e-22
AT1G29465	8.82871	9.33491	15.6007	27.2411	39.44	33.6524	1.38859	0.325176	-4.27028	1.95224e-05	0.000267748
AT1G52930	102.021	72.6049	104.748	251.98	241.57	265.013	1.38841	0.204391	-6.7929	1.09905e-11	7.85509e-10
AT2G20490	113.792	91.2747	102.519	290.896	268.685	276.581	1.38266	0.210323	-6.57399	4.89833e-11	3.07821e-09
AT4G38150	25.5052	22.8187	33.4301	71.0214	82.1667	68.3564	1.37819	0.233976	-5.89033	3.85416e-09	1.58364e-07
AT4G26600	77.4965	61.1955	57.9456	166.365	188.162	175.623	1.37495	0.210799	-6.52254	6.91288e-11	4.17612e-09
AT5G17000	53.9533	47.7118	37.8875	190.687	131.467	143.023	1.37343	0.381367	-3.60132	0.000316605	0.00285113
AT3G07725	1.96194	5.18606	0	9.72895	11.5033	13.6713	1.37341	0.452043	-3.03822	0.00237978	0.015296
AT1G64600	34.3339	24.8931	21.1724	77.8316	59.9817	87.2859	1.36478	0.282017	-4.83935	1.30261e-06	2.58207e-05
AT4G07815	0.980968	3.11164	0	15.5663	11.5033	4.20655	1.3608	0.456829	-2.9788	0.0028938	0.0180153
AT4G27010	80.4394	87.1258	51.2595	195.552	196.378	202.966	1.35972	0.236496	-5.74944	8.9537e-09	3.26287e-07
AT3G01800	31.391	35.2652	34.5445	103.127	96.9567	82.0277	1.35889	0.278313	-4.88262	1.04688e-06	2.15092e-05
AT1G15870	9.80968	13.4838	5.57169	33.0784	18.0767	43.1171	1.35841	0.39817	-3.41164	0.000645737	0.00519301
AT5G62210	4.90484	2.07442	2.22868	13.6205	16.4333	7.36146	1.35788	0.392074	-3.46332	0.000533556	0.00441564
AT1G80270	87.3062	85.0514	73.5463	220.847	234.175	189.295	1.35624	0.181613	-7.46776	8.15727e-14	9.4615e-12
AT2G37770	17.6574	6.22327	7.80037	71.0214	27.9367	46.272	1.35474	0.445921	-3.03808	0.00238093	0.0152986
AT4G27070	16.6765	14.521	17.8294	48.6448	42.7267	49.427	1.35414	0.276133	-4.90394	9.39347e-07	1.9738e-05
AT1G20015	8.82871	2.07442	3.34301	24.3224	14.79	13.6713	1.35171	0.426487	-3.16941	0.00152749	0.0106473
AT3G06320	41.2007	35.2652	32.3158	101.181	80.5233	112.525	1.35168	0.236222	-5.72207	1.05236e-08	3.72788e-07
AT4G02850	59.8391	82.977	53.4882	159.555	205.417	173.52	1.35066	0.24812	-5.44355	5.2229e-08	1.5966e-06
AT5G22100	72.5916	51.8606	80.2323	177.067	191.448	164.055	1.34888	0.187804	-7.18235	6.85246e-13	6.6234e-11
AT3G18610	2.9429	2.07442	0	20.4308	12.325	9.46474	1.34814	0.463784	-2.90682	0.00365123	0.0217021
AT5G64080	40.2197	25.9303	17.8294	81.7232	67.3767	80.9761	1.34342	0.252483	-5.32082	1.03298e-07	2.88807e-06
AT5G24155	25.5052	11.4093	21.1724	58.3737	51.765	55.7368	1.33746	0.292687	-4.56959	4.88679e-06	8.21807e-05
AT5G62440	28.4481	43.5629	30.0871	102.154	92.0267	85.1826	1.33702	0.264152	-5.06158	4.15802e-07	9.71226e-06
AT4G12320	731.802	768.574	697.576	2096.59	1725.5	1793.04	1.33672	0.141063	-9.47604	2.64116e-21	1.11688e-18
AT2G35387	5.88581	15.5582	3.34301	28.214	29.58	25.2393	1.3338	0.436084	-3.0586	0.00222375	0.0145044
AT3G07860	34.3339	23.8559	31.2015	66.1569	90.3834	88.3375	1.33295	0.292841	-4.55178	5.31946e-06	8.84311e-05
AT3G15080	50.0294	20.7442	42.3448	117.72	92.8484	92.5441	1.33257	0.248006	-5.37313	7.7383e-08	2.2471e-06
AT5G19100	0	0	1.11434	11.6747	4.10833	4.20655	1.33039	0.461488	-2.88282	0.00394133	0.0230883
AT3G19440	19.6194	24.8931	28.9728	67.1298	75.5933	56.7884	1.33027	0.28913	-4.60094	4.20589e-06	7.156e-05
AT3G21540	119.678	98.5352	85.804	261.709	280.188	240.825	1.32777	0.182598	-7.27155	3.55377e-13	3.68032e-11
AT4G37910	468.903	440.815	480.28	1173.31	1166.77	1168.37	1.32564	0.12897	-10.2786	8.79591e-25	5.57935e-22
AT5G06565	0.980968	8.2977	1.11434	23.3495	11.5033	9.46474	1.32449	0.462095	-2.86627	0.00415345	0.0240464
AT4G26770	8.82871	3.11164	3.34301	23.3495	14.79	19.9811	1.32307	0.427918	-3.09187	0.00198902	0.0132457
AT4G17470	54.9342	38.3769	63.5173	399.86	105.173	135.661	1.32195	0.440927	-2.9981	0.00271666	0.0170773
AT3G59670	101.04	96.4608	64.6316	231.549	225.137	222.947	1.32107	0.203059	-6.50581	7.72747e-11	4.62691e-09
AT4G23680	12.7526	5.18606	4.45735	36.97	22.185	19.9811	1.32103	0.395189	-3.34278	0.000829434	0.0063748
AT1G74560	144.202	120.317	139.292	382.348	317.163	350.195	1.31943	0.210508	-6.26783	3.66111e-10	1.87975e-08
AT1G76955	31.391	10.3721	15.6007	66.1569	46.835	47.3237	1.31898	0.322982	-4.08375	4.43145e-05	0.000538696
AT4G04840	293.309	319.461	403.39	1065.32	796.195	857.084	1.31864	0.253577	-5.20016	1.99122e-07	5.07761e-06
AT3G06035	117.716	42.5257	72.432	250.034	214.455	161.952	1.31777	0.263547	-5.00013	5.72923e-07	1.28784e-05
AT5G16750	148.126	121.354	127.035	312.299	368.928	334.421	1.31517	0.191201	-6.87848	6.04965e-12	4.63381e-10
AT3G16810	158.917	121.354	153.779	358.998	376.323	356.505	1.31123	0.15452	-8.48583	2.14193e-17	4.94055e-15
AT3G55010	119.678	94.3863	94.7187	261.709	269.507	247.135	1.31025	0.159405	-8.21961	2.04168e-16	4.06295e-14
AT4G39210	68.6678	54.9723	65.7459	182.904	192.27	137.764	1.30954	0.272182	-4.81126	1.49982e-06	2.92163e-05
AT4G21880	25.5052	22.8187	31.2015	83.669	74.7717	55.7368	1.30833	0.280346	-4.66684	3.05865e-06	5.41084e-05
AT3G13230	126.545	99.5724	113.662	293.814	279.367	293.407	1.30698	0.196934	-6.63664	3.20918e-11	2.09453e-09
AT4G02930	249.166	204.331	236.24	605.141	558.733	561.574	1.30586	0.146139	-8.93577	4.04369e-19	1.28248e-16
AT3G06530	517.951	422.145	415.648	1108.13	1203.74	1124.2	1.30496	0.180905	-7.21352	5.45254e-13	5.50625e-11
AT3G21670	103.002	95.4235	88.0327	270.465	236.64	230.309	1.30476	0.186436	-6.99841	2.58887e-12	2.21725e-10
AT4G07635	27.4671	11.4093	3.34301	40.8616	41.905	41.0139	1.30433	0.345171	-3.77878	0.000157596	0.00157969
AT1G09787	8.82871	7.26049	3.34301	22.3766	17.255	21.0327	1.30275	0.415232	-3.1374	0.00170451	0.0116846
AT1G17050	56.8962	67.4188	46.8022	162.474	152.83	129.351	1.30231	0.204121	-6.38007	1.77007e-10	9.81663e-09
AT1G80300	206.984	185.661	190.552	513.689	454.382	485.856	1.30085	0.136424	-9.53536	1.49367e-21	6.591e-19
AT2G05375	30.41	35.2652	46.8022	102.154	95.3134	95.699	1.29757	0.24454	-5.30617	1.11952e-07	3.10015e-06
AT4G27030	34.3339	63.27	65.7459	126.476	147.078	141.971	1.29117	0.200147	-6.45111	1.11034e-10	6.38459e-09
AT4G15680	17.6574	28.0047	30.0871	76.8587	57.5167	72.563	1.29013	0.32558	-3.96255	7.41521e-05	0.00083232
AT3G59890	18.6384	19.707	27.8584	62.2653	57.5167	55.7368	1.28887	0.285664	-4.51186	6.42623e-06	0.000104519
AT2G31060	175.593	146.247	192.78	456.288	418.228	401.725	1.28866	0.162635	-7.92365	2.30642e-15	3.65747e-13
AT4G13930	1040.81	1093.22	942.73	2751.35	2485.54	2442.95	1.28826	0.170559	-7.55316	4.24834e-14	5.16364e-12
AT3G54470	196.194	226.112	200.581	535.092	519.293	504.786	1.28823	0.1791	-7.19277	6.34909e-13	6.25601e-11
AT2G39230	8.82871	12.4465	10.029	31.1327	26.2933	32.6008	1.28816	0.349102	-3.68991	0.000224334	0.0021318
AT4G28680	7.84775	7.26049	6.68603	21.4037	19.72	26.2909	1.28758	0.32806	-3.92483	8.67916e-05	0.000953298
AT5G65140	26.4861	26.9675	17.8294	67.1298	62.4467	59.9433	1.28607	0.258456	-4.97599	6.49147e-07	1.44478e-05
AT1G02870	64.7439	52.8978	57.9456	150.799	147.9	137.764	1.28607	0.17779	-7.23361	4.70311e-13	4.77318e-11
AT3G44310	2392.58	2292.24	2199.7	6327.71	5585.69	5607.33	1.28573	0.213757	-6.01493	1.79969e-09	8.04626e-08
AT5G57280	83.3823	57.0467	53.4882	165.392	160.225	165.107	1.28572	0.205862	-6.24554	4.22345e-10	2.13785e-08
AT5G42760	9.80968	14.521	23.4011	40.8616	48.4783	38.9106	1.28532	0.258242	-4.97721	6.45085e-07	1.43731e-05
AT5G22650	485.579	355.764	336.53	965.112	965.459	1008.52	1.28503	0.175367	-7.32766	2.34201e-13	2.55582e-11
AT3G48250	18.6384	21.7815	21.1724	52.5363	61.625	47.3237	1.28394	0.287827	-4.46078	8.16613e-06	0.000128294
AT4G04485	3.92387	5.18606	4.45735	17.5121	12.325	15.7746	1.28346	0.396951	-3.2333	0.00122367	0.00887711
AT1G79410	49.0484	56.0095	30.0871	118.693	80.5233	148.281	1.28298	0.219797	-5.8371	5.31178e-09	2.10172e-07
AT5G14200	628.801	460.522	347.673	1451.56	1141.3	1130.51	1.28251	0.246559	-5.20165	1.97531e-07	5.04973e-06
AT5G42450	5.88581	8.2977	2.22868	11.6747	20.5417	22.0844	1.28191	0.429501	-2.98464	0.00283909	0.0177262
AT2G01390	12.7526	5.18606	12.2577	25.2953	24.65	35.7557	1.27815	0.346792	-3.68564	0.00022813	0.0021608
AT1G61570	147.145	144.173	78.0037	347.324	302.373	362.815	1.27767	0.319741	-3.99595	6.44357e-05	0.000736439
AT5G13370	34.3339	39.4141	28.9728	111.883	78.88	78.8728	1.2771	0.263863	-4.84	1.29842e-06	2.57627e-05
AT5G07735	6.86678	6.22327	7.80037	21.4037	23.8283	16.8262	1.27585	0.39845	-3.20204	0.00136456	0.00974246
AT1G65490	9.80968	12.4465	18.9437	27.2411	57.5167	31.5491	1.27526	0.281848	-4.52463	6.05008e-06	9.91159e-05
AT1G15440	135.374	127.577	83.5753	299.652	285.118	273.426	1.27488	0.177301	-7.19049	6.45582e-13	6.33045e-11
AT1G33110	75.5346	40.4513	52.3739	136.205	138.862	154.591	1.27427	0.202306	-6.29873	3.00094e-10	1.59458e-08
AT5G28910	23.5432	16.5954	23.4011	59.3466	55.8733	50.4786	1.27393	0.263965	-4.82613	1.39211e-06	2.72751e-05
AT5G06385	1.96194	2.07442	5.57169	12.6476	13.1467	11.568	1.27338	0.389951	-3.26547	0.00109281	0.00806025
AT5G15550	109.868	97.498	105.862	268.519	255.538	237.67	1.2718	0.141582	-8.9828	2.63966e-19	8.64191e-17
AT3G02725	7.84775	8.2977	4.45735	21.4037	15.6117	24.1877	1.27148	0.410729	-3.09567	0.00196372	0.0131137
AT3G47370	278.595	229.224	215.067	611.951	582.562	599.433	1.26981	0.187493	-6.77258	1.2651e-11	8.94739e-10
AT1G07180	58.8581	64.3072	28.9728	116.747	143.792	134.61	1.26916	0.218585	-5.80625	6.38883e-09	2.45607e-07
AT5G08525	2.9429	2.07442	8.9147	24.3224	10.6817	10.5164	1.26803	0.415534	-3.05157	0.00227649	0.0147819
AT2G47870	0.980968	5.18606	6.68603	15.5663	13.9683	13.6713	1.26759	0.45276	-2.79971	0.00511493	0.0283824
AT1G12015	2.9429	8.2977	3.34301	14.5934	13.1467	21.0327	1.26756	0.432984	-2.92749	0.0034171	0.0205695
AT1G18590	145.183	93.3491	84.6897	345.378	217.742	265.013	1.26654	0.242231	-5.22865	1.70748e-07	4.42822e-06
AT3G18217	4.90484	7.26049	4.45735	19.4579	11.5033	23.136	1.26614	0.370932	-3.41341	0.000641554	0.00517578
AT5G40210	0.980968	0	1.11434	8.75606	6.57333	3.15491	1.26549	0.458001	-2.76308	0.00572596	0.0310017
AT2G29260	3.92387	6.22327	5.57169	16.5392	12.325	23.136	1.26296	0.421995	-2.99282	0.00276412	0.0173381
AT5G11240	117.716	108.907	92.4901	298.679	255.538	232.412	1.25823	0.197572	-6.36846	1.90941e-10	1.04467e-08
AT2G08470	53.9533	53.935	39.0018	142.043	106.817	123.042	1.258	0.232789	-5.40405	6.51541e-08	1.93065e-06
AT5G20190	321.758	249.968	270.784	819.178	693.487	589.969	1.2559	0.216763	-5.79388	6.87789e-09	2.61928e-07
AT2G37240	99.0778	65.3444	60.1743	210.145	185.697	158.797	1.25558	0.181234	-6.92796	4.26948e-12	3.39851e-10
AT3G53940	23.5432	20.7442	18.9437	60.3195	54.23	54.6851	1.25529	0.326934	-3.83957	0.00012325	0.00128822
AT1G53541	19.6194	33.1908	24.5154	66.1569	59.9817	75.7179	1.25461	0.298197	-4.20734	2.584e-05	0.000342139
AT5G48240	78.4775	69.4932	76.8893	183.877	193.913	169.314	1.25431	0.178718	-7.01836	2.24487e-12	1.94728e-10
AT2G04030	793.603	827.696	822.381	2201.66	1912.02	2014.94	1.24864	0.237513	-5.25712	1.46332e-07	3.87256e-06
AT1G13810	20.6003	21.7815	18.9437	55.455	57.5167	47.3237	1.24809	0.297549	-4.19456	2.73406e-05	0.000357808
AT1G48920	1170.3	1076.63	982.846	2497.42	2725.47	2510.26	1.24539	0.141328	-8.81207	1.22851e-18	3.66709e-16
AT5G16980	4.90484	6.22327	5.57169	26.2682	9.03834	23.136	1.24501	0.422637	-2.94581	0.00322113	0.0195756
AT4G10450	227.585	201.219	186.094	574.008	534.083	560.523	1.24496	0.337475	-3.68905	0.000225096	0.00213804
AT4G20020	125.564	87.1258	132.606	275.329	271.15	281.839	1.24481	0.158251	-7.86603	3.66077e-15	5.54525e-13
AT5G16350	14.7145	6.22327	10.029	29.1869	33.6883	22.0844	1.24466	0.32931	-3.7796	0.000157079	0.00157604
AT3G57940	93.192	85.0514	84.6897	225.712	218.563	205.069	1.2441	0.22274	-5.58543	2.33126e-08	7.7194e-07
AT3G55510	119.678	102.684	102.519	270.465	241.57	273.426	1.24263	0.178004	-6.98094	2.93221e-12	2.45942e-10
AT3G13150	56.8962	48.749	33.4301	101.181	116.677	123.042	1.24222	0.21685	-5.72849	1.01331e-08	3.62114e-07
AT1G06830	41.2007	47.7118	64.6316	139.124	121.607	114.628	1.24218	0.209586	-5.92683	3.08833e-09	1.29787e-07
AT3G04175	5.88581	0	2.22868	8.75606	11.5033	12.6196	1.24051	0.44229	-2.80474	0.00503571	0.0280011
AT4G13180	36.2958	30.0792	6.68603	59.3466	60.8033	83.0794	1.23988	0.339533	-3.65173	0.00026048	0.00241646
AT1G15250	67.6868	58.0839	73.5463	180.959	155.295	166.159	1.23898	0.258047	-4.80136	1.57595e-06	3.02922e-05
AT1G63810	120.659	94.3863	98.0617	264.628	276.902	221.895	1.23892	0.204618	-6.05481	1.40582e-09	6.4706e-08
AT3G23830	78.4775	50.8234	63.5173	162.474	168.442	141.971	1.23868	0.227939	-5.43428	5.50182e-08	1.67179e-06
AT3G52370	102.021	77.7909	42.3448	211.118	197.2	149.333	1.23858	0.240173	-5.15702	2.50914e-07	6.22623e-06
AT4G24010	25.5052	15.5582	18.9437	61.2924	46.0133	47.3237	1.23623	0.278163	-4.44426	8.81964e-06	0.000136345
AT2G44510	21.5813	13.4838	22.2868	61.2924	47.6567	36.8073	1.23622	0.28412	-4.35106	1.35481e-05	0.000196428
AT3G57150	257.014	193.959	205.038	531.201	578.453	463.772	1.23588	0.169185	-7.30491	2.77442e-13	2.91789e-11
AT1G30530	230.528	262.415	269.67	629.463	610.498	594.175	1.2342	0.174034	-7.09175	1.32429e-12	1.2054e-10
AT2G03090	32.372	24.8931	16.7151	75.8858	60.8033	55.7368	1.23389	0.290852	-4.24232	2.21217e-05	0.000298357
AT3G55690	20.6003	12.4465	14.4864	52.5363	43.5483	30.4975	1.23272	0.334918	-3.68066	0.000232633	0.00219831
AT2G38310	49.0484	39.4141	45.6879	150.799	84.6317	113.577	1.23243	0.285028	-4.32389	1.53299e-05	0.000218363
AT3G08980	14.7145	10.3721	10.029	42.8074	27.9367	26.2909	1.23198	0.342743	-3.59448	0.000325044	0.00291678
AT4G04450	9.80968	10.3721	10.029	18.485	29.58	36.8073	1.23055	0.399131	-3.08307	0.0020488	0.0135727
AT3G14620	82.4013	49.7862	34.5445	131.341	155.295	172.469	1.22909	0.346978	-3.54227	0.000396703	0.00344115
AT4G30150	103.983	90.2375	96.9474	223.766	263.755	218.741	1.22899	0.209162	-5.87579	4.20828e-09	1.71182e-07
AT5G01155	135.374	126.54	208.381	484.502	221.85	832.897	1.22726	0.44201	-2.77655	0.00549388	0.0300903
AT1G61610	3.92387	2.07442	1.11434	8.75606	12.325	9.46474	1.22577	0.424512	-2.88749	0.00388333	0.0228078
AT5G50810	102.021	94.3863	74.6606	251.98	206.238	220.844	1.22555	0.263298	-4.65461	3.24599e-06	5.68973e-05
AT3G18130	339.415	323.61	291.957	755.94	818.38	754.024	1.22548	0.220417	-5.55982	2.70046e-08	8.7783e-07
AT1G62560	210.908	116.168	101.405	401.806	336.883	382.796	1.22523	0.308331	-3.97373	7.07545e-05	0.000796975
AT5G48030	98.0968	68.456	63.5173	185.823	178.302	189.295	1.22521	0.188975	-6.48345	8.96467e-11	5.28968e-09
AT1G60850	55.9152	40.4513	53.4882	125.503	116.677	117.783	1.22448	0.208366	-5.87658	4.18839e-09	1.70715e-07
AT1G75166	10.7907	13.4838	15.6007	37.9429	28.7583	38.9106	1.224	0.342473	-3.574	0.000351568	0.00311485
AT3G08165	28.4481	22.8187	17.8294	54.4821	57.5167	64.1499	1.22316	0.298652	-4.09559	4.21088e-05	0.000515826
AT1G12013	7.84775	7.26049	5.57169	19.4579	25.4717	22.0844	1.22205	0.431284	-2.83351	0.00460392	0.0260525
AT1G78370	1196.78	1109.82	687.547	2716.32	2314.64	2325.17	1.22124	0.236117	-5.17218	2.31382e-07	5.79112e-06
AT5G18820	49.0484	40.4513	31.2015	109.937	94.4917	98.8539	1.22065	0.271023	-4.50385	6.67335e-06	0.000107847
AT2G33847	19.6194	7.26049	8.9147	35.0242	34.51	32.6008	1.22049	0.382101	-3.19415	0.00140245	0.0099326
AT1G29418	34.3339	20.7442	16.7151	70.0485	50.1217	60.995	1.22038	0.26569	-4.59325	4.36396e-06	7.40014e-05
AT4G13750	122.621	82.977	80.2323	204.308	238.283	251.341	1.22013	0.21806	-5.59538	2.20142e-08	7.31332e-07
AT2G25355	30.41	26.9675	24.5154	59.3466	78.0583	60.995	1.21958	0.238175	-5.12053	3.04686e-07	7.42439e-06
AT2G04530	41.2007	49.7862	55.7169	127.449	120.785	120.938	1.21914	0.27633	-4.4119	1.02468e-05	0.000154638
AT2G40360	250.147	216.777	206.153	512.716	588.313	497.424	1.21892	0.174064	-7.00272	2.5104e-12	2.16834e-10
AT3G21890	0	0	1.11434	6.81027	4.93	6.30982	1.21802	0.425914	-2.85977	0.00423943	0.0244813
AT3G04950	18.6384	11.4093	10.029	41.8345	26.2933	37.8589	1.218	0.324725	-3.75087	0.000176219	0.00173804
AT4G28450	110.849	91.2747	62.4029	221.82	218.563	193.501	1.21782	0.196441	-6.19938	5.66856e-10	2.834e-08
AT2G28105	3.92387	4.14885	5.57169	17.5121	13.1467	12.6196	1.21628	0.391692	-3.1052	0.00190152	0.0127678
AT3G02832	8.82871	5.18606	2.22868	19.4579	11.5033	21.0327	1.21583	0.413834	-2.93797	0.00330367	0.0200054
AT2G36880	987.835	1089.07	960.559	2424.46	2400.09	2346.2	1.21567	0.160481	-7.57519	3.58609e-14	4.41155e-12
AT3G12860	19.6194	5.18606	12.2577	34.0513	46.0133	27.3426	1.21377	0.388914	-3.12091	0.00180292	0.0122557
AT4G32770	55.9152	53.935	43.4592	137.178	123.25	107.267	1.21262	0.17645	-6.87228	6.31832e-12	4.8214e-10
AT2G27775	37.2768	35.2652	31.2015	98.2624	79.7017	73.6146	1.2109	0.23655	-5.11901	3.07138e-07	7.46622e-06
AT3G10610	190.308	136.912	172.722	389.158	400.973	404.88	1.20996	0.202353	-5.97947	2.23865e-09	9.75109e-08
AT1G64970	96.1349	50.8234	47.9165	166.365	159.403	157.746	1.20804	0.244452	-4.94183	7.7392e-07	1.68011e-05
AT1G49410	141.259	121.354	119.234	339.54	259.647	303.923	1.20779	0.181117	-6.66855	2.58338e-11	1.73061e-09
AT1G03743	12.7526	15.5582	7.80037	39.8887	33.6883	28.3942	1.20757	0.397376	-3.03886	0.00237473	0.0152829
AT4G25700	67.6868	72.6049	76.8893	163.446	165.155	189.295	1.20653	0.187617	-6.43082	1.26918e-10	7.23644e-09
AT4G29510	185.403	202.256	181.637	476.719	455.203	387.003	1.20596	0.132708	-9.08731	1.01515e-19	3.55267e-17
AT5G03545	5.88581	5.18606	3.34301	17.5121	13.1467	17.8778	1.20548	0.435196	-2.76998	0.00560605	0.0305317
AT1G06553	4.90484	5.18606	5.57169	29.1869	10.6817	15.7746	1.2053	0.449685	-2.68032	0.00735524	0.0379696
AT3G47348	36.2958	30.0792	35.6588	89.5064	81.345	76.7695	1.20323	0.238657	-5.04168	4.6146e-07	1.0644e-05
AT3G15352	24.5242	15.5582	21.1724	49.6177	56.695	43.1171	1.20303	0.255641	-4.70595	2.52691e-06	4.60424e-05
AT1G03360	43.1626	42.5257	32.3158	103.127	91.205	88.3375	1.20128	0.226471	-5.30433	1.1309e-07	3.1189e-06
AT1G70650	3.92387	5.18606	7.80037	24.3224	10.6817	16.8262	1.20118	0.41987	-2.86085	0.00422509	0.0244124
AT3G50825	45.1245	18.6698	26.7441	76.8587	68.1983	94.6474	1.19921	0.34774	-3.44858	0.000563532	0.00462839
AT1G71850	46.1055	30.0792	26.7441	90.4793	75.5933	84.131	1.19912	0.253074	-4.73824	2.15586e-06	4.01097e-05
AT2G11810	13.7336	11.4093	8.9147	34.0513	30.4017	28.3942	1.19719	0.354058	-3.38132	0.000721382	0.00568204
AT3G51750	12.7526	11.4093	15.6007	38.9158	34.51	30.4975	1.19716	0.287366	-4.16599	3.10009e-05	0.000398769
AT4G31790	70.6297	61.1955	76.8893	174.148	182.41	137.764	1.19569	0.219659	-5.44337	5.22816e-08	1.5966e-06
AT3G16780	214.832	205.368	200.581	460.179	512.72	476.392	1.19498	0.174047	-6.86588	6.60824e-12	5.005e-10
AT1G30960	41.2007	43.5629	27.8584	107.991	99.4217	65.2015	1.19421	0.263731	-4.52813	5.95085e-06	9.7569e-05
AT1G06160	14.7145	10.3721	8.9147	11.6747	42.7267	37.8589	1.19385	0.367138	-3.25177	0.00114689	0.00841025
AT2G32220	49.0484	47.7118	30.0871	98.2624	102.708	102.009	1.19366	0.222258	-5.37063	7.84609e-08	2.27514e-06
AT5G55920	194.232	141.061	157.122	379.429	414.942	357.557	1.19185	0.185641	-6.42016	1.36128e-10	7.71821e-09
AT1G07890	1356.68	1375.34	1211.29	3170.67	3067.28	2965.62	1.18847	0.182023	-6.52926	6.6097e-11	4.02452e-09
AT5G63087	0	4.14885	1.11434	6.81027	9.03834	11.568	1.18842	0.463002	-2.56677	0.010265	0.0491067
AT1G07400	0	1.03721	3.34301	3.89158	7.395	11.568	1.18745	0.461452	-2.57329	0.0100736	0.0484075
AT1G58280	17.6574	19.707	12.2577	45.7261	44.37	33.6524	1.18718	0.257988	-4.60167	4.19112e-06	7.14285e-05
AT5G61290	49.0484	23.8559	44.5735	132.314	71.485	77.8212	1.18629	0.252801	-4.69257	2.69796e-06	4.85919e-05
AT1G66540	6.86678	7.26049	2.22868	16.5392	20.5417	12.6196	1.18617	0.375684	-3.15737	0.00159198	0.0110249
AT4G21990	134.393	156.619	143.75	325.92	304.017	410.139	1.18617	0.231562	-5.12247	3.01561e-07	7.36973e-06
AT5G59860	79.4584	67.4188	78.0037	184.85	158.582	196.656	1.18599	0.241316	-4.91469	8.89243e-07	1.88752e-05
AT1G05867	3.92387	3.11164	5.57169	11.6747	13.9683	12.6196	1.18581	0.412401	-2.87538	0.00403538	0.0235374
AT1G09533	25.5052	21.7815	20.0581	56.4279	69.02	44.1688	1.18535	0.292	-4.05941	4.91964e-05	0.00058879
AT3G29200	107.907	95.4235	75.775	221.82	223.493	199.811	1.18375	0.15244	-7.76534	8.14253e-15	1.14776e-12
AT2G42710	151.069	95.4235	115.891	261.709	282.653	290.252	1.18321	0.160286	-7.38189	1.5606e-13	1.73098e-11
AT1G31660	188.346	110.982	159.35	367.754	347.565	344.937	1.18198	0.173672	-6.80582	1.00476e-11	7.25789e-10
AT1G32583	13.7336	10.3721	6.68603	33.0784	20.5417	29.4458	1.18167	0.342478	-3.45037	0.000559829	0.00460616
AT2G37040	248.185	231.298	281.928	534.12	655.69	618.363	1.18052	0.223216	-5.28868	1.23202e-07	3.33879e-06
AT2G23670	309.005	332.945	276.356	736.482	709.098	725.63	1.18004	0.222367	-5.30673	1.11611e-07	3.09492e-06
AT5G64980	13.7336	17.6326	20.0581	58.3737	30.4017	41.0139	1.17998	0.325202	-3.62844	0.000285144	0.00261184
AT4G16630	95.1539	63.27	61.2886	147.88	220.207	151.436	1.17922	0.228809	-5.15375	2.55327e-07	6.328e-06
AT4G12880	271.728	200.182	226.211	675.189	451.095	485.856	1.17911	0.169222	-6.96784	3.2184e-12	2.64482e-10
AT1G29030	39.2387	32.1536	32.3158	95.3437	85.4534	66.2532	1.17726	0.254163	-4.63189	3.62344e-06	6.28083e-05
AT3G04155	2.9429	5.18606	2.22868	18.485	10.6817	6.30982	1.1766	0.448845	-2.62141	0.00875676	0.0434808
AT4G21760	36.2958	46.6746	39.0018	99.2353	96.9567	90.4408	1.17604	0.209735	-5.60724	2.05576e-08	6.86314e-07
AT2G23672	303.119	320.499	277.47	722.861	681.983	717.217	1.17472	0.222293	-5.28453	1.26029e-07	3.39725e-06
AT5G08515	1.96194	3.11164	7.80037	15.5663	13.1467	11.568	1.17402	0.434019	-2.70501	0.00683032	0.0356314
AT1G05680	3.92387	2.07442	1.11434	25.2953	1.64333	21.0327	1.17375	0.462739	-2.53653	0.0111957	0.0525962
AT5G20160	269.766	254.117	228.439	522.445	615.428	601.537	1.17022	0.194383	-6.02018	1.74226e-09	7.85875e-08
AT5G16930	64.7439	45.6373	44.5735	106.046	122.428	130.403	1.17012	0.197229	-5.93278	2.97851e-09	1.25954e-07
AT2G22360	150.088	123.428	134.835	325.92	314.698	287.097	1.16958	0.144988	-8.06678	7.21773e-16	1.25218e-13
AT3G18580	23.5432	25.9303	23.4011	66.1569	59.9817	47.3237	1.16929	0.264252	-4.42491	9.64838e-06	0.000146809
AT4G04830	69.6487	57.0467	75.775	217.929	119.142	144.074	1.16895	0.244629	-4.77848	1.76625e-06	3.36949e-05
AT1G45191	51.0103	36.3024	37.8875	102.154	110.103	87.2859	1.16844	0.238356	-4.90207	9.48323e-07	1.98444e-05
AT5G56010	1612.71	1639.83	1476.5	3740.78	3450.18	3669.16	1.16824	0.178625	-6.54016	6.14549e-11	3.76862e-09
AT1G64880	127.526	115.131	108.091	250.034	271.972	275.529	1.16788	0.149602	-7.80655	5.87733e-15	8.52129e-13
AT2G36970	23.5432	23.8559	22.2868	49.6177	61.625	55.7368	1.16689	0.245827	-4.7468	2.06656e-06	3.85898e-05
AT2G17670	31.391	49.7862	39.0018	87.5606	101.065	88.3375	1.16655	0.213304	-5.46894	4.52746e-08	1.39948e-06
AT2G32390	81.4204	62.2327	44.5735	121.612	159.403	156.694	1.16584	0.206165	-5.6549	1.55941e-08	5.374e-07
AT1G17170	12.7526	1.03721	2.22868	17.5121	10.6817	35.7557	1.1634	0.459014	-2.53457	0.0112585	0.0528137
AT1G28600	372.768	297.68	277.47	788.045	679.518	681.461	1.16328	0.148613	-7.82757	4.97409e-15	7.31624e-13
AT5G08180	218.756	214.703	180.523	474.773	464.242	453.256	1.16273	0.156095	-7.44883	9.41721e-14	1.07388e-11
AT2G36870	95.1539	70.5304	96.9474	214.037	206.238	194.553	1.16265	0.218541	-5.32007	1.03725e-07	2.89603e-06
AT1G78930	21.5813	22.8187	36.7732	76.8587	62.4467	54.6851	1.16251	0.289668	-4.01325	5.98886e-05	0.000694242
AT2G32530	26.4861	31.1164	34.5445	95.3437	56.695	65.2015	1.16192	0.208438	-5.57442	2.48352e-08	8.15703e-07
AT3G49240	45.1245	65.3444	41.2305	118.693	150.365	91.4925	1.16148	0.267698	-4.33876	1.43287e-05	0.000206272
AT4G25340	103.002	80.9026	73.5463	169.284	234.997	179.83	1.16097	0.166554	-6.97052	3.15771e-12	2.61613e-10
AT3G23990	300.176	273.824	261.869	644.057	631.862	633.086	1.16095	0.178747	-6.49492	8.30751e-11	4.94504e-09
AT5G60670	299.195	251.005	307.557	713.132	618.715	633.086	1.15948	0.189378	-6.12255	9.20894e-10	4.40856e-08
AT4G00026	60.82	48.749	49.0309	127.449	128.18	106.215	1.15924	0.184606	-6.27958	3.39492e-10	1.7624e-08
AT3G09162	19.6194	11.4093	24.5154	68.1027	27.115	45.2204	1.159	0.334415	-3.46577	0.000528714	0.00438392
AT1G68760	13.7336	22.8187	23.4011	59.3466	41.905	43.1171	1.1586	0.281091	-4.12179	3.75944e-05	0.000470173
AT1G63780	88.2871	65.3444	73.5463	183.877	174.193	166.159	1.15737	0.212623	-5.44328	5.23077e-08	1.5966e-06
AT5G67370	140.278	142.098	98.0617	292.841	267.042	311.285	1.15727	0.172643	-6.70327	2.03807e-11	1.38357e-09
AT1G05213	89.2681	105.796	82.461	204.308	240.748	197.708	1.15493	0.208338	-5.54354	2.9642e-08	9.52524e-07
AT1G75335	10.7907	9.33491	11.1434	22.3766	30.4017	27.3426	1.15484	0.347998	-3.31852	0.00090495	0.00686936
AT5G15700	79.4584	56.0095	49.0309	142.043	163.512	119.887	1.15456	0.221255	-5.21822	1.80652e-07	4.65339e-06
AT5G11930	0	3.11164	1.11434	8.75606	4.93	11.568	1.15424	0.459412	-2.51243	0.0119903	0.0554267
AT5G62730	1.96194	4.14885	8.9147	21.4037	18.8983	8.4131	1.15412	0.439681	-2.6249	0.00866747	0.043163
AT5G22440	348.244	358.876	348.788	843.5	700.882	846.568	1.15289	0.171355	-6.72807	1.71924e-11	1.18698e-09
AT4G39980	533.647	537.276	605.086	1385.4	1325.35	1185.2	1.15267	0.231731	-4.97418	6.55257e-07	1.4536e-05
AT2G31750	65.7249	69.4932	69.089	147.88	132.288	186.14	1.15042	0.164619	-6.98839	2.7806e-12	2.34194e-10
AT2G45710	85.3442	73.6421	61.2886	172.202	183.232	146.178	1.14927	0.192181	-5.98015	2.22926e-09	9.73109e-08
AT4G13800	6.86678	18.6698	27.8584	54.4821	36.975	36.8073	1.14695	0.273944	-4.1868	2.82919e-05	0.000368123
AT1G06720	155.974	109.945	115.891	284.085	329.488	249.238	1.14518	0.18459	-6.20392	5.50728e-10	2.76064e-08
AT3G22840	17.6574	0	0	42.8074	78.88	34.704	1.14511	0.459446	-2.49238	0.012689	0.0579312
AT2G05765	14.7145	15.5582	7.80037	37.9429	39.44	21.0327	1.14443	0.348622	-3.28273	0.00102809	0.00764962
AT5G08610	268.785	276.936	286.385	646.002	636.792	637.292	1.14368	0.231725	-4.93552	7.99369e-07	1.72613e-05
AT3G04770	35.3149	36.3024	30.0871	79.7774	82.1667	76.7695	1.14362	0.265731	-4.30365	1.68004e-05	0.000236159
AT1G28395	77.4965	51.8606	39.0018	170.257	132.288	132.506	1.14312	0.361154	-3.16518	0.00154989	0.0107761
AT1G30680	86.3252	73.6421	69.089	172.202	180.767	173.52	1.14239	0.221308	-5.16198	2.44347e-07	6.08559e-06
AT2G07763	13.7336	4.14885	10.029	33.0784	18.8983	23.136	1.14226	0.366477	-3.11686	0.00182788	0.0123839
AT3G04975	7.84775	7.26049	6.68603	30.1598	22.185	13.6713	1.142	0.426483	-2.67771	0.0074128	0.0382279
AT3G23620	213.851	136.912	160.465	406.67	368.107	376.486	1.14153	0.179106	-6.37351	1.84755e-10	1.0163e-08
AT4G34740	192.27	198.108	149.321	417.372	410.012	378.589	1.14127	0.152461	-7.48567	7.11845e-14	8.35205e-12
AT2G35382	5.88581	12.4465	8.9147	24.3224	21.3633	23.136	1.14094	0.393557	-2.89906	0.00374287	0.0221237
AT1G06227	51.0103	50.8234	41.2305	118.693	115.855	93.5957	1.14045	0.225226	-5.06359	4.11437e-07	9.62137e-06
AT2G01290	89.2681	100.61	105.862	220.847	202.952	235.567	1.13898	0.152836	-7.45236	9.16874e-14	1.05145e-11
AT1G16350	154.012	113.056	129.263	287.004	284.297	327.059	1.1389	0.197451	-5.76802	8.02076e-09	2.97633e-07
AT4G23260	57.8771	56.0095	54.6026	129.395	125.715	124.093	1.13449	0.178638	-6.35079	2.14218e-10	1.15643e-08
AT3G17910	32.372	32.1536	33.4301	81.7232	70.6633	70.4597	1.13307	0.22417	-5.05451	4.31501e-07	1.00328e-05
AT2G32990	127.526	65.3444	95.8331	258.79	203.773	198.759	1.13264	0.221577	-5.11174	3.19212e-07	7.74117e-06
AT5G57180	245.242	201.219	223.982	514.662	465.063	506.889	1.13192	0.148202	-7.63772	2.21105e-14	2.82263e-12
AT2G41650	104.964	73.6421	93.6044	228.63	192.27	192.45	1.13181	0.197435	-5.73259	9.89101e-09	3.55341e-07
AT2G33210	142.24	109.945	137.064	292.841	289.227	298.665	1.13166	0.210941	-5.3648	8.1039e-08	2.33655e-06
AT3G09720	50.0294	40.4513	60.1743	95.3437	129.823	114.628	1.1315	0.218277	-5.18377	2.17444e-07	5.48706e-06
AT5G23300	41.2007	69.4932	64.6316	139.124	115.855	139.868	1.13111	0.211364	-5.35149	8.72346e-08	2.50097e-06
AT3G20000	170.688	153.507	148.207	348.297	374.68	334.421	1.13095	0.183564	-6.16104	7.22698e-10	3.55189e-08
AT3G09440	1861.88	1669.91	1429.7	3697.98	3842.11	3643.92	1.13051	0.199426	-5.66883	1.43778e-08	4.98021e-07
AT5G23930	7.84775	5.18606	5.57169	18.485	13.1467	21.0327	1.12762	0.404068	-2.79066	0.00526008	0.0290429
AT5G52380	31.391	26.9675	28.9728	81.7232	66.555	51.5302	1.12738	0.244889	-4.60366	4.15133e-06	7.08099e-05
AT1G77450	14.7145	20.7442	12.2577	39.8887	31.2233	48.3753	1.12705	0.324473	-3.47348	0.000513747	0.00427905
AT2G07656	9.80968	8.2977	11.1434	35.9971	18.8983	30.4975	1.127	0.395238	-2.85143	0.00435224	0.0250048
AT3G23210	22.5623	30.0792	8.9147	68.1027	46.835	34.704	1.12677	0.287525	-3.91885	8.89718e-05	0.000974621
AT1G09223	23.5432	14.521	14.4864	40.8616	35.3317	48.3753	1.12668	0.303614	-3.71088	0.000206537	0.00198405
AT5G40770	224.642	159.731	180.523	440.722	419.872	398.571	1.12407	0.184802	-6.08254	1.18292e-09	5.55806e-08
AT3G58990	226.604	150.396	122.577	531.201	356.603	343.885	1.12388	0.328445	-3.42182	0.000622032	0.00503228
AT5G07105	8.82871	7.26049	3.34301	18.485	20.5417	18.9295	1.12386	0.436891	-2.5724	0.0100996	0.0484636
AT5G22300	52.9723	43.5629	21.1724	98.2624	115.033	90.4408	1.12378	0.347982	-3.22942	0.00124041	0.00897289
AT1G48630	195.213	176.326	184.98	460.179	410.012	379.641	1.12309	0.205755	-5.45839	4.80462e-08	1.47764e-06
AT1G07450	2.9429	0	0	4.86448	6.57333	7.36146	1.12251	0.434596	-2.58289	0.00979774	0.0473736
AT3G56990	24.5242	18.6698	32.3158	54.4821	72.3067	82.0277	1.12227	0.398732	-2.81459	0.00488388	0.027347
AT5G09580	13.7336	8.2977	11.1434	39.8887	28.7583	16.8262	1.12156	0.374836	-2.99213	0.00277041	0.0173668
AT3G05355	5.88581	10.3721	5.57169	19.4579	13.1467	25.2393	1.12107	0.402124	-2.78787	0.00530554	0.0292323
AT5G56030	1934.47	1703.1	1653.68	3889.64	3900.45	3833.22	1.12097	0.147361	-7.60695	2.80632e-14	3.51621e-12
AT4G37670	27.4671	31.1164	40.1162	72.9671	74.7717	73.6146	1.12051	0.225842	-4.96149	6.9955e-07	1.53674e-05
AT3G57157	9.80968	3.11164	15.6007	21.4037	21.3633	32.6008	1.11981	0.371237	-3.01642	0.00255778	0.0162605
AT2G15000	35.3149	26.9675	8.9147	57.4008	55.0517	57.8401	1.11944	0.299736	-3.73475	0.000187904	0.00183105
AT2G35384	14.7145	14.521	6.68603	38.9158	33.6883	21.0327	1.11943	0.385337	-2.90507	0.00367165	0.021798
AT1G48460	72.5916	77.7909	37.8875	137.178	144.613	146.178	1.11901	0.235187	-4.75796	1.95562e-06	3.69946e-05
AT3G60360	39.2387	41.4885	47.9165	97.2895	101.065	90.4408	1.11633	0.232159	-4.80846	1.52099e-06	2.95436e-05
AT4G09750	46.1055	35.2652	45.6879	98.2624	93.67	104.112	1.11601	0.258784	-4.31251	1.6141e-05	0.000227679
AT5G61770	81.4204	90.2375	75.775	213.064	186.518	155.642	1.11557	0.220475	-5.05984	4.19601e-07	9.78973e-06
AT1G19373	28.4481	13.4838	15.6007	51.5635	36.975	46.272	1.11551	0.298675	-3.73486	0.000187819	0.00183105
AT4G31985	504.218	433.555	520.396	1155.8	990.93	1206.23	1.11437	0.26049	-4.27798	1.88599e-05	0.000260067
AT5G64700	2.9429	3.11164	1.11434	9.72895	8.21667	8.4131	1.11418	0.422065	-2.63984	0.00829447	0.0418185
AT4G39730	527.761	374.434	417.877	972.895	1052.56	863.394	1.11343	0.153305	-7.26285	3.79017e-13	3.90522e-11
AT5G58370	64.7439	53.935	50.1452	139.124	132.288	110.422	1.1126	0.234349	-4.74761	2.05837e-06	3.84722e-05
AT4G24830	235.432	254.117	258.526	537.038	540.657	557.368	1.11257	0.152358	-7.30233	2.82834e-13	2.95926e-11
AT3G04710	71.6107	42.5257	59.0599	141.07	129.823	111.474	1.11209	0.191927	-5.79434	6.85904e-09	2.61701e-07
AT1G48570	117.716	127.577	110.319	270.465	238.283	271.322	1.11182	0.166962	-6.65908	2.75541e-11	1.8218e-09
AT5G60540	171.669	149.359	122.577	362.89	312.233	295.51	1.11095	0.159765	-6.95365	3.55953e-12	2.90166e-10
AT1G29250	181.479	176.326	160.465	434.884	388.648	347.04	1.11087	0.23731	-4.68109	2.85351e-06	5.09416e-05
AT2G40700	73.5726	49.7862	53.4882	133.287	136.397	124.093	1.10985	0.209887	-5.28786	1.23756e-07	3.34932e-06
AT3G17890	33.3529	26.9675	30.0871	86.5877	66.555	59.9433	1.10968	0.304151	-3.64845	0.000263822	0.00244523
AT1G09823	87.3062	50.8234	70.2033	153.717	163.512	147.229	1.10944	0.199862	-5.55104	2.83978e-08	9.17865e-07
AT1G20470	3.92387	4.14885	7.80037	17.5121	16.4333	10.5164	1.10885	0.369114	-3.00408	0.00266382	0.0168181
AT4G29270	9.80968	4.14885	7.80037	16.5392	16.4333	25.2393	1.10684	0.372187	-2.97388	0.00294065	0.0182424
AT3G61100	33.3529	34.228	41.2305	94.3708	65.7333	92.5441	1.10619	0.297731	-3.71541	0.000202872	0.00195347
AT1G71260	85.3442	84.0142	78.0037	184.85	168.442	185.088	1.10595	0.158129	-6.99396	2.67229e-12	2.27532e-10
AT1G24265	7.84775	4.14885	12.2577	27.2411	15.6117	25.2393	1.10566	0.408676	-2.70546	0.00682095	0.0355935
AT3G20440	128.507	97.498	123.692	258.79	249.787	266.064	1.10478	0.216108	-5.11218	3.18459e-07	7.73216e-06
AT5G39840	22.5623	22.8187	40.1162	56.4279	55.8733	91.4925	1.10364	0.321914	-3.42838	0.000607204	0.00492739
AT4G15490	89.2681	81.9398	41.2305	160.528	156.938	167.21	1.10316	0.256868	-4.29466	1.74964e-05	0.000244196
AT4G10120	294.29	198.108	297.528	549.686	536.548	649.912	1.10315	0.179425	-6.14825	7.83415e-10	3.82254e-08
AT1G03760	19.6194	10.3721	22.2868	37.9429	38.6183	44.1688	1.10312	0.290967	-3.79121	0.000149916	0.00151922
AT5G50100	49.0484	38.3769	33.4301	108.964	92.0267	69.4081	1.1029	0.19264	-5.72519	1.03317e-08	3.67918e-07
AT3G11120	206.003	157.656	171.608	401.806	366.463	399.622	1.10235	0.157514	-6.99846	2.58798e-12	2.21725e-10
AT2G08585	4.90484	5.18606	1.11434	15.5663	4.93	14.7229	1.10204	0.43907	-2.50993	0.0120755	0.0557443
AT1G14250	250.147	261.378	137.064	661.569	410.012	497.424	1.10133	0.32451	-3.39381	0.000689268	0.00547584
AT4G00050	73.5726	35.2652	40.1162	117.72	101.065	118.835	1.10133	0.216057	-5.09738	3.44389e-07	8.29229e-06
AT3G44590	114.773	143.135	149.321	323.974	287.583	292.355	1.10117	0.220295	-4.99861	5.77461e-07	1.29517e-05
AT1G06017	13.7336	9.33491	5.57169	27.2411	20.5417	24.1877	1.10041	0.358866	-3.06635	0.00216689	0.0141882
AT5G54580	101.04	90.2375	103.633	223.766	184.875	237.67	1.10031	0.183409	-5.99921	1.98281e-09	8.71151e-08
AT1G03940	36.2958	18.6698	27.8584	67.1298	80.5233	43.1171	1.09982	0.266775	-4.12264	3.74552e-05	0.000468722
AT2G20450	203.06	183.587	150.436	413.481	410.833	358.608	1.09972	0.198196	-5.54864	2.87902e-08	9.29068e-07
AT1G13630	11.7716	10.3721	13.3721	37.9429	18.0767	31.5491	1.09968	0.336573	-3.26728	0.00108588	0.00801788
AT2G02740	78.4775	74.6793	60.1743	150.799	152.83	168.262	1.09931	0.207228	-5.30483	1.12779e-07	3.11455e-06
AT4G37170	5.88581	7.26049	5.57169	14.5934	18.0767	19.9811	1.099	0.423671	-2.59399	0.00948697	0.0461458
AT3G17465	63.7629	61.1955	67.9746	149.826	135.575	135.661	1.09861	0.188416	-5.83076	5.51768e-09	2.1663e-07
AT3G49410	6.86678	16.5954	13.3721	29.1869	33.6883	28.3942	1.09747	0.368487	-2.97831	0.0028984	0.01803
AT1G78570	731.802	532.09	573.884	1235.58	1513.51	1248.29	1.09683	0.168629	-6.50439	7.80075e-11	4.65705e-09
AT5G51720	66.7058	70.5304	93.6044	151.772	222.672	177.727	1.09488	0.310214	-3.52943	0.000416459	0.00359101
AT1G29940	250.147	233.373	242.926	538.011	530.797	503.734	1.09481	0.164264	-6.66497	2.64711e-11	1.75591e-09
AT4G15258	21.5813	18.6698	10.029	45.7261	35.3317	36.8073	1.09369	0.305058	-3.58519	0.00033683	0.00300394
AT1G13730	102.021	89.2003	102.519	265.6	172.55	199.811	1.09333	0.171477	-6.37599	1.81788e-10	1.0033e-08
AT2G44860	193.251	184.624	196.123	446.559	390.292	402.777	1.09301	0.161028	-6.7877	1.13935e-11	8.10314e-10
AT5G49910	1174.22	1298.59	1122.14	2769.83	2585.79	2451.37	1.09287	0.173819	-6.28739	3.22842e-10	1.70209e-08
AT2G20940	23.5432	18.6698	26.7441	57.4008	55.8733	44.1688	1.09011	0.285651	-3.81623	0.000135506	0.00139619
AT4G38100	105.945	110.982	98.0617	242.251	230.067	206.121	1.0866	0.167989	-6.46831	9.91079e-11	5.74769e-09
AT1G55040	16.6765	18.6698	17.8294	40.8616	42.7267	41.0139	1.08659	0.316052	-3.43803	0.000585973	0.00478828
AT2G41290	12.7526	13.4838	5.57169	25.2953	25.4717	30.4975	1.0864	0.315795	-3.44021	0.000581262	0.00475936
[truncated: 1,316 more rows]
