# Supplementary material for: Identification of Small RNAs During High Light Acclimation in Arabidopsis thaliana
Source: Front Plant Sci. 2021 Jun 15;12:656657. doi: 10.3389/fpls.2021.656657 (PMC8239388; doi:10.3389/fpls.2021.656657)
Supplement: Supplementary Table 1 — List of stem loop qPCR oligonucleotides used in this study. [file Data_Sheet_1.zip › Supplementary Tables 13-14.XLSX]

## Sheet: S13
Table S13. Table representing previously known validated or predicted miRNA targets
miRNA	targets	Addo-Quaye et al. 2008	Carrington, TAIR	Ahmed F et al. 2014	Brousse et al. 2014
3 h high light
miR169i	AT5G42120
miR864-3p	AT3G13450										Addo-Quaye et al. 2008	https://www.ncbi.nlm.nih.gov/pmc/articles/PMC2583427/	V, previously validated by 5'-RACE and/or genetic experiments; P, previously predicted but not validated; N, not previously predicted
miR172b-3p	AT3G47360
miR157b-5p	AT3G15270		V		V						Ahmed F 2014	https://www.ncbi.nlm.nih.gov/pmc/articles/PMC4615835/
miR399a	AT2G26900
miR394a	AT1G27340	V	V	V	V						Brousse et al. 2014	https://www.ncbi.nlm.nih.gov/pmc/articles/PMC4005643/
miR864-3p	AT4G25210
miR157b-5p	AT4G28660
miR157b-5p	AT2G42200		P		V
miR157b-5p	AT5G08620
miR399a	AT2G33770	V	V		V
miR399a	AT2G33770	V	V		V
miR399a	AT2G33770	V	V		V
miR3434-5p	AT2G19870
miR854b	AT1G69850
miR854e	AT1G69850
miR5643a	AT2G08986
miR5643a	AT2G08986
miR5643a	AT2G08986
miR854b	AT1G15530
miR854e	AT1G15530
miR854b	AT1G33055
miR854e	AT1G33055
miR169h	AT5G42120
miR157b-5p	AT1G53160		V		V
miR172b-3p	AT3G54990	V	P		V
miR172b-3p	AT5G67180	V	V		V
miR157b-5p	AT1G32140
miR864-3p	AT1G01440
miR157b-5p	AT2G39710
miR864-3p	AT4G33280
miR157b-5p	AT1G27360		P		V
miR395b	AT2G28780
miR169i	AT1G72830		V	V	V
miR172b-3p	AT4G36920	V	V		V
miR169i	AT1G54160		V	V	V
miR394a	AT3G58570
miR864-3p	AT1G65960
miR172b-3p	AT5G65790
miR157b-5p	AT1G27370		V		V
miR169i	AT3G05690	V	V	V	V
miR157b-5p	AT1G22000
miR157b-5p	AT2G45990
miR169i	AT1G17590	V	V	V	V
miR166c	AT4G03250
miR395b	AT5G10180	V	V		V
miR172b-3p	AT2G39250		P		V
miR169i	AT5G12840		P	V	V
miR166c	AT2G34710	V	V		V
miR395b	AT5G13630
miR395b	AT5G43780		V		V
miR172b-3p	AT2G32770
miR169i	AT3G20910		V	V
miR169i	AT5G06510	V	V	V	V
miR864-3p	AT4G28720
miR172b-3p	AT5G60120	V	V		V
miR172b-3p	AT2G28550	V	V		V
miR166c	AT1G30490	V	V		V
miR157b-5p	AT1G69170		P		V
miR169i	AT3G14020
miR399a	AT1G73450
miR157b-5p	AT5G43270		V		V
miR157b-5p	AT3G57920		P		V
miR395b	AT1G50930
miR157b-5p	AT5G50570		P		V
miR157b-5p	AT5G50670		P
miR5643a	AT3G09090
miR861-3p	AT1G71990
miR3434-5p	AT2G14510
miR447b	AT5G60760		V	V
miR854b	AT1G53770
miR854e	AT1G53770
miR854b	AT1G50732
miR854e	AT1G50732
miR5643a	AT1G53100
miR854b	AT1G53560
miR854e	AT1G53560
miR5643a	AT3G58940
miR169h	AT1G72830		V	V	V
miR5643a	AT1G69540
miR169h	AT1G54160		V	V	V
miR5643a	AT3G28140
miR863-5p	AT5G45570
miR861-3p	AT3G59360
miR854b	AT4G01110
miR854e	AT4G01110
miR854b	AT3G56110
miR854e	AT3G56110
miR3434-5p	AT3G23870
miR169h	AT3G05690	V	V	V	V
miR169h	AT1G17590	V	V	V	V
miR169h	AT5G12840		P	V	V
miR854b	AT5G05100
miR854e	AT5G05100
miR5643a	AT3G55660
miR169h	AT3G20910		V	V
miR447b	AT2G22650
miR5643a	AT1G24270
miR863-5p	AT1G54170
miR169h	AT5G06510	V	V	V	V
miR854b	AT5G19590
miR854e	AT5G19590
miR5643a	AT1G08970
miR5643a	AT1G45130
miR5643a	AT1G52420
miR5643a	AT3G20640
miR169h	AT3G14020
miR5643a	AT3G57720
miR854b	AT3G53520
miR854e	AT3G53520
miR166e-5p	AT5G04240
miR173-3p	AT1G53025
miR5643a	AT1G38790
miR854b	AT1G08065
miR854e	AT1G08065
miR854b	AT4G38905
miR854e	AT4G38905
miR854b	AT1G49290
miR854e	AT1G49290
miR3932b-5p	AT5G41840
miR854b	AT1G01453
miR854e	AT1G01453
miR3434-5p	AT2G14440
miR863-5p	AT5G28810
miR173-3p	AT2G25240
miR861-3p	AT1G15680
miR5643a	AT2G07981
miR863-5p	AT4G08430
6 h high light
miR163	AT1G15125	P
miR156d-5p	AT2G33810	V	V		V
miR395a	AT4G23990
miR171c-5p	AT4G21990
miR831-3p	AT3G11120
miR158a-5p	AT5G27395
miR781b	AT1G76490
miR781a	AT1G76490
miR165a-5p	AT1G74790
miR2933b	AT1G58235
miR2933a	AT1G58235
miR395e	AT5G43780		V		V
miR156d-5p	AT3G17330
miR319b	AT1G48090
miR319c	AT1G48090
miR319a	AT1G48090
miR156d-5p	AT4G24270
miR399a	AT2G26900
miR319b	AT4G18390	V	V		V
miR319c	AT4G18390	V	V		V
miR319a	AT4G18390	V	V		V
miR163	AT5G15810
miR5629	AT5G11790
miR156d-5p	AT2G42200	P	P		V
miR172b-3p	AT3G54990	V	P		V
miR157a-3p	AT2G43710
miR831-3p	AT1G79920
miR823	AT1G69770	V	V	V
miR831-3p	AT3G57290
miR158a-5p	AT4G22590
miR5595a	AT2G23610
miR156a-3p	AT3G12670
miR8170-3p	AT3G52870
miR831-3p	AT1G79930
miR156a-3p	AT4G01090
miR831-3p	AT1G69220
miR823	AT3G10720
miR159b-5p	AT2G30600
miR395a	AT5G43780		V		V
miR171b-5p	AT1G15400
miR159c	AT5G27395
miR395e	AT4G23990
miR858a	AT1G06180	P		V
miR858a	AT5G49330	P		V
miR157c-3p	AT1G80180
miR156d-5p	AT3G28690
miR156d-5p	AT1G27370	V	V		V
miR858a	AT3G62610
miR319b	AT2G31070	V	V		V
miR319c	AT2G31070	V	V		V
miR319a	AT2G31070	V	V		V
miR156d-5p	AT3G51910
miR166g	AT4G03250
miR166d	AT4G03250
miR166f	AT4G03250
miR166c	AT4G03250
miR166a-3p	AT4G03250
miR163	AT5G37990
miR166g	AT1G30490	V	V		V
miR166d	AT1G30490	V	V		V
miR165a-3p	AT1G30490	V	V	V	V
miR166f	AT1G30490	V	V		V
miR166c	AT1G30490	V	V		V
miR166a-3p	AT1G30490	V	V		V
miR165b	AT1G30490	V	V	V	V
miR319b	AT5G06100		V
miR319c	AT5G06100		V
miR319a	AT5G06100		V
miR159c	AT5G06100	V	V		V
miR863-3p	AT1G12310
miR779.2	AT1G63640
miR2933b	AT1G26830
miR2933a	AT1G26830
miR858a	AT3G46130
miR858a	AT3G11440
miR156d-5p	AT1G53160	V	V		V
miR781b	AT5G57050
miR781a	AT5G57050
miR156d-5p	AT1G69170	P	P		V
miR858a	AT4G05100
miR156d-5p	AT5G03140
miR858a	AT4G09460
miR858a	AT5G60890
miR165a-5p	AT3G48580
miR163	AT5G38780
miR156d-5p	AT1G27360	P	P		V
miR156d-5p	AT3G57920	P	P		V
miR858a	AT5G26660
miR399a	AT1G73450
miR863-3p	AT4G17310
miR2933b	AT5G09460
miR2933a	AT5G09460
miR2933b	AT4G35380
miR2933a	AT4G35380
miR858a	AT1G79650
miR166g	AT2G34710	V	V		V
miR166d	AT2G34710	V	V		V
miR165a-3p	AT2G34710	V	V	V	V
miR166f	AT2G34710	V	V		V
miR166c	AT2G34710	V	V		V
miR166a-3p	AT2G34710	V	V		V
miR165b	AT2G34710	V	V	V	V
miR395e	AT5G10180	V	V		V
miR2933b	AT5G27440
miR2933a	AT5G27440
miR156d-5p	AT1G71400
miR319b	AT1G30210	V	V		V
miR319c	AT1G30210	V	V		V
miR319a	AT1G30210	V	V		V
miR319b	AT3G15030	V	V		V
miR319c	AT3G15030	V	V		V
miR319a	AT3G15030	V	V		V
miR781b	AT5G23480
miR781a	AT5G23480
miR399a	AT2G33770	V	V		V
miR399a	AT2G33770	V	V		V
miR399a	AT2G33770	V	V		V
miR319b	AT3G66658
miR319c	AT3G66658
miR319a	AT3G66658
miR156d-5p	AT3G06250
miR159c	AT2G21600
miR395e	AT5G13630
miR163	AT1G15910
miR2933b	AT1G79940
miR2933a	AT1G79940
miR2933b	AT2G36380
miR2933a	AT2G36380
miR156d-5p	AT5G43270	V	V		V
miR781b	AT1G44900
miR781a	AT1G44900
miR156d-5p	AT3G15270	P	V		V
miR159c	AT4G37770				V
miR781b	AT5G08770
miR781a	AT5G08770
miR395e	AT2G28780
miR2933b	AT1G11680
miR2933a	AT1G11680
miR2933b	AT1G42990
miR2933a	AT1G42990
miR159c	AT2G34010				V
miR858a	AT3G61250
miR858a	AT1G66230	P		V
miR863-3p	AT2G29980
miR863-3p	AT5G61570
miR2933b	AT3G53680
miR2933a	AT3G53680
miR163	AT5G35630
miR163	AT1G66690		V	V
miR858a	AT4G12350
miR858a	AT3G49690
miR163	AT5G38100
miR858a	AT4G22680
miR858a	AT2G47460	V	V	V
miR858a	AT5G55020
miR159c	AT5G55020		P
miR165a-5p	AT1G34575
miR858a	AT5G23000
miR858a	AT5G14340
miR159c	AT4G27330				V
miR319b	AT2G26950		P
miR165a-3p	AT1G41820
miR165b	AT1G41820
miR163	AT3G44840
miR163	AT2G12480
miR163	AT1G17000
miR319c	AT2G26950		P
miR319a	AT2G26950		P
miR858a	AT2G26950
miR858a	AT5G35550
miR858a	AT3G24310
miR858a	AT1G34670
miR858a	AT2G26960
miR858a	AT5G52260
miR159c	AT2G26950		P
miR159c	AT2G32460		P		V
miR165a-5p	AT1G43640
miR163	AT1G66720		V	V
miR163	AT1G66700		V	V
miR159c	AT3G60460		P		V
miR2933b	AT1G49330
miR2933a	AT1G49330
miR395e	AT1G50930
miR159c	AT4G26930		P
miR858a	AT3G08500		V	V
miR2933b	AT5G53520
miR2933a	AT5G53520
miR858a	AT1G79180
miR156d-5p	AT5G50570	P	P		V
miR156d-5p	AT5G50670	P	P
miR172b-3p	AT3G47360
miR8167a	AT3G51780
miR8167b	AT3G51780
miR5653	AT1G27680
miR156a-3p	AT3G07790
miR160c-3p	AT4G00740
miR159b-5p	AT3G58780
miR161.1	AT4G30440
miR172b-3p	AT5G67180	V	V		V
miR831-3p	AT5G07010
miR156c-3p	AT5G25220
miR166b-3p	AT4G03250
miR831-3p	AT2G29700
miR831-3p	AT5G10320
miR166b-3p	AT1G30490	V	V		V
miR8170-3p	AT2G25605
miR5595a	AT4G37150
miR8180	AT5G22500
miR172b-3p	AT2G39250		P		V
miR831-3p	AT2G43445
miR161.1	AT1G63230		P	V
miR161.2	AT1G63230		P	V
miR831-3p	AT3G17611
miR8167a	AT5G14210
miR8167b	AT5G14210
miR5653	AT3G05030
miR173-5p	AT5G20200
miR5653	AT4G00755
miR161.2	AT2G41720		P
miR161.1	AT1G63130		V	V
miR161.2	AT1G63130		V	V
miR161.1	AT5G16640		P
miR161.2	AT5G16640		P
miR172b-3p	AT5G60120	V	V		V
miR172b-3p	AT2G32770
miR172b-3p	AT2G28550	V	V		V
miR166b-3p	AT2G34710	V	V		V
miR831-3p	AT2G43440
miR395a	AT5G10180	V	V		V
miR161.2	AT1G62590	P	P
miR161.1	AT1G64583
miR161.2	AT1G64583
miR158a-5p	AT1G79680
miR158a-5p	AT3G47580
miR159b-5p	AT4G36770
miR161.1	AT1G63400	P	V	V
miR161.2	AT1G63400	P	V	V
miR158a-5p	AT5G22080
miR161.1	AT2G16880
miR161.2	AT1G62914
miR5653	AT4G18460
miR161.2	AT1G63150	V	V	V
miR831-3p	AT1G03910
miR171c-5p	AT2G22650
miR447b	AT2G22650
miR395a	AT5G13630
miR171b-5p	AT1G71460
miR161.1	AT1G06580		V	V
miR161.1	AT1G62930		P
miR161.2	AT1G62930		P
miR171c-5p	AT3G12730
miR161.2	AT5G65560		P
miR161.1	AT5G41170	V	V	V
miR161.2	AT5G41170	V	V	V
miR158a-5p	AT1G63610
miR5653	AT1G18650
miR158a-5p	AT3G19270
miR5595a	AT2G23550
miR831-3p	AT1G63100
miR8180	AT2G28240
miR395a	AT2G28780
miR161.1	AT1G62910		V	V
miR161.2	AT1G62910		V	V
miR172b-3p	AT4G36920	V	V		V
miR159b-5p	AT5G60910
miR161.1	AT1G63080		V	V
miR5653	AT4G11370
miR171b-5p	AT3G45860
miR5595a	AT5G18960
miR822-3p	AT4G08160
miR161.2	AT5G55840
miR161.1	AT1G62670		P
miR5595a	AT4G34490
miR5595a	AT2G23560
miR161.1	AT4G31850
miR158a-5p	AT4G26120
miR161.2	AT1G64100
miR172b-3p	AT5G65790
miR395a	AT1G50930
miR157a-3p	AT2G44220
miR831-3p	AT3G12190
miR5595a	AT2G23580
miR161.2	AT1G63330	P	P
miR167b	AT5G41300
miR5653	AT2G40220
miR5653	AT1G48725
miR5653	AT1G64160
miR159b-5p	AT3G22040
miR156a-3p	AT1G33540
miR158a-5p	AT1G16120
miR158a-5p	AT1G19390
miR157a-3p	AT1G55660
miR158a-5p	AT1G17910
miR831-3p	AT3G15050
miR159b-5p	AT1G55800
miR5595a	AT2G23570
miR8180	AT3G55190
miR156b-3p	AT5G57567
miR447b	AT5G60760		V	V
miR156c-3p	AT2G39410
miR161.1	AT1G63630
miR161.2	AT1G63630
2 d high light
miR395a	AT4G23990
miR168a-3p	AT3G07195
miR858b	AT1G66230	P		V
miR858a	AT1G66230	P		V
miR156h	AT1G53160	V	V		V
miR858b	AT1G71030
miR156h	AT3G28860
miR395c	AT5G10180	V	V		V
miR858a	AT1G79650
miR156h	AT2G03750
miR399a	AT2G26900
miR5595a	AT4G34490
miR5595a	AT2G23610
miR399a	AT2G33770	V	V		V
miR399a	AT2G33770	V	V		V
miR399a	AT2G33770	V	V		V
miR156h	AT2G42200	P	P		V
miR156h	AT1G27360	P	P		V
miR156h	AT3G05165
miR172c	AT3G54990	V	P		V
miR156e	AT1G27360	P	P		V
miR156e	AT1G71400
miR156e	AT2G42200	P	P		V
miR171b-3p	AT4G00150	V	V
miR160c-5p	AT4G30080	V	V	V	V
miR156e	AT3G28690
miR171b-3p	AT3G60630	V	V
miR166g	AT2G34710	V	V		V
miR167c-5p	AT1G30330		V	V
miR172c	AT2G39250		P		V
miR156e	AT3G15270	P	V		V
miR172c	AT5G65790
miR395a	AT5G10180	V	V		V
miR395b	AT5G10180	V	V		V
miR861-3p	AT1G71990
miR156e	AT1G53160	V	V		V
miR156e	AT2G33810	V	V		V
miR825	AT2G41870
miR5595a	AT4G37150
miR858b	AT1G06180	P		V
miR858a	AT1G06180	P		V
miR858b	AT3G62610
miR858a	AT3G62610
miR825	AT4G07995
miR858a	AT5G55020
miR156h	AT4G27260
miR858b	AT3G11440
miR858a	AT3G11440
miR156h	AT2G28605
miR156h	AT1G49310
miR858b	AT5G49330	P		V
miR858a	AT5G49330	P		V
miR866-3p	AT2G41540
miR166d	AT2G34710	V	V		V
miR156h	AT3G15270	P	V		V
miR156h	AT3G28690
miR5595a	AT5G18960
miR157b-3p	AT2G43710
miR849	AT3G22760
miR391-3p	AT5G19690
miR858b	AT2G47460	V	V	V
miR858a	AT2G47460	V	V	V
miR398b-5p	AT1G78050
miR398c-5p	AT1G78050
miR156h	AT5G43270	V	V		V
miR866-3p	AT1G20230
miR398b-5p	AT2G04070
miR398c-5p	AT2G04070
miR398b-5p	AT2G04090
miR398c-5p	AT2G04090
miR156h	AT3G51910
miR828	AT3G07040
miR866-3p	AT4G21400
miR166d	AT1G30490	V	V		V
miR395c	AT5G43780		V		V
miR866-3p	AT3G53720
miR858a	AT5G26660
miR398b-5p	AT2G04050
miR398c-5p	AT2G04050
miR858a	AT4G05100
miR5595a	AT2G23550
miR398b-5p	AT2G04100
miR398c-5p	AT2G04100
miR858b	AT3G08500		V	V
miR858a	AT3G08500		V	V
miR858a	AT5G60890
miR395c	AT2G28780
miR166d	AT4G03250
miR5595a	AT2G23560
miR866-3p	AT2G22070
miR156h	AT3G57920	P	P		V
miR399a	AT1G73450
miR858a	AT3G46130
miR395c	AT5G13630
miR828	AT1G74260
miR828	AT5G52600
miR858b	AT3G61250
miR858a	AT3G61250
miR156h	AT5G42040
miR156h	AT1G69170	P	P		V
miR858b	AT3G49690
miR858a	AT3G49690
miR156h	AT2G43140
miR866-3p	AT3G05380
miR858b	AT4G09460
miR858a	AT4G09460
miR156h	AT1G27370	V	V		V
miR156h	AT1G26890
miR157b-3p	AT2G44220
miR858b	AT1G79180
miR858a	AT1G79180
miR156h	AT1G22000
miR858b	AT5G23000
miR858a	AT5G23000
miR858b	AT3G24310
miR858a	AT3G24310
miR858a	AT4G22680
miR398b-5p	AT5G37910
miR398c-5p	AT5G37910
miR858b	AT2G26950
miR858a	AT2G26950
miR5595a	AT2G23570
miR156h	AT3G58150
miR858b	AT5G35550
miR858a	AT5G35550
miR395c	AT1G50930
miR157b-3p	AT1G55660
miR858b	AT5G56110
miR858a	AT5G52260
miR858a	AT2G26960
miR858b	AT4G12350
miR858a	AT4G12350
miR5595a	AT2G23580
miR828	AT1G66370		V
miR858a	AT1G34670
miR858b	AT5G14340
miR858a	AT5G14340
miR156h	AT5G50570	P	P		V
miR156h	AT5G50670	P	P
miR172c	AT3G47360
miR156e	AT5G43270	V	V		V
miR156e	AT4G24270
miR825	AT5G65410
miR160c-5p	AT1G77850	V	V	V	V
miR825	AT4G03240
miR156e	AT3G51910
miR166g	AT1G30490	V	V		V
miR172c	AT2G32770
miR395a	AT5G43780		V		V
miR395b	AT5G43780		V		V
miR156e	AT3G17330
miR395a	AT2G28780
miR395b	AT2G28780
miR166g	AT4G03250
miR156e	AT3G57920	P	P		V
miR172c	AT5G60120	V	V		V
miR861-3p	AT3G59360
miR156e	AT5G03140
miR172c	AT4G36920	V	V		V
miR160c-5p	AT2G28350	V	V	V	V
miR395a	AT5G13630
miR395b	AT5G13630
miR156e	AT3G06250
miR172c	AT5G67180	V	V		V
miR171b-3p	AT2G45160	V	V
miR156e	AT1G69170	P	P		V
miR167c-5p	AT5G37020		V	V	V
miR172c	AT2G28550	V	V		V
miR156e	AT1G27370	V	V		V
miR156e	AT5G50570	P	P		V
miR156e	AT5G50670	P	P
miR861-3p	AT1G15680
miR395a	AT1G50930
miR395b	AT1G50930
miR171b-3p	AT3G47170
V, previously validated by 5'-RACE and/or genetic experiments; P, previously predicted but not validated; N, not previously predicted

## Sheet: S14
Table S14. Gene Ontology term enrichment analysis for putative targets of DE miRNAs after 3 h, 6 h and 2 d of high light acclimation.
3 h time point
Category		Term	Count	%	PValue	Genes	List Total	Pop Hits	Pop Total	Fold Enrichment	Bonferroni	Benjamini	FDR
GOTERM_BP_DIRECT	GO:0006351	transcription, DNA-templated	30	30.303	9.82478e-11	AT1G08970, AT5G12840, AT1G53160, AT1G69170, AT5G60120, AT5G67180, AT3G15270, AT5G06510, AT3G05690, AT3G14020, AT5G50570, AT1G27370, AT1G69540, AT1G72830, AT1G30490, AT4G33280, AT5G50670, AT2G28550, AT4G36920, AT5G43270, AT2G34710, AT5G04240, AT1G27360, AT3G54990, AT3G20910, AT3G57920, AT1G17590, AT2G42200, AT1G54160, AT2G39250	77	1886	18499	3.82153	1.2281e-08	6.14048e-09	1.13615e-07
GOTERM_BP_DIRECT	GO:0006355	regulation of transcription, DNA-templated	32	32.3232	5.80059e-11	AT1G08970, AT5G12840, AT1G53160, AT1G69170, AT5G60120, AT5G67180, AT3G15270, AT5G06510, AT3G05690, AT5G50570, AT3G14020, AT1G27370, AT4G25210, AT1G72830, AT1G30490, AT4G33280, AT5G50670, AT2G28550, AT4G36920, AT5G43270, AT5G65790, AT2G34710, AT5G04240, AT1G27360, AT3G54990, AT3G20910, AT3G57920, AT1G17590, AT2G42200, AT1G54160, AT2G39250, AT4G03250	77	2119	18499	3.62808	7.25074e-09	7.25074e-09	6.70787e-08
GOTERM_BP_DIRECT	GO:0048653	anther development	5	5.05051	3.67149e-06	AT5G43270, AT5G50570, AT3G57920, AT5G50670, AT2G42200	77	26	18499	46.2013	0.000458832	0.000152968	0.00424568
GOTERM_BP_DIRECT	GO:0010262	somatic embryogenesis	4	4.0404	7.83259e-06	AT5G12840, AT3G14020, AT3G20910, AT1G54160	77	10	18499	96.0987	0.000978599	0.000244739	0.00905732
GOTERM_BP_DIRECT	GO:0048316	seed development	5	5.05051	0.000175529	AT4G36920, AT5G12840, AT3G14020, AT3G20910, AT1G54160	77	68	18499	17.6652	0.021704	0.00437899	0.202795
GOTERM_BP_DIRECT	GO:0048510	regulation of timing of transition from vegetative to reproductive phase	4	4.0404	0.000506906	AT5G12840, AT5G43270, AT1G27360, AT1G27370	77	38	18499	25.2891	0.0614127	0.0105076	0.584625
Category		Term	Count	%	PValue	Genes	List Total	Pop Hits	Pop Total	Fold Enrichment	Bonferroni	Benjamini	FDR
GOTERM_CC_DIRECT	GO:0016602	CCAAT-binding factor complex	8	8.08081	4.36323e-14	AT5G06510, AT5G12840, AT3G05690, AT3G14020, AT1G72830, AT3G20910, AT1G17590, AT1G54160	93	15	25147	144.212	1.83253e-12	1.83253e-12	4.03788e-11
Category		Term	Count	%	PValue	Genes	List Total	Pop Hits	Pop Total	Fold Enrichment	Bonferroni	Benjamini	FDR
GOTERM_MF_DIRECT	GO:0003700	transcription factor activity, sequence-specific DNA binding	33	33.3333	4.83649e-14	AT1G08970, AT5G12840, AT1G53160, AT1G69170, AT5G60120, AT5G67180, AT3G15270, AT5G06510, AT3G05690, AT5G50570, AT3G14020, AT1G27370, AT3G20640, AT1G69540, AT1G72830, AT1G30490, AT4G33280, AT5G50670, AT2G28550, AT4G36920, AT5G43270, AT5G65790, AT2G34710, AT5G04240, AT1G27360, AT3G54990, AT3G20910, AT3G57920, AT1G17590, AT2G42200, AT1G54160, AT2G39250, AT4G03250	77	1711	18171	4.55147	3.72724e-12	3.72724e-12	5.10703e-11
GOTERM_MF_DIRECT	GO:0003677	DNA binding	31	31.3131	2.04908e-10	AT1G08970, AT5G12840, AT1G53160, AT1G69170, AT5G60120, AT5G67180, AT3G15270, AT5G06510, AT3G05690, AT5G50570, AT3G14020, AT1G27370, AT1G69540, AT1G72830, AT1G30490, AT4G33280, AT5G50670, AT2G28550, AT4G36920, AT5G43270, AT5G65790, AT2G34710, AT1G27360, AT3G54990, AT3G20910, AT3G57920, AT1G17590, AT2G42200, AT1G54160, AT2G39250, AT4G03250	77	2047	18171	3.57381	1.57779e-08	7.88895e-09	2.1619e-07
6 h time point
Category		Term	Count	%	PValue	Genes	List Total	Pop Hits	Pop Total	Fold Enrichment	Bonferroni	Benjamini	FDR
GOTERM_BP_DIRECT	GO:0030154	cell differentiation	38	17.0404	7.47469e-32	AT1G34670, AT5G60910, AT4G26930, AT2G43445, AT4G12350, AT3G61250, AT2G26950, AT1G79180, AT5G49330, AT3G08500, AT2G32460, AT4G22680, AT5G60890, AT5G14340, AT5G26660, AT4G05100, AT2G47460, AT3G62610, AT5G35550, AT3G15030, AT3G24310, AT2G26960, AT1G30490, AT3G49690, AT1G66230, AT4G36920, AT5G23000, AT5G52260, AT2G31070, AT4G09460, AT1G06180, AT5G65790, AT2G34710, AT2G33810, AT4G18390, AT1G30210, AT3…	167	296	18499	14.2208	1.95837e-29	1.95837e-29	9.78193e-29
GOTERM_BP_DIRECT	GO:0006357	regulation of transcription from RNA polymerase II promoter	32	14.3498	8.68907e-29	AT3G11440, AT1G34670, AT4G26930, AT2G43445, AT4G12350, AT3G61250, AT2G26950, AT1G79180, AT5G55020, AT5G49330, AT2G32460, AT3G08500, AT5G60890, AT5G14340, AT4G22680, AT5G26660, AT5G06100, AT3G60460, AT4G05100, AT2G47460, AT3G62610, AT5G35550, AT3G24310, AT2G26960, AT3G49690, AT1G66230, AT5G23000, AT5G52260, AT4G09460, AT1G06180, AT5G65790, AT3G46130	167	213	18499	16.6419	2.27654e-26	1.13827e-26	1.13712e-25
GOTERM_BP_DIRECT	GO:0006355	regulation of transcription, DNA-templated	68	30.4933	7.57427e-22	AT1G34670, AT3G53680, AT5G60910, AT4G27330, AT4G12350, AT2G34010, AT1G42990, AT3G61250, AT1G79180, AT1G63100, AT5G67180, AT5G49330, AT3G06250, AT5G14340, AT4G05100, AT1G64100, AT2G47460, AT3G62610, AT3G15030, AT1G30490, AT5G50670, AT3G49690, AT2G28550, AT1G66230, AT5G23000, AT5G52260, AT2G31070, AT5G43270, AT4G09460, AT2G40220, AT1G06180, AT5G65790, AT1G27360, AT3G54990, AT1G30210, AT2G39250, AT3…	167	2119	18499	3.55476	1.98446e-19	6.61486e-20	9.91225e-19
GOTERM_BP_DIRECT	GO:0006351	transcription, DNA-templated	46	20.6278	5.58055e-10	AT3G11440, AT5G60910, AT3G51910, AT1G53160, AT4G27330, AT1G69170, AT2G34010, AT1G42990, AT2G26950, AT1G63100, AT5G60120, AT5G67180, AT3G58780, AT3G15270, AT5G60890, AT5G26660, AT5G50570, AT5G06100, AT1G69770, AT2G47460, AT1G64100, AT1G27370, AT5G35550, AT3G15030, AT1G30490, AT5G50670, AT3G49690, AT2G28550, AT4G36920, AT5G23000, AT3G12730, AT2G31070, AT5G43270, AT4G09460, AT2G40220, AT5G09460, AT2…	167	1886	18499	2.70177	1.4621e-07	3.65526e-08	7.30313e-07
GOTERM_BP_DIRECT	GO:0009751	response to salicylic acid	11	4.93274	1.38415e-06	AT3G11440, AT1G34670, AT1G79680, AT4G09460, AT1G06180, AT3G45860, AT5G65790, AT3G61250, AT1G79180, AT3G46130, AT3G49690	167	155	18499	7.86127	0.000362581	7.25267e-05	0.00181138
GOTERM_BP_DIRECT	GO:0048653	anther development	6	2.69058	3.09337e-06	AT5G43270, AT5G50570, AT4G27330, AT3G57920, AT5G50670, AT2G42200	167	26	18499	25.5629	0.000810135	0.000135068	0.00404813
GOTERM_BP_DIRECT	GO:0045893	positive regulation of transcription, DNA-templated	12	5.38117	4.31796e-06	AT5G49330, AT3G11440, AT3G08500, AT2G32460, AT2G40220, AT4G22680, AT5G60890, AT5G06100, AT2G47460, AT1G79180, AT3G62610, AT1G27370	167	217	18499	6.12567	0.00113067	0.000161602	0.00565065
GOTERM_BP_DIRECT	GO:2000652	regulation of secondary cell wall biogenesis	5	2.24215	1.04628e-05	AT3G08500, AT4G22680, AT4G12350, AT1G79180, AT1G66230	167	16	18499	34.6164	0.0027375	0.000342598	0.0136915
GOTERM_BP_DIRECT	GO:0045962	positive regulation of development, heterochronic	4	1.79372	3.84469e-05	AT3G15030, AT2G31070, AT4G18390, AT1G30210	167	8	18499	55.3862	0.0100227	0.00111863	0.0503027
GOTERM_BP_DIRECT	GO:0032259	methylation	9	4.03587	0.000671606	AT1G15125, AT1G11680, AT1G66720, AT5G38100, AT1G66700, AT5G38780, AT1G66690, AT3G44840, AT4G00740	167	212	18499	4.7026	0.161399	0.017448	0.875355
GOTERM_BP_DIRECT	GO:0010321	regulation of vegetative phase change	3	1.34529	0.000786322	AT3G15270, AT1G53160, AT2G33810	167	5	18499	66.4635	0.186246	0.0185617	1.02416
GOTERM_BP_DIRECT	GO:0009696	salicylic acid metabolic process	3	1.34529	0.00163186	AT2G23560, AT2G23580, AT4G37150	167	7	18499	47.4739	0.348121	0.0350298	2.11464
GOTERM_BP_DIRECT	GO:0048235	pollen sperm cell differentiation	4	1.79372	0.00241124	AT3G11440, AT5G06100, AT3G60460, AT5G53520	167	30	18499	14.7697	0.468742	0.0474897	3.10995
GOTERM_BP_DIRECT	GO:0009753	response to jasmonic acid	7	3.13901	0.00286476	AT4G09460, AT5G60890, AT1G06180, AT5G07010, AT4G05100, AT3G61250, AT1G79180	167	156	18499	4.97056	0.528409	0.052273	3.68481
Category		Term	Count	%	PValue	Genes	List Total	Pop Hits	Pop Total	Fold Enrichment	Bonferroni	Benjamini	FDR
GOTERM_MF_DIRECT	GO:0001135	transcription factor activity, RNA polymerase II transcription factor recruiting	32	14.3498	3.60752e-34	AT3G11440, AT1G34670, AT4G26930, AT2G43445, AT4G12350, AT3G61250, AT2G26950, AT1G79180, AT5G55020, AT5G49330, AT2G32460, AT3G08500, AT5G60890, AT5G14340, AT4G22680, AT5G26660, AT5G06100, AT3G60460, AT4G05100, AT2G47460, AT3G62610, AT5G35550, AT3G24310, AT2G26960, AT3G49690, AT1G66230, AT5G23000, AT5G52260, AT4G09460, AT1G06180, AT5G65790, AT3G46130	170	141	18171	24.2583	5.41129e-32	5.41129e-32	4.30798e-31
GOTERM_MF_DIRECT	GO:0000981	RNA polymerase II transcription factor activity, sequence-specific DNA binding	32	14.3498	2.00855e-32	AT3G11440, AT1G34670, AT4G26930, AT2G43445, AT4G12350, AT3G61250, AT2G26950, AT1G79180, AT5G55020, AT5G49330, AT2G32460, AT3G08500, AT5G60890, AT5G14340, AT4G22680, AT5G26660, AT5G06100, AT3G60460, AT4G05100, AT2G47460, AT3G62610, AT5G35550, AT3G24310, AT2G26960, AT3G49690, AT1G66230, AT5G23000, AT5G52260, AT4G09460, AT1G06180, AT5G65790, AT3G46130	170	159	18171	21.5121	3.01282e-30	1.50641e-30	2.39854e-29
GOTERM_MF_DIRECT	GO:0044212	transcription regulatory region DNA binding	34	15.2466	3.30862e-25	AT3G11440, AT1G34670, AT4G26930, AT2G43445, AT4G12350, AT3G61250, AT2G26950, AT1G79180, AT5G55020, AT5G49330, AT3G08500, AT2G32460, AT4G22680, AT5G60890, AT5G14340, AT5G26660, AT5G06100, AT3G60460, AT4G05100, AT2G47460, AT3G62610, AT5G35550, AT3G24310, AT2G26960, AT3G49690, AT1G66230, AT5G23000, AT5G52260, AT4G09460, AT2G40220, AT5G43270, AT1G06180, AT5G65790, AT3G46130	170	319	18171	11.3925	4.96294e-23	1.65431e-23	3.95105e-22
GOTERM_MF_DIRECT	GO:0003700	transcription factor activity, sequence-specific DNA binding	65	29.148	9.74669e-24	AT1G34670, AT5G60910, AT4G27330, AT4G12350, AT1G42990, AT3G61250, AT1G79180, AT1G63100, AT5G67180, AT5G49330, AT5G60890, AT5G14340, AT4G05100, AT2G47460, AT3G62610, AT3G15030, AT1G30490, AT5G50670, AT3G49690, AT2G28550, AT1G66230, AT5G23000, AT5G52260, AT2G31070, AT5G43270, AT4G09460, AT2G40220, AT1G06180, AT5G65790, AT1G27360, AT3G54990, AT1G30210, AT3G46130, AT2G39250, AT4G03250, AT3G11440, AT4…	170	1711	18171	4.06063	1.462e-21	3.65501e-22	1.16392e-20
GOTERM_MF_DIRECT	GO:0003677	DNA binding	67	30.0448	5.07791e-21	AT1G34670, AT3G53680, AT1G42990, AT3G61250, AT1G79180, AT5G67180, AT5G49330, AT5G60890, AT5G14340, AT1G69770, AT4G05100, AT1G64100, AT2G47460, AT5G23480, AT3G62610, AT3G15030, AT1G30490, AT5G50670, AT3G49690, AT2G28550, AT1G66230, AT5G23000, AT5G52260, AT2G31070, AT5G43270, AT4G09460, AT2G40220, AT1G06180, AT5G65790, AT1G27360, AT3G54990, AT1G30210, AT2G39250, AT3G46130, AT4G03250, AT3G11440, AT4…	170	2047	18171	3.49854	7.61687e-19	1.52337e-19	6.06387e-18
GOTERM_MF_DIRECT	GO:0043565	sequence-specific DNA binding	37	16.5919	8.86932e-18	AT3G11440, AT1G34670, AT4G26930, AT2G43445, AT3G51910, AT4G12350, AT1G42990, AT3G61250, AT2G26950, AT1G79180, AT1G63100, AT5G55020, AT5G49330, AT3G08500, AT2G32460, AT4G22680, AT5G60890, AT5G14340, AT5G26660, AT5G06100, AT3G60460, AT4G05100, AT2G47460, AT3G62610, AT5G35550, AT3G24310, AT2G26960, AT3G49690, AT1G66230, AT5G23000, AT5G52260, AT5G43270, AT4G09460, AT2G40220, AT1G06180, AT5G65790, AT3…	170	676	18171	5.85039	1.3304e-15	2.21733e-16	1.05914e-14
GOTERM_MF_DIRECT	GO:0008168	methyltransferase activity	9	4.03587	0.00011193	AT1G15125, AT1G11680, AT5G37990, AT1G66720, AT5G38100, AT1G66700, AT5G38780, AT1G66690, AT3G44840	170	157	18171	6.12735	0.0166503	0.00209661	0.133581
GOTERM_MF_DIRECT	GO:0008757	S-adenosylmethionine-dependent methyltransferase activity	8	3.58744	0.00010027	AT1G15125, AT5G37990, AT1G66720, AT1G66700, AT5G38780, AT1G66690, AT3G44840, AT4G00740	170	115	18171	7.4357	0.0149287	0.00214644	0.119673
GOTERM_MF_DIRECT	GO:0080031	methyl salicylate esterase activity	3	1.34529	0.000844228	AT2G23560, AT2G23580, AT4G37150	170	5	18171	64.1329	0.118991	0.0139778	1.00351
GOTERM_MF_DIRECT	GO:0080030	methyl indole-3-acetate esterase activity	3	1.34529	0.00232078	AT2G23560, AT2G23610, AT4G37150	170	8	18171	40.0831	0.294269	0.0342518	2.73647
2 d time point
Category		Term	Count	%	PValue	Genes	List Total	Pop Hits	Pop Total	Fold Enrichment	Bonferroni	Benjamini	FDR
GOTERM_BP_DIRECT	GO:0006357	regulation of transcription from RNA polymerase II promoter	31	25	4.62488e-34	AT3G11440, AT1G34670, AT4G12350, AT3G61250, AT2G26950, AT1G79180, AT5G55020, AT5G49330, AT3G08500, AT5G14340, AT5G60890, AT1G71030, AT4G22680, AT5G26660, AT4G05100, AT2G47460, AT3G62610, AT5G35550, AT5G56110, AT3G24310, AT2G26960, AT5G52600, AT3G49690, AT1G66230, AT5G23000, AT5G52260, AT4G09460, AT1G06180, AT5G65790, AT3G46130, AT1G66370	105	213	18499	25.6414	9.43476e-32	4.71738e-32	5.81561e-31
GOTERM_BP_DIRECT	GO:0030154	cell differentiation	34	27.4194	4.42293e-34	AT1G34670, AT3G60630, AT4G12350, AT3G61250, AT2G26950, AT1G79180, AT5G49330, AT3G08500, AT5G60890, AT5G14340, AT1G71030, AT4G22680, AT5G26660, AT4G05100, AT2G47460, AT3G62610, AT2G45160, AT4G00150, AT5G35550, AT3G24310, AT2G26960, AT1G30490, AT3G49690, AT1G66230, AT4G36920, AT5G23000, AT5G52260, AT4G09460, AT1G06180, AT5G65790, AT2G34710, AT2G33810, AT3G46130, AT1G66370	105	296	18499	20.237	9.02277e-32	9.02277e-32	5.56165e-31
GOTERM_BP_DIRECT	GO:0006355	regulation of transcription, DNA-templated	61	49.1935	4.13937e-30	AT5G37020, AT1G34670, AT4G12350, AT3G61250, AT1G79180, AT5G67180, AT5G49330, AT3G06250, AT5G14340, AT4G05100, AT2G47460, AT2G43140, AT1G77850, AT3G62610, AT2G45160, AT4G00150, AT2G28350, AT1G30490, AT5G50670, AT3G49690, AT2G28550, AT1G66230, AT5G23000, AT5G52260, AT5G43270, AT4G09460, AT1G06180, AT5G65790, AT1G27360, AT3G54990, AT2G39250, AT3G46130, AT4G03250, AT1G66370, AT5G18960, AT3G11440, AT3…	105	2119	18499	5.07175	8.44431e-28	2.81477e-28	5.20509e-27
GOTERM_BP_DIRECT	GO:0006351	transcription, DNA-templated	43	34.6774	6.13457e-16	AT5G37020, AT3G11440, AT3G51910, AT1G53160, AT3G60630, AT1G69170, AT2G26950, AT5G60120, AT5G67180, AT3G15270, AT5G60890, AT5G26660, AT5G50570, AT3G05380, AT2G47460, AT5G65410, AT1G77850, AT1G27370, AT2G45160, AT4G00150, AT5G35550, AT5G56110, AT2G28350, AT1G30330, AT5G52600, AT4G30080, AT1G30490, AT5G50670, AT2G28550, AT3G49690, AT4G36920, AT5G23000, AT5G43270, AT4G09460, AT2G34710, AT1G27360, AT3…	105	1886	18499	4.01685	1.35891e-13	3.39728e-14	8.32667e-13
GOTERM_BP_DIRECT	GO:0009751	response to salicylic acid	10	8.06452	2.24791e-07	AT3G11440, AT1G34670, AT1G71030, AT4G09460, AT1G06180, AT5G65790, AT3G61250, AT1G79180, AT3G46130, AT3G49690	105	155	18499	11.3665	4.58563e-05	9.17144e-06	0.000282665
GOTERM_BP_DIRECT	GO:2000652	regulation of secondary cell wall biogenesis	5	4.03226	1.62868e-06	AT3G08500, AT4G22680, AT4G12350, AT1G79180, AT1G66230	105	16	18499	55.0565	0.000332197	5.53738e-05	0.00204799
GOTERM_BP_DIRECT	GO:0045893	positive regulation of transcription, DNA-templated	10	8.06452	3.73184e-06	AT5G49330, AT3G11440, AT3G08500, AT5G60890, AT4G22680, AT5G52600, AT2G47460, AT1G79180, AT3G62610, AT1G27370	105	217	18499	8.11894	0.000761008	0.000108751	0.00469254
GOTERM_BP_DIRECT	GO:0048653	anther development	5	4.03226	1.28122e-05	AT5G43270, AT5G50570, AT3G57920, AT5G50670, AT2G42200	105	26	18499	33.881	0.00261029	0.00032666	0.0161096
GOTERM_BP_DIRECT	GO:0009753	response to jasmonic acid	8	6.45161	2.83926e-05	AT1G71030, AT4G09460, AT5G60890, AT1G06180, AT4G05100, AT3G61250, AT1G79180, AT1G66370	105	156	18499	9.03492	0.00577542	0.000643367	0.0356966
GOTERM_BP_DIRECT	GO:0007275	multicellular organism development	11	8.87097	6.09298e-05	AT5G67180, AT5G23000, AT5G52600, AT3G54990, AT5G37910, AT2G28550, AT2G39250, AT3G49690, AT3G22760, AT1G66370, AT5G60120	105	384	18499	5.04685	0.0123531	0.00124223	0.0765897
GOTERM_BP_DIRECT	GO:0010321	regulation of vegetative phase change	3	2.41935	0.0003096	AT3G15270, AT1G53160, AT2G33810	105	5	18499	105.709	0.0612144	0.00572611	0.388613
GOTERM_BP_DIRECT	GO:0009696	salicylic acid metabolic process	3	2.41935	0.000645396	AT2G23560, AT2G23580, AT4G37150	105	7	18499	75.5061	0.123399	0.0109153	0.808535
Category		Term	Count	%	PValue	Genes	List Total	Pop Hits	Pop Total	Fold Enrichment	Bonferroni	Benjamini	FDR
GOTERM_CC_DIRECT	GO:0005634	nucleus	78	62.9032	3.31492e-08	AT5G37020, AT1G34670, AT2G33770, AT4G12350, AT1G55660, AT1G79650, AT3G61250, AT5G37910, AT1G79180, AT5G67180, AT5G49330, AT5G14340, AT5G60890, AT3G06250, AT4G05100, AT2G47460, AT3G05380, AT2G43140, AT1G77850, AT3G62610, AT2G45160, AT4G00150, AT2G28350, AT5G52600, AT1G30490, AT4G24270, AT5G50670, AT2G28550, AT3G49690, AT1G66230, AT5G23000, AT5G52260, AT4G09460, AT5G43270, AT1G06180, AT5G42040, AT5…	122	9796	25147	1.64124	1.22652e-06	1.22652e-06	2.97652e-05
Category		Term	Count	%	PValue	Genes	List Total	Pop Hits	Pop Total	Fold Enrichment	Bonferroni	Benjamini	FDR
GOTERM_MF_DIRECT	GO:0001135	transcription factor activity, RNA polymerase II transcription factor recruiting	31	25	1.72519e-38	AT3G11440, AT1G34670, AT4G12350, AT3G61250, AT2G26950, AT1G79180, AT5G55020, AT5G49330, AT3G08500, AT5G14340, AT5G60890, AT1G71030, AT4G22680, AT5G26660, AT4G05100, AT2G47460, AT3G62610, AT5G35550, AT5G56110, AT3G24310, AT2G26960, AT5G52600, AT3G49690, AT1G66230, AT5G23000, AT5G52260, AT4G09460, AT1G06180, AT5G65790, AT3G46130, AT1G66370	113	141	18171	35.3544	1.53542e-36	1.53542e-36	1.87274e-35
GOTERM_MF_DIRECT	GO:0000981	RNA polymerase II transcription factor activity, sequence-specific DNA binding	31	25	8.74346e-37	AT3G11440, AT1G34670, AT4G12350, AT3G61250, AT2G26950, AT1G79180, AT5G55020, AT5G49330, AT3G08500, AT5G14340, AT5G60890, AT1G71030, AT4G22680, AT5G26660, AT4G05100, AT2G47460, AT3G62610, AT5G35550, AT5G56110, AT3G24310, AT2G26960, AT5G52600, AT3G49690, AT1G66230, AT5G23000, AT5G52260, AT4G09460, AT1G06180, AT5G65790, AT3G46130, AT1G66370	113	159	18171	31.352	7.78168e-35	3.89084e-35	9.49129e-34
GOTERM_MF_DIRECT	GO:0003700	transcription factor activity, sequence-specific DNA binding	63	50.8065	1.50566e-34	AT5G37020, AT1G34670, AT4G12350, AT3G61250, AT1G79180, AT5G67180, AT5G49330, AT5G60890, AT5G14340, AT4G05100, AT3G05380, AT2G47460, AT2G43140, AT1G77850, AT3G62610, AT2G45160, AT4G00150, AT2G28350, AT5G52600, AT1G30490, AT5G50670, AT3G49690, AT2G28550, AT1G66230, AT5G23000, AT5G52260, AT5G43270, AT4G09460, AT1G06180, AT5G65790, AT1G27360, AT3G54990, AT2G39250, AT3G46130, AT4G03250, AT1G66370, AT3…	113	1711	18171	5.92094	1.34004e-32	4.46679e-33	1.63444e-31
GOTERM_MF_DIRECT	GO:0044212	transcription regulatory region DNA binding	33	26.6129	3.97743e-30	AT3G11440, AT1G34670, AT4G12350, AT3G61250, AT2G26950, AT1G79180, AT5G55020, AT5G49330, AT3G08500, AT5G14340, AT5G60890, AT1G71030, AT4G22680, AT5G26660, AT4G05100, AT2G47460, AT3G22760, AT3G62610, AT5G35550, AT5G56110, AT3G24310, AT2G26960, AT5G52600, AT3G49690, AT1G66230, AT5G23000, AT5G52260, AT4G09460, AT5G43270, AT1G06180, AT5G65790, AT3G46130, AT1G66370	113	319	18171	16.635	3.53992e-28	8.84979e-29	4.31763e-27
GOTERM_MF_DIRECT	GO:0003677	DNA binding	59	47.5806	3.27458e-26	AT5G37020, AT1G34670, AT3G61250, AT1G79180, AT5G67180, AT5G49330, AT5G60890, AT5G14340, AT4G05100, AT3G05380, AT2G47460, AT2G43140, AT3G62610, AT2G28350, AT5G52600, AT1G30490, AT5G50670, AT3G49690, AT2G28550, AT1G66230, AT5G23000, AT5G52260, AT5G43270, AT4G09460, AT1G06180, AT5G65790, AT1G27360, AT3G54990, AT2G39250, AT3G46130, AT4G03250, AT1G66370, AT3G11440, AT3G51910, AT1G53160, AT1G69170, AT2…	113	2047	18171	4.63484	2.91438e-24	5.82876e-25	3.55466e-23
GOTERM_MF_DIRECT	GO:0043565	sequence-specific DNA binding	37	29.8387	2.5387e-24	AT5G37020, AT3G11440, AT1G34670, AT3G51910, AT3G60630, AT4G12350, AT3G61250, AT2G26950, AT1G79180, AT5G55020, AT5G49330, AT3G08500, AT4G22680, AT5G60890, AT5G14340, AT1G71030, AT5G26660, AT4G05100, AT2G47460, AT3G62610, AT2G45160, AT4G00150, AT5G35550, AT5G56110, AT3G24310, AT2G26960, AT5G52600, AT3G49690, AT1G66230, AT5G23000, AT5G52260, AT4G09460, AT5G43270, AT1G06180, AT5G65790, AT3G46130, AT1…	113	676	18171	8.80147	2.25944e-22	3.76574e-23	2.75583e-21
GOTERM_MF_DIRECT	GO:0080031	methyl salicylate esterase activity	3	2.41935	0.000371998	AT2G23560, AT2G23580, AT4G37150	113	5	18171	96.4832	0.0325717	0.00471939	0.403075
GOTERM_MF_DIRECT	GO:0080030	methyl indole-3-acetate esterase activity	3	2.41935	0.00102906	AT2G23560, AT2G23610, AT4G37150	113	8	18171	60.302	0.0875602	0.0113888	1.11142
GOTERM_MF_DIRECT	GO:0015238	drug transmembrane transporter activity	4	3.22581	0.00523745	AT2G04050, AT2G04070, AT2G04090, AT2G04100	113	57	18171	11.2846	0.373344	0.0506034	5.54093
