# Supplementary material for: Identification of Small RNAs During High Light Acclimation in Arabidopsis thaliana
Source: Front Plant Sci. 2021 Jun 15;12:656657. doi: 10.3389/fpls.2021.656657 (PMC8239388; doi:10.3389/fpls.2021.656657)
Supplement: Supplementary Table 1 — List of stem loop qPCR oligonucleotides used in this study. [file Data_Sheet_1.zip › Supplementary Tables 15-18.XLSX]

## Sheet: S15
Table S15. DE sRNAs derived from non-overlapping lncRNAs. The sRNA and lncRNA sequencing data at different time points are shown in the sub-tables.
3 h														read counts of sRNAs of different size in high light
Gene identifier	type	name	Normalized counts	sRNA log2FC	Standard error	wald statistics	p-value	q-value		lncRNA log2FC	q value	control RPM	high light RPM	20nt	21nt	22nt	23nt	24nt
Chr3:11487212-11487529	lncRNA	AT3G05925	5.92635	1.00631	0.346375	2.90527	0.00366935	0.0548005		0	NA	0.262	1.635	2	3	6	1	13
Chr4:2732791-2733242	lncRNA	AT4G05135	23.0426	-1.10992	0.275499	-4.02877	5.60691e-05	0.00309828		-0.374038	NA	4.67	2.24	1	1	5	6	19
Chr2:6392167-6393042	ncRNA	AT2G14878	5.05464	-1.13966	0.345457	-3.299	0.000970289	0.0313853		-0.227184	0.417992	1.312	0.242	0	3	0	1	0
Chr5:20393330-20393648	lncRNA	AT5G07565	4.19925	-1.16802	0.331532	-3.5231	0.00042653	0.0162547		#VALUE!	NA	1.469	0.182	0	0	0	0	0
Chr5:19885473-19886179	lncRNA	AT5G07325	34.2061	-1.3068	0.290533	-4.49793	6.86192e-06	0.000614581		-1.13779	0.0793212	8.081	3.269	5	15	8	4	1
6 h														read counts of sRNAs of different size in high light
Gene identifier	type	name	Normalized counts	sRNA log2FC	Standard error	wald statistics	p-value	q-value		lncRNA log2FC	q value	control RPM	high light RPM	20nt	21nt	22nt	23nt	24nt
Chr5:9832407-9832863	lncRNA	AT5G04445	33.4471	2.55048	0.29067	8.77447	1.71708e-18	5.36587e-16		0.166532	NA	1.187	12.41	35	64	38	18	20
Chr3:9781983-9783412	ncRNA	AT3G26612	3.98623	-1.03678	0.325668	-3.18355	0.00145482	0.0302081		-0.07738	0.881621	1.582	0.201	0	2	0	0	1
Chr5:16179598-16179902	lncRNA	AT5G06045	5.72828	-1.04468	0.346925	-3.01126	0.00260165	0.0474062		0	NA	2.027	0.553	0	0	0	0	0
Chr3:1198114-1200104	ncRNA	AT3G04485	6.51298	-1.07206	0.341279	-3.14131	0.00168193	0.0335849		-0.544329	0.135753	2.324	0.703	0	0	1	3	6
Chr4:2416337-2416646	lncRNA	AT4G04965	10.1994	-1.3494	0.323196	-4.17517	2.97762e-05	0.00106344		0	NA	2.917	0.703	0	4	3	1	4
2 d														read counts of sRNAs of different size in high light
Gene identifier	type	name	Normalized counts	sRNA log2FC	Standard error	wald statistics	p-value	q-value		lncRNA log2FC	q value	control RPM	high light RPM	20nt	21nt	22nt	23nt	24nt
Chr1:12767251-12767754	ncRNA	AT1G06797	13.6854	-1.42604	0.336372	-4.23949	2.2403e-05	0.00223818		0	NA	1.867	0	0	0	0	0	0

## Sheet: S16
Table S16. DE sRNAs generated from cis-NAT pairs. The sRNA and cis-NAT sequencing data at different time points are shown in the sub-tables.
DE sRNA	sense/antisense transcript
down	down/up
down	down/undetected or unchanged
up	up/up
up	up/unchanged or undetected
up or down	unchanged/undetected
differentially expressed sRNAs produced from cis-NATs at 3 h time point
Gene identifiers	type	pairs	Normalized counts	sRNA log2FC	Standard error	wald statistics	p-value	q-value		sense gene	mRNA log2FC	q value	description	antisense gene	mRNA log2FC	q value	description	control RPM	high light RPM	20	21	22	23	24
Chr3:5212984-5216261	cis	AT3G15450-AT3G15460	12.1226	-2.03048	0.330252	-6.14828	7.83298e-10	1.85502e-07		AT3G15450	-2.97745	1.1203e-13	Aluminium induced protein with YGL and LRDR motifs	AT3G15460	0.595636	0.0290591	Ribosomal RNA processing Brix domain protein	3.831	0.484	0	1	1	2	2		pc:pc
Chr3:22602816-22606878	cis	AT3G61060-AT3G61070	4.91455	-1.01857	0.346725	-2.93769	0.00330668	0.0501753		AT3G61060	-1.96865	2.93032e-15	phloem protein 2-A13	AT3G61070	-0.776999	0.00155304	peroxin 11E	1.312	0.424	1	0	2	1	0		pc:pc
Chr5:4555821-4560315	cis	AT5G14120-AT5G14130	9.98325	-1.5612	0.341257	-4.57486	4.7653e-06	0.000464687		AT5G14120	-1.72677	1.91223e-12	Major facilitator superfamily protein	AT5G14130	-0.834071	0.0995307	Peroxidase superfamily protein	2.939	0.545	1	2	1	0	2		pc:pc
Chr4:7287803-7291120	cis	AT4G12240-AT4G12250	5.36008	-1.72374	0.344808	-4.99913	5.75891e-07	7.07173e-05		AT4G12240	-1.08251	0.0984682	zinc finger (C2H2 type) family protein	AT4G12250	-0.110162	0.785334	UDP-D-glucuronate 4-epimerase 5	2.519	0.303	0	0	0	0	0		pc:pc
Chr5:16181628-16195888	cis	AT5G40440-AT5G40450	38.3812	-1.03659	0.302932	-3.42185	0.000621968	0.0219376		AT5G40440	-0.309294	0.252158	mitogen-activated protein kinase kinase 3	AT5G40450	-1.18868	0.000230177	REGULATOR OF BULB BIOGENESIS1	7.766	3.693	7	9	6	4	8		pc:pc
Chr5:6423305-6429708	cis	AT5G19151-AT5G19150	21.8491	-1.26391	0.310365	-4.07232	4.65477e-05	0.00261574		AT5G19151	-0.382381	0.605677	hypothetical protein	AT5G19150	-1.02131	3.34841e-06	pfkB-like carbohydrate kinase family protein	5.038	1.877	5	4	4	4	2		pc:pc
Chr5:19620267-19624232	cis	AT5G48410-AT5G48412	3.85173	-1.05051	0.340954	-3.0811	0.00206241	0.0356906		AT5G48410	-0.774846	0.248402	glutamate receptor 1.3	AT5G48412	-1.01125	1.27617e-05	other_RNA	1.154	0.242	1	0	1	0	0
Chr2:19341225-19344499	cis	AT2G47100-AT2G47090	528.577	1.22566	0.252643	4.85133	1.22636e-06	0.000140207		AT2G47100	-0.0309979	NA	pre-tRNA	AT2G47090	0.243855	0.363628	zinc ion binding;nucleic acid binding	45.233	155.533	644	431	68	204	40
Chr1:552138-552761	cis	AT1G02600-AT1G02590	183.309	1.1852	0.268164	4.41969	9.88427e-06	0.000809167		AT1G02600	-0.0309979	NA	pre-tRNA	AT1G02590	-0.205086	NA	Aldehyde oxidase/xanthine dehydrogenase, molybdopterin binding protein	22.512	73.68	68	353	40	126	306
Chr4:13703139-13704854	cis	AT4G27395-AT4G27390	249.684	1.09494	0.25453	4.3018	1.69415e-05	0.00127351		AT4G27395	0	NA	pre-tRNA	AT4G27390	-0.261971	0.397257	transmembrane protein	20.203	60.906	224	265	34	81	20
Chr1:6948860-6950509	cis	AT1G20050-AT1G20040	13.855	1.04216	0.314203	3.31683	0.000910453	0.02974		AT1G20050	0.280933	0.172582	C-8,7 sterol isomerase	AT1G20040	#VALUE!	NA	pre-tRNA	1.364	4.42	23	8	9	0	2
Chr1:4282794-4285958	cis	AT1G12580-AT1G12590	11306.3	-1.39995	0.315836	-4.43251	9.31423e-06	0.000783589		AT1G12580	0.0783908	0.765484	phosphoenolpyruvate carboxylase-related kinase 1	AT1G12590	#VALUE!	NA	pre-tRNA	1828.81	583.991	373	132	211	1980	818
Chr5:2430146-2432335	cis	AT5G07670-AT5G07675	128.37	-5.00602	0.316302	-15.8267	2.03516e-56	4.49839e-53		AT5G07670	-0.20379	0.504132	RNI-like superfamily protein	AT5G07675	#VALUE!	NA	pre-tRNA	52.37	0.061	0	0	0	0	1
Chr1:21881534-21883924	cis	AT1G59560-AT1G59570	6.89561	-2.79006	0.341555	-8.16868	3.11774e-16	1.4767e-13		AT1G59560	-0.328022	0.451382	E3 Ubiquitin ligase family protein	AT1G59570	#VALUE!	NA	pre-tRNA	4.828	0.182	1	0	1	0	0
Chr1:27397089-27400474	cis	AT1G72800-AT1G72810	3.49729	-1.17885	0.337318	-3.49479	0.00047444	0.0179772		AT1G72800	-0.18249	0.772601	RNA-binding (RRM/RBD/RNP motifs) family protein	AT1G72810	0.560496	0.0549204	Pyridoxal-5'-phosphate-dependent enzyme family protein	1.312	0.242	0	1	0	0	0		pc:pc
Chr1:11469482-11471481	cis	AT1G31935-AT1G31940	6.70385	-1.11713	0.321868	-3.47076	0.00051899	0.019205		AT1G31935	-0.686314	0.226276	other RNA	AT1G31940	0.511887	0.0889346	cystic fibrosis transmembrane conductance regulator	2.624	0.303	1	0	1	0	0
Chr5:4102115-4108232	cis	AT5G12970-AT5G12980	4.68116	-1.07816	0.345465	-3.1209	0.00180296	0.0356906		AT5G12970	-0.749197	0.227184	Calcium-dependent lipid-binding (CaLB domain) plant phosphoribosyltransferase family protein	AT5G12980	0.443845	0.21655	Cell differentiation, Rcd1-like protein	1.417	0.363	1	1	0	0	4		pc:pc
Chr1:27686672-27690307	cis	AT1G73640-AT1G73650	8074.83	-1.26496	0.285414	-4.43202	9.33548e-06	0.000783589		AT1G73640	-0.337089	0.624717	RAB GTPase homolog A6A	AT1G73650	0.44305	0.0801769	Protein of unknown function (DUF1295)	1371.33	594.344	17	33	106	589	336		pc:pc
Chr5:5156244-5157712	cis	AT5G15805-AT5G15802	2.51361	-1.11816	0.316228	-3.53593	0.000406348	0.0156656		AT5G15805	-0.0309979	NA	pre-tRNA	AT5G15802	0.363786	0.246429	HIGH CHLOROPHYLL FLUORESCENCE	1.207	0.182	1	0	2	0	0
Chr1:28059108-28064771	cis	AT1G74680-AT1G74690	9.0994	-1.24887	0.342888	-3.64222	0.000270296	0.0111325		AT1G74680	-0.50962	0.0686813	Exostosin family protein	AT1G74690	0.283916	0.0582144	IQ-domain 31	2.151	0.545	1	0	3	2	1		pc:pc
Chr2:9948594-9955149	cis	AT2G23360-AT2G23370	8.05485	-1.18629	0.344723	-3.4413	0.000578933	0.0207508		AT2G23360	-0.240414	0.406195	Plant protein of unknown function (DUF869)	AT2G23370	0.255443	0.56966	cyclin delta-3	2.414	0.484	1	0	0	0	1		pc:pc
Chr1:27724991-27732683	cis	AT1G73720-AT1G73730	10.0521	-1.21003	0.347652	-3.48057	0.000500354	0.0186396		AT1G73720	0.0796711	0.759211	transducin family protein / WD-40 repeat family protein	AT1G73730	0.202961	0.436612	ETHYLENE-INSENSITIVE3-like 3	3.778	1.09	1	5	3	2	0		pc:pc
Chr1:5878390-5884773	cis	AT1G17200-AT1G17210	10.2782	-1.07192	0.32067	-3.34274	0.000829553	0.0278616		AT1G17200	-0.210657	0.366179	Uncharacterised protein family (UPF0497)	AT1G17210	0.13268	0.48168	IAP-like protein 1	2.571	1.15	4	4	3	1	3		pc:pc
Chr3:21656484-21664095	cis	AT3G58570-AT3G58580	15.2063	-1.16622	0.343185	-3.39824	0.000678214	0.0235457		AT3G58570	-0.236639	0.43378	P-loop containing nucleoside triphosphate hydrolases superfamily protein	AT3G58580	0.116541	0.634087	DNAse I-like superfamily protein	5.09	1.695	5	11	1	1	0		pc:pc
Chr5:8430004-8436193	cis	AT5G24620-AT5G24630	8.53852	-1.46554	0.34689	-4.22479	2.39159e-05	0.00152487		AT5G24620	-0.19704	0.373205	Pathogenesis-related thaumatin superfamily protein	AT5G24630	0.0866706	0.898276	double-stranded DNA binding	3.149	0.484	0	1	2	0	1		pc:pc
Chr1:1584073-1587778	cis	AT1G05400-AT1G05410	3.74958	-1.01454	0.339503	-2.9883	0.00280538	0.0441863		AT1G05400	-0.945785	0.137452	hypothetical protein	AT1G05410	0.0848327	0.850774	Protein of unknown function (DUF1423)	0.787	0.061	1	0	0	0	0		pc:pc
Chr5:3617058-3618913	cis	AT5G11325-AT5G11330	1095.15	-1.87579	0.323255	-5.80282	6.52076e-09	1.39481e-06		AT5G11325	-0.0309979	NA	pre-tRNA	AT5G11330	0.0539715	0.863928	FAD/NAD(P)-binding oxidoreductase family protein	420.378	94.325	66	14	32	322	128
Chr2:12879663-12881661	cis	AT2G30180-AT2G30170	237.274	-1.06958	0.256011	-4.17788	2.94245e-05	0.00180661		AT2G30180	0	NA	pre-tRNA	AT2G30170	0.0485151	0.897773	Protein phosphatase 2C family protein	40.196	20.524	23	24	32	28	46
Chr3:2102316-2105027	cis	AT3G06660-AT3G06665	75.0201	-3.85742	0.328921	-11.7275	9.21673e-32	1.22232e-28		AT3G06660	0.054088	0.882881	PAPA-1-like family protein / zinc finger (HIT type) family protein	AT3G06665	0	NA	pre-tRNA	24.821	0.182	0	0	1	0	0
Chr5:9812931-9815473	cis	AT5G27710-AT5G27715	1824.9	-2.36523	0.284549	-8.3122	9.39408e-17	5.19101e-14		AT5G27710	0.0485825	0.909588	T-box protein	AT5G27715	-0.0309979	NA	pre-tRNA	473.168	77.615	7	11	13	67	39
Chr5:9815402-9817618	cis	AT5G27720-AT5G27715	1835.43	-2.34517	0.28403	-8.25678	1.49652e-16	7.63338e-14		AT5G27720	0.00202302	0.995926	Small nuclear ribonucleoprotein family protein	AT5G27715	-0.0309979	NA	pre-tRNA	474.532	79.492	14	30	17	67	39
Chr4:13878701-13882988	cis	AT4G27870-AT4G27875	53.0285	-1.05744	0.259304	-4.07798	4.54284e-05	0.00257467		AT4G27870	-0.406999	0.0695855	Vacuolar iron transporter (VIT) family protein	AT4G27875	-0.0309979	NA	pre-tRNA	10.285	5.267	15	13	5	9	8
Chr5:18421704-18425042	cis	AT5G45469-AT5G45470	18.2224	-1.15682	0.299978	-3.85634	0.000115095	0.0057818		AT5G45469	#VALUE!	NA	transmembrane protein	AT5G45470	-0.0404031	0.908888	Protein of unknown function (DUF594)	4.513	1.937	1	8	3	2	4		pc:pc
Chr2:18703678-18706401	cis	AT2G45390-AT2G45400	9.1356	-1.07446	0.341844	-3.14315	0.00167143	0.0356906		AT2G45390	-0.0600126	NA	pre-tRNA	AT2G45400	-0.0514035	0.915002	NAD(P)-binding Rossmann-fold superfamily protein	3.096	0.666	1	1	1	1	2
Chr2:13361502-13365800	cis	AT2G31340-AT2G31345	3.7145	-1.64671	0.333496	-4.93773	7.90386e-07	9.39545e-05		AT2G31340	0.494637	0.113155	embryo defective 1381	AT2G31345	-0.0586833	NA	transmembrane protein	1.994	0.182	0	0	2	0	0		pc:pc
Chr4:7180350-7185581	cis	AT4G11970-AT4G11980	8.62313	-1.62272	0.344938	-4.70438	2.54641e-06	0.00026802		AT4G11970	0.0378758	0.933179	YTH family protein	AT4G11980	-0.0690514	0.888678	nudix hydrolase homolog 14	3.778	0.424	1	0	0	0	0		pc:pc
Chr1:7242761-7244978	cis	AT1G20830-AT1G20820	21.2346	-1.19082	0.280844	-4.24015	2.2337e-05	0.00143803		AT1G20830	0.0720302	0.8109	multiple chloroplast division site 1	AT1G20820	-0.0890272	NA	pre-tRNA	6.087	2.785	4	9	5	0	3
Chr2:17756069-17764185	cis	AT2G42620-AT2G42640	6.20687	-1.05002	0.34585	-3.03607	0.00239686	0.0386705		AT2G42620	-0.511383	0.0427838	RNI-like superfamily protein	AT2G42640	-0.107658	0.840337	Mitogen activated protein kinase kinase kinase-related	1.522	0.484	1	2	2	0	1		pc:pc
Chr4:16542242-16548494	cis	AT4G34650-AT4G34660	5.03682	-1.18892	0.342674	-3.46955	0.000521324	0.019205		AT4G34650	0.62792	0.0297118	squalene synthase 2	AT4G34660	-0.135537	0.65258	SH3 domain-containing protein	1.784	0.363	0	1	0	1	0		pc:pc
Chr1:1482546-1487027	cis	AT1G05140-AT1G05150	8.23932	-1.05725	0.342097	-3.09051	0.00199814	0.0356906		AT1G05140	0.101276	0.680756	Peptidase M50 family protein	AT1G05150	-0.150555	0.56504	Calcium-binding tetratricopeptide family protein	1.889	0.666	2	3	3	0	0		pc:pc
Chr1:6688463-6692566	cis	AT1G19350-AT1G19360	8.81681	-1.04355	0.336316	-3.10289	0.00191642	0.0356906		AT1G19350	0.241544	0.360211	Brassinosteroid signalling positive regulator (BZR1) family protein	AT1G19360	-0.191736	0.450846	Nucleotide-diphospho-sugar transferase family protein	1.837	0.666	0	1	1	0	5		pc:pc
Chr1:7994166-8002989	cis	AT1G22610-AT1G22620	31.6865	-1.67488	0.341427	-4.90553	9.31746e-07	0.000108393		AT1G22610	-0.132977	0.511503	C2 calcium/lipid-binding plant phosphoribosyltransferase family protein	AT1G22620	-0.209564	0.176136	Phosphoinositide phosphatase family protein	10.233	1.756	2	7	1	2	5		pc:pc
Chr1:25896854-25907092	cis	AT1G68890-AT1G68905	11.4126	-1.0119	0.342292	-2.95625	0.00311401	0.0479095		AT1G68890	-0.011502	0.968643	magnesium ion binding;thiamin pyrophosphate binding;hydro-lyases;catalytics;2-succinyl-5-enolpyruvyl-6-hydroxy-3-cyclohexene-1-carboxylic-acid synthases	AT1G68905	-0.22071	NA	Defensin-like (DEFL) family protein	3.726	1.029	0	0	2	3	2		pc:pc
Chr1:27353765-27358863	cis	AT1G72660-AT1G72670	10.9205	-1.23016	0.325837	-3.77539	0.00015976	0.00773946		AT1G72660	-0.772	0.271287	P-loop containing nucleoside triphosphate hydrolases superfamily protein	AT1G72670	-0.277058	0.506268	IQ-domain 8	4.618	0.484	0	1	1	0	0		pc:pc
Chr5:7741792-7749020	cis	AT5G23070-AT5G23080	12.5041	-1.06335	0.347325	-3.06153	0.00220208	0.0358771		AT5G23070	0.414123	0.136749	Thymidine kinase	AT5G23080	-0.291794	0.331406	SWAP (Suppressor-of-White-APricot)/surp domain-containing protein	3.883	1.15	1	3	2	0	1		pc:pc
Chr5:6556348-6562057	cis	AT5G19440-AT5G19450	5.58342	-1.15489	0.34582	-3.33957	0.000839082	0.0278616		AT5G19440	0.633467	0.0221193	NAD(P)-binding Rossmann-fold superfamily protein	AT5G19450	-0.366295	0.192362	calcium-dependent protein kinase 19	1.312	0.303	0	0	0	1	1		pc:pc
Chr2:102065-104574	cis	AT2G01160-AT2G01170	36.2102	-2.7192	0.335028	-8.11632	4.80531e-16	2.12427e-13		AT2G01160	-0.0600126	NA	pre-tRNA	AT2G01170	-0.402357	0.0752585	bidirectional amino acid transporter 1	8.868	0.061	0	0	0	0	0
Chr2:11021692-11030808	cis	AT2G25840-AT2G25850	20.959	-1.38503	0.342588	-4.04284	5.28068e-05	0.00294254		AT2G25840	0.0810697	0.830719	Nucleotidylyl transferase superfamily protein	AT2G25850	-0.409197	0.0308834	poly(A) polymerase 2	8.868	1.332	0	5	4	0	2		pc:pc
Chr3:18505481-18507885	cis	AT3G49925-AT3G49920	10.2308	-1.88993	0.340881	-5.54426	2.95198e-08	5.75724e-06		AT3G49925	-0.176071	NA	pre-tRNA	AT3G49920	-0.522834	0.33106	voltage dependent anion channel 5	2.361	0.061	0	0	0	0	0
Chr1:6832325-6836633	cis	AT1G19770-AT1G19780	5.75926	-1.0275	0.346983	-2.96123	0.00306413	0.0472517		AT1G19770	-0.622288	0.0089759	purine permease 14	AT1G19780	-0.548313	0.272633	cyclic nucleotide gated channel 8	1.679	0.605	1	1	2	1	2		pc:pc
Chr1:19527822-19536422	cis	AT1G52420-AT1G52430	6.30648	-1.0357	0.347262	-2.98248	0.00285924	0.0446108		AT1G52420	-0.0433944	0.875444	UDP-Glycosyltransferase superfamily protein	AT1G52430	-0.56722	0.442435	Ubiquitin carboxyl-terminal hydrolase-related protein	1.837	0.605	0	0	0	1	1		pc:pc
Chr4:18365049-18368531	cis	AT4G39490-AT4G39500	7.86948	-1.382	0.32796	-4.21393	2.5097e-05	0.00158493		AT4G39490	-0.316617	0.417359	cytochrome P450, family 96, subfamily A, polypeptide 10	AT4G39500	-0.578667	0.294906	cytochrome P450, family 96, subfamily A, polypeptide 11	3.568	0.303	0	0	0	0	1		pc:pc
Chr1:29430052-29436674	cis	AT1G78230-AT1G78240	7.98431	-1.01058	0.338521	-2.98527	0.00283325	0.0444144		AT1G78230	-0.0752899	0.77556	Outer arm dynein light chain 1 protein	AT1G78240	-0.653366	0.000482879	S-adenosyl-L-methionine-dependent methyltransferases superfamily protein	1.732	0.666	1	2	1	0	0		pc:pc
Chr5:998942-1001056	cis	AT5G03775-AT5G03780	1.8695	-1.07371	0.310281	-3.46046	0.00053925	0.0197063		AT5G03775	-0.0309979	NA	pre-tRNA	AT5G03780	-0.878538	0.0807749	TRF-like 10	0.682	0	0	0	0	0	0
Chr1:8838445-8839139	lncRNA	AT1G05933	4.62344	-1.04438	0.343258	-3.04255	0.00234586	0.03794		AT1G05933	0.885136	0.0577666	lncRNA	AT1G25220	0.444282	0.0773137	ANTHRANILATE SYNTHASE BETA SUBUNIT 1	0.84	0.061	0	0	0	0	1
Chr1:6149305-6150189	lncRNA	AT1G05347	67.4705	-1.67563	0.339405	-4.93697	7.93463e-07	9.39545e-05		AT1G05347	0.316209	0.4842	lncRNA	AT1G17860	0.192806	0.683959	KUNITZ TRYPSIN INHIBITOR 5	29.911	1.877	3	0	0	2	0
	differentially expressed sRNAs produced from cis-NATs at 6 h time point
Gene identifiers	type	pairs	Normalized counts	sRNA log2FC	Standard error	wald statistics	p-value	q-value		sense gene	mRNA log2FC	q value	description	antisense gene	mRNA log2FC	q value	description	control RPM	high light RPM	20	21	22	23	24
Chr3:5212984-5216261	cis	AT3G15450-AT3G15460	12.1226	-1.55603	0.323804	-4.80547	1.54392e-06	7.44326e-05		AT3G15450	-3.71968	2.191e-21	Aluminium induced protein with YGL and LRDR motifs	AT3G15460	1.39571	3.03746e-10	Ribosomal RNA processing Brix domain protein	3.906	0.804	2	0	2	1	3		pc:pc
Chr1:18098081-18104768	cis	AT1G48920-AT1G48930	24.968	1.21244	0.270526	4.4818	7.40167e-06	0.000278677		AT1G48920	1.24539	3.66709e-16	nucleolin like 1	AT1G48930	0.332977	NA	glycosyl hydrolase 9C1	3.906	10.249	20	30	22	21	17		pc:pc
Chr3:17987378-17992039	cis	AT3G48530-AT3G48540	4.46081	-1.09712	0.346429	-3.16694	0.00154054	0.0313629		AT3G48530	-1.55971	3.95618e-17	SNF1-related protein kinase regulatory subunit gamma 1	AT3G48540	-0.0586501	0.940769	Cytidine/deoxycytidylate deaminase family protein	1.384	0.251	0	0	1	1	1		pc:pc
Chr1:3777236-3787099	cis	AT1G11260-AT1G11270	78.364	-1.23542	0.18105	-6.82368	8.87377e-12	2.0864e-09		AT1G11260	-2.12918	1.69954e-31	sugar transporter 1	AT1G11270	0.0952124	0.910237	F-box and associated interaction domains-containing protein	15.326	5.979	8	7	8	24	58		pc:pc
Chr3:5273526-5275221	cis	AT3G15585-AT3G15580	29.0188	3.23429	0.321927	10.0466	9.50537e-24	3.96057e-21		AT3G15585	0	NA	pre-tRNA	AT3G15580	-0.522364	0.0691776	Ubiquitin-like superfamily protein	0.099	9.546	38	51	3	11	4
Chr3:2102316-2105027	cis	AT3G06660-AT3G06665	75.0201	3.17084	0.327814	9.67269	3.93894e-22	1.53865e-19		AT3G06660	0.368917	0.172189	PAPA-1-like family protein / zinc finger (HIT type) family protein	AT3G06665	-0.0328913	NA	pre-tRNA	0.247	16.479	13	58	22	39	122
Chr1:24485046-24487073	cis	AT1G65820-AT1G65830	113.589	2.99493	0.289006	10.3629	3.65802e-25	1.90522e-22		AT1G65820	0.00895405	0.979441	microsomal glutathione s-transferase, putative	AT1G65830	#VALUE!	NA	pre-tRNA	0.445	15.474	25	2	13	84	20
Chr4:11773221-11776039	cis	AT4G22270-AT4G22265	9.90375	1.60072	0.33597	4.76446	1.89356e-06	7.44326e-05		AT4G22270	0.109969	0.866863	Protein of unknown function (DUF3537)	AT4G22265	-0.0427722	NA	pre-tRNA	0.643	3.668	6	9	15	11	7
Chr3:1843324-1845062	cis	AT3G06110-AT3G06105	48.7218	1.30748	0.299145	4.37071	1.23844e-05	0.000463487		AT3G06110	-0.166024	0.681882	MAPK phosphatase 2	AT3G06105	#VALUE!	NA	pre-tRNA	4.894	15.173	12	22	13	16	57
Chr5:7217244-7222128	cis	AT5G21326-AT5G21378	15.807	-1.08832	0.300574	-3.6208	0.000293695	0.0081221		AT5G21326	0.272361	0.129551	Ca2+regulated serine-threonine protein kinase family protein	AT5G21378	0	NA	pre-tRNA	3.955	1.457	6	3	2	4	3
Chr2:14021653-14025082	lncRNA	AT2G33051	4.66556	1.1302	0.34654	3.26138	0.00110872	0.0237312		AT2G33051	0.140808	0.705954	lncRNA	AT2G33050	0.18615	0.58839	RECEPTOR LIKE PROTEIN 26	0.247	1.357	2	5	1	2	3
Chr2:14021677-14025239	lncRNA	AT2G33051	4.66556	1.1302	0.34654	3.26138	0.00110872	0.0237312		AT2G33051	0.140808	0.705954	lncRNA	AT2G33050	0.18615	0.58839	RECEPTOR LIKE PROTEIN 26	0.247	1.357	2	5	1	2	3
Chr2:14021683-14025239	lncRNA	AT2G33051	4.66556	1.1302	0.34654	3.26138	0.00110872	0.0237312		AT2G33051	0.140808	0.705954	lncRNA	AT2G33050	0.18615	0.58839	RECEPTOR LIKE PROTEIN 26	0.247	1.357	2	5	1	2	3
Chr2:14021689-14025133	lncRNA	AT2G33051	4.66556	1.1302	0.34654	3.26138	0.00110872	0.0237312		AT2G33051	0.140808	0.705954	lncRNA	AT2G33050	0.18615	0.58839	RECEPTOR LIKE PROTEIN 26	0.247	1.357	2	5	1	2	3
Chr2:14021653-14024497	lncRNA	AT2G33051	4.50419	1.02294	0.346746	2.95012	0.00317652	0.0545624		AT2G33051	0.140808	0.705954	lncRNA	AT2G33050	0.18615	0.58839	RECEPTOR LIKE PROTEIN 26	0.247	1.206	2	4	1	2	3
Chr2:102065-104574	cis	AT2G01160-AT2G01170	36.2102	-1.52731	0.325958	-4.68561	2.79134e-06	0.00010703		AT2G01160	0.0541526	NA	pre-tRNA	AT2G01170	-0.07454	0.799383	bidirectional amino acid transporter 1	9.789	2.01	3	5	2	2	1
Chr5:9815402-9817618	cis	AT5G27720-AT5G27715	1835.43	-2.33134	0.283801	-8.21468	2.12731e-16	6.04349e-14		AT5G27720	0.0538081	0.863729	Small nuclear ribonucleoprotein family protein	AT5G27715	0	NA	pre-tRNA	657.774	86.967	17	27	27	57	78
Chr1:27686672-27690307	cis	AT1G73640-AT1G73650	8074.83	-1.84392	0.285376	-6.46137	1.03757e-10	2.03601e-08		AT1G73640	0.0302187	0.97488	RAB GTPase homolog A6A	AT1G73650	0.515368	0.0315696	Protein of unknown function (DUF1295)	2712.12	546.924	33	59	97	406	510		pc:pc
Chr1:2939417-2942345	cis	AT1G09110-AT1G09130	1030.68	-2.70384	0.284923	-9.4897	2.31706e-21	8.04535e-19		AT1G09110	0	NA	pre-tRNA	AT1G09130	0.211045	0.252893	ATP-dependent caseinolytic (Clp) protease/crotonase family protein	426.947	39.741	4	3	15	31	49
Chr1:2936528-2939488	cis	AT1G09110-AT1G09100	1027.34	-2.72274	0.285357	-9.54153	1.40743e-21	5.17437e-19		AT1G09110	0	NA	pre-tRNA	AT1G09100	-0.0412166	0.915436	26S proteasome AAA-ATPase subunit RPT5B	425.958	38.836	3	3	11	30	47
Chr5:862397-864176	cis	AT5G03455-AT5G03452	41.352	-1.35771	0.265902	-5.10604	3.28976e-07	3.26365e-05		AT5G03455	-0.0996723	0.80455	Rhodanese/Cell cycle control phosphatase superfamily protein	AT5G03452	#VALUE!	NA	pre-tRNA	16.661	5.476	25	24	5	5	7
Chr1:27816778-27824127	cis	AT1G73970-AT1G73980	35.8828	-1.02665	0.287582	-3.56994	0.000357069	0.00953709		AT1G73970	-0.158159	0.674416	obscurin-like protein	AT1G73980	-0.3281	0.183091	Phosphoribulokinase / Uridine kinase family	10.629	4.471	2	11	13	27	23		pc:pc
Chr4:14034536-14043347	cis	AT4G28370-AT4G28390	17.2838	-1.03602	0.3162	-3.27646	0.00105116	0.0231329		AT4G28370	-0.234675	0.399362	RING/U-box superfamily protein	AT4G28390	-0.398405	0.614752	ADP/ATP carrier 3	5.142	1.959	1	3	2	0	1		pc:pc
Chr5:9812931-9815473	cis	AT5G27710-AT5G27715	1824.9	-2.34485	0.284315	-8.24735	1.61942e-16	4.8197e-14		AT5G27710	-0.281365	0.429885	T-box protein	AT5G27715	0	NA	pre-tRNA	655.994	85.51	12	15	25	56	77
Chr4:16169048-16171631	cis	AT4G33666-AT4G33670	4.79189	-1.08359	0.34657	-3.12661	0.00176834	0.034975		AT4G33666	-0.988102	0.0314071	hypothetical protein	AT4G33670	-0.32829	0.265367	NAD(P)-linked oxidoreductase superfamily protein	1.384	0.251	0	2	1	1	1		pc:pc
	differentially expressed sRNAs produced from cis-NATs at 2 d time point
Gene identifiers	type	pairs	Normalized counts	sRNA log2FC	Standard error	wald statistics	p-value	q-value		sense gene	mRNA log2FC	q value	description	antisense gene	mRNA log2FC	q value	description	control RPM	high light RPM	20	21	22	23	24
Chr3:19025110-19026779	lncRNA	AT3G51238	4.51969	1.49021	0.347132	4.29292	1.76341e-05	0.00181068		AT3G51238	2.93311	4.3117e-42	lncRNA	AT3G51240	2.89821	1.10931e-41	FLAVANONE 3-HYDROXYLASE	0.347	2.18	7	10	5	3	0
Chr5:226972-229286	lncRNA	AT5G01595	13.2121	1.02846	0.322897	3.18509	0.00144708	0.0591064		AT5G01595	1.20424	0.0198344	lncRNA	AT5G01600	1.23418	0.0139362	FERRETIN 1	1.085	2.888	9	4	8	2	1
Chr5:4488476-4495753	cis	AT5G13930-AT5G13940	21.9039	1.88118	0.344514	5.46037	4.75131e-08	1.03313e-05		AT5G13930	2.37074	5.0724e-22	Chalcone and stilbene synthase family protein	AT5G13940	-0.585674	0.509262	aminopeptidases	1.085	13.186	35	32	36	23	21		pc:pc
Chr2:14602470-14615795	cis	AT2G34660-AT2G34670	9.27297	1.33919	0.333723	4.01288	5.9983e-05	0.00439064		AT2G34660	1.19701	9.04754e-10	multidrug resistance-associated protein 2	AT2G34670	-0.333294	0.539319	Protein of unknown function (DUF630 and DUF632)	0.868	3.16	10	5	10	4	3		pc:pc
Chr1:24485046-24487073	cis	AT1G65820-AT1G65830	113.589	1.75279	0.254789	6.87937	6.01199e-12	2.22233e-09		AT1G65820	0.570064	0.00611868	microsomal glutathione s-transferase, putative	AT1G65830	#VALUE!	NA	pre-tRNA	11.72	44.899	42	5	31	252	82
Chr2:13174279-13178421	cis	AT2G30950-AT2G30960	36.0547	1.03598	0.318139	3.25637	0.00112848	0.0476735		AT2G30950	0.438001	0.108375	FtsH extracellular protease family	AT2G30960	-0.752412	0.241711	myosin-M heavy chain-like protein	3.125	8.718	16	24	19	15	15		pc:pc
Chr3:2102316-2105027	cis	AT3G06660-AT3G06665	75.0201	3.96275	0.327436	12.1024	1.0262e-33	1.89668e-30		AT3G06660	0.373362	0.233213	PAPA-1-like family protein / zinc finger (HIT type) family protein	AT3G06665	-0.0302893	NA	pre-tRNA	0.087	24.956	20	122	22	46	143
Chr3:10318455-10320092	cis	AT3G27830-AT3G27831	8.33652	1.24571	0.345437	3.60619	0.000310727	0.0175359		AT3G27830	0.368719	0.174124	ribosomal protein L12-A	AT3G27831	0.401424	0.695508	Gamma-thionin family protein	0.521	2.289	2	13	3	4	5		pc:pc
Chr1:20713499-20719261	cis	AT1G55480-AT1G55490	31.633	1.14329	0.290019	3.94211	8.07682e-05	0.00568685		AT1G55480	0.245033	0.385937	protein containing PDZ domain, a K-box domain, and a TPR region	AT1G55490	0.114059	0.843578	chaperonin 60 beta	2.431	6.321	18	20	12	10	12		pc:pc
Chr5:6258145-6261016	cis	AT5G18755-AT5G18760	10.2314	1.18686	0.346032	3.42991	0.000603785	0.0301607		AT5G18755	0.0857693	NA	pre-tRNA	AT5G18760	0.18864	0.557478	RING/U-box superfamily protein	0.13	1.362	1	2	1	4	3
Chr1:27686672-27690307	cis	AT1G73640-AT1G73650	8074.83	1.09911	0.285369	3.85152	0.000117385	0.00777734		AT1G73640	0.0813341	0.943913	RAB GTPase homolog A6A	AT1G73650	0.618594	0.00626962	Protein of unknown function (DUF1295)	659.335	1702.69	28	45	243	875	1059		pc:pc
Chr2:19341225-19344499	cis	AT2G47100-AT2G47090	528.577	1.6536	0.253815	6.51497	7.27057e-11	2.44324e-08		AT2G47100	0	NA	pre-tRNA	AT2G47090	-0.274094	0.422231	zinc ion binding;nucleic acid binding	24.265	86.638	538	211	40	109	27
Chr2:102065-104574	cis	AT2G01160-AT2G01170	36.2102	1.20358	0.324103	3.71358	0.000204349	0.0119901		AT2G01160	-0.0302893	NA	pre-tRNA	AT2G01170	0.477563	0.156594	bidirectional amino acid transporter 1	2.908	8.773	16	11	0	8	2
Chr1:4743095-4746956	cis	AT1G13850-AT1G13860	498.525	1.53441	0.258125	5.94444	2.77405e-09	8.20342e-07		AT1G13850	-0.0302893	NA	pre-tRNA	AT1G13860	0.0285379	0.958895	QUASIMODO2 LIKE 1	38.677	124.999	719	301	59	131	22
Chr3:4059772-4063306	cis	AT3G12775-AT3G12780	38.4513	1.18542	0.283244	4.18517	2.84954e-05	0.00273593		AT3G12775	-0.173612	NA	ubiquitin-conjugating enzyme family protein	AT3G12780	0.46671	0.139928	phosphoglycerate kinase 1	3.429	9.209	19	18	24	16	17		pc:pc
Chr1:18557900-18560391	cis	AT1G50100-AT1G50110	25.9672	1.79675	0.32524	5.52437	3.30667e-08	8.14873e-06		AT1G50100	#VALUE!	NA	pre-tRNA	AT1G50110	0.668878	0.21177	D-aminoacid aminotransferase-like PLP-dependent enzymes superfamily protein	0.217	3.106	4	3	5	5	3
Chr1:7242761-7244978	cis	AT1G20830-AT1G20820	21.2346	-1.01866	0.28778	-3.53972	0.000400554	0.0213011		AT1G20830	0.234254	0.444851	multiple chloroplast division site 1	AT1G20820	0	NA	pre-tRNA	4.688	1.744	1	3	3	1	1
Chr5:642400-644394	cis	AT5G02820-AT5G02815	24.605	-1.04279	0.26801	-3.89088	9.98822e-05	0.0068373		AT5G02820	-0.0432609	0.945986	Spo11/DNA topoisomerase VI, subunit A protein	AT5G02815	#VALUE!	NA	pre-tRNA	9.854	4.141	4	5	5	5	16
Chr4:13283526-13285494	cis	AT4G26220-AT4G26225	15.7725	-1.04509	0.306583	-3.40883	0.000652421	0.0317719		AT4G26220	-0.253791	0.821956	S-adenosyl-L-methionine-dependent methyltransferases superfamily protein	AT4G26225	#VALUE!	NA	pre-tRNA	4.471	1.58	1	1	2	4	7
Chr3:1703850-1707809	cis	AT3G05750-AT3G05755	29.2461	-1.35488	0.272353	-4.97472	6.53417e-07	0.000112342		AT3G05750	0.392091	0.127125	Encodes a member of the TRM superfamily, that plays a role in preprophase band formation during plant cell division and controls the robustness of the orientation of that cell division	AT3G05755	-0.0593039	NA	pre-tRNA	10.201	3.051	4	3	5	10	5
Chr3:1707738-1710038	cis	AT3G05760-AT3G05755	27.7564	-1.46805	0.270568	-5.4258	5.76959e-08	1.2187e-05		AT3G05760	-0.276131	0.666972	C2H2 and C2HC zinc fingers superfamily protein	AT3G05755	-0.0593039	NA	pre-tRNA	9.984	2.724	4	2	3	10	4
Chr3:1843324-1845062	cis	AT3G06110-AT3G06105	48.7218	-1.53672	0.301318	-5.09999	3.39675e-07	6.12491e-05		AT3G06110	0.0412801	0.948984	MAPK phosphatase 2	AT3G06105	#VALUE!	NA	pre-tRNA	16.018	3.76	3	5	5	2	20
Chr2:12879663-12881661	cis	AT2G30180-AT2G30170	237.274	-1.77561	0.254619	-6.97358	3.08978e-12	1.26904e-09		AT2G30180	-0.0302893	NA	pre-tRNA	AT2G30170	0.216315	0.568572	Protein phosphatase 2C family protein	82.997	18.254	12	16	15	16	92
Chr5:3617058-3618913	cis	AT5G11325-AT5G11330	1095.15	-3.44719	0.325307	-10.5967	3.08578e-26	4.56263e-23		AT5G11325	0	NA	pre-tRNA	AT5G11330	0.429089	0.0744517	FAD/NAD(P)-binding oxidoreductase family protein	175.111	0.272	0	0	0	0	0

## Sheet: S17
Table S17. DE sRNAs generated from trans-NAT pairs. The sRNA and trans-NAT sequencing data at different time points are shown in the sub-tables.
up or down	down/undetected or unchanged
up	unchanged/undetected
up	down/down
red font represents NAT pairs producing siRNAs from both the transcripts
differentially expressed sRNAs produced from trans-NAT pairs at 3 h time point
Gene identifiers	type	pairs	Normalized counts	sRNA log2FC	Standard error	wald statistics	p-value	q-value	trans-NAT 1	log2FC	q value	description	trans-NAT 2	log2FC	q value	description	control RPM	high light RPM	category
Chr3:21346342-21347204	trans-NAT 1	AT3G57645-AT3G57770	7.36436	1.18449	0.34408	3.44248	0.000576397	0.0207508	AT3G57645	-1.1222	0.0677031	U2.2; snRNA	AT3G57770	-1.22381	0.0520382	Protein kinase superfamily protein	0.525	2.664
Chr2:16518769-16518840	trans-NAT 2	AT1G53400-AT2G39610	18.4161	1.38928	0.334257	4.15633	3.23406e-05	0.00191474	AT1G53400	-1.12408	1.76794e-07	Ubiquitin domain-containing protein	AT2G39610	#VALUE!	NA	pre-tRNA	0	1.937
Chr5:7074356-7074427	trans-NAT 2	AT1G53400-AT5G20856	23.5385	-1.29313	0.292988	-4.41359	1.0167e-05	0.000822162	AT1G53400	-1.12408	1.76794e-07	Ubiquitin domain-containing protein	AT5G20856	#VALUE!	NA	pre-tRNA	6.192	2.482
Chr1:21883843-21883924	trans-NAT 1	AT1G59570-AT1G80420	5.03238	-2.80516	0.320386	-8.75557	2.03075e-18	1.34659e-15	AT1G59570	#VALUE!	NA	pre-tRNA	AT1G80420	-1.11312	3.13619e-06	BRCT domain-containing DNA repair protein	4.041	0
Chr1:15190972-15191991	trans-NAT 1	AT1G40121-AT2G06570	31.9065	1.72409	0.27098	6.36241	1.98614e-10	4.88872e-08	AT1G40121	#N/A	#N/A	transposable element gene	AT2G06570	-0.262806	0.482462	hypothetical protein	1.784	9.929
Chr2:4224085-4226506	trans-NAT 1	AT2G10735-AT3G60176	9.24764	1.54801	0.339018	4.56616	4.96728e-06	0.000470544	AT2G10735	#N/A	#N/A	pseudogene of hypothetical protein	AT3G60176	-0.461243	NA	other RNA	0.525	3.754
Chr1:6948860-6948943	trans-NAT 1	AT1G20040-AT4G23640	11.446	1.36681	0.326874	4.18146	2.89648e-05	0.00180661	AT1G20040	#VALUE!	NA	pre-tRNA	AT4G23640	-0.0553226	0.790107	Potassium transporter family protein	0.892	4.238
Chr3:13534183-13536711	trans-NAT 1	AT3G32990-AT4G06487	206.438	1.17904	0.282965	4.16672	3.09015e-05	0.00184602	AT3G32990	#N/A	#N/A	pseudogene of hypothetical protein;	AT4G06487	#N/A	#N/A	transposable element gene	16.897	58.968
Chr3:13534183-13536711	trans-NAT 2	AT1G42350-AT3G32990	206.438	1.17904	0.282965	4.16672	3.09015e-05	0.00184602	AT1G42350	#N/A	#N/A	transposable element gene	AT3G32990	#N/A	#N/A	pseudogene of hypothetical protein;	16.897	58.968
Chr1:19685134-19685219	trans-NAT 1	AT1G52860-AT4G22270	11.5187	1.01278	0.344333	2.94129	0.00326845	0.0497089	AT1G52860	0.0560459	NA	pre-tRNA	AT4G22270	-0.256743	0.644092	Protein of unknown function (DUF3537)	0.315	2.058
Chr1:6075945-6076018	trans-NAT 1	AT1G17670-AT5G59950	34.4187	1.24473	0.257708	4.83001	1.36525e-06	0.00015344	AT1G17670	0	NA	pre-tRNA	AT5G59950	-0.0618891	0.82248	RNA-binding (RRM/RBD/RNP motifs) family protein	2.886	9.929
Chr4:13704782-13704854	trans-NAT 1	AT4G27395-AT5G55050	248.84	1.08945	0.256013	4.25543	2.0865e-05	0.00136986	AT4G27395	0	NA	pre-tRNA	AT5G55050	-0.208802	0.678265	GDSL-like Lipase/Acylhydrolase superfamily protein	20.203	60.784
Chr4:808270-808342	trans-NAT 1	AT4G01865-AT5G55050	27.158	4.1328	0.324644	12.7303	4.01453e-37	6.65509e-34	AT4G01865	-0.0309979	NA	pre-tRNA	AT5G55050	-0.208802	0.678265	GDSL-like Lipase/Acylhydrolase superfamily protein	0.157	18.344
Chr5:3669000-3669072	trans-NAT 1	AT5G11475-AT5G55050	33.7753	3.17417	0.324326	9.78698	1.28059e-22	1.06145e-19	AT5G11475	-0.0309979	NA	pre-tRNA	AT5G55050	-0.208802	0.678265	GDSL-like Lipase/Acylhydrolase superfamily protein	0.052	10.474
Chr1:5380907-5380988	trans-NAT 1	AT1G15650-AT1G80420	87.9148	1.48121	0.295574	5.0113	5.40649e-07	6.76424e-05	AT1G15650	-0.0600126	NA	pre-tRNA	AT1G80420	-1.11312	3.13619e-06	BRCT domain-containing DNA repair protein	3.673	18.586
Chr3:10393904-10395861	trans-NAT 1	AT3G27980-AT4G03935	15.563	1.21637	0.308563	3.94205	8.0787e-05	0.00436291	AT3G27980	-0.107406	0.866725	Plant invertase/pectin methylesterase inhibitor superfamily	AT4G03935	0.374734	0.489857	other RNA	1.05	4.238
Chr2:14244699-14244770	trans-NAT 2	AT2G33655-AT2G33660	15.6657	1.24117	0.323324	3.83878	0.000123648	0.00616474	AT2G33655	-0.258366	0.377473	F-box and associated interaction domains-containing protein	AT2G33660	-0.0309979	NA	pre-tRNA	1.469	5.933
Chr5:4673900-4673971	trans-NAT 2	AT2G33655-AT5G14495	12.2574	1.20511	0.336752	3.57864	0.000345393	0.0138806	AT2G33655	-0.258366	0.377473	F-box and associated interaction domains-containing protein	AT5G14495	#VALUE!	NA	pre-tRNA	0.21	1.998
Chr4:3174260-3174880	trans-NAT 2	AT2G06570-AT4G06505	30.178	1.02705	0.279826	3.67031	0.000242258	0.0100401	AT2G06570	-0.262806	0.482462	hypothetical protein	AT4G06505	#N/A	#N/A	transposable element gene	2.151	6.72
Chr2:5576997-5577824	trans-NAT 2	AT2G06570-AT2G13400	32.4035	1.01794	0.275753	3.6915	0.000222936	0.009662	AT2G06570	-0.262806	0.482462	hypothetical protein	AT2G13400	#N/A	#N/A	transposable element gene	2.099	6.539
Chr4:12890545-12898501	trans-NAT 2	AT1G63750-AT4G25120	52.7563	1.03841	0.260992	3.97868	6.92975e-05	0.00379762	AT1G63750	-0.744677	0.013438	Disease resistance protein (TIR-NBS-LRR class) family	AT4G25120	0.408011	0.345598	P-loop containing nucleoside triphosphate hydrolases superfamily protein	1.732	5.63	pc:pc
Chr4:3736670-3738067	trans-NAT 2	AT2G06570-AT4G06622	22.6781	-1.23604	0.331603	-3.72748	0.000193407	0.0086654	AT2G06570	-0.262806	0.482462	hypothetical protein	AT4G06622	#N/A	#N/A	transposable element gene	4.041	1.271
Chr5:858536-858619	trans-NAT 2	AT4G22270-AT5G03445	9.39173	-1.12082	0.345818	-3.24109	0.00119075	0.0345784	AT4G22270	-0.256743	0.644092	Protein of unknown function (DUF3537)	AT5G03445	#VALUE!	NA	pre-tRNA	1.522	0.363
Chr3:18507812-18507885	trans-NAT 1	AT3G49925-AT5G59950	7.99397	-1.98693	0.339559	-5.85151	4.87125e-09	1.09161e-06	AT3G49925	-0.176071	NA	pre-tRNA	AT5G59950	-0.0618891	0.82248	RNA-binding (RRM/RBD/RNP motifs) family protein	1.994	0
Chr1:27393385-27393466	trans-NAT 1	AT1G72780-AT1G80420	88.4582	-1.17565	0.281349	-4.17864	2.93255e-05	0.00180661	AT1G72780	-0.147056	NA	pre-tRNA	AT1G80420	-1.11312	3.13619e-06	BRCT domain-containing DNA repair protein	14.641	6.357
Chr4:15548840-15555105	trans-NAT 2	AT4G20520-AT4G32200	3.93512	-1.1342	0.327837	-3.45965	0.000540876	0.0197063	AT4G20520	-0.118042	NA	RNA binding;RNA-directed DNA polymerases	AT4G32200	0.0573702	0.932387	DNA-binding HORMA family protein	1.364	0.121	pc:pc
Chr2:15208355-15208438	trans-NAT 1	AT2G36280-AT4G22270	2.57252	-1.14733	0.325268	-3.52735	0.000419747	0.0160887	AT2G36280	-0.0890272	NA	pre-tRNA	AT4G22270	-0.256743	0.644092	Protein of unknown function (DUF3537)	1.102	0.182
Chr1:8520290-8520363	trans-NAT 1	AT1G24080-AT5G59950	74.4329	-1.4305	0.257151	-5.56287	2.65373e-08	5.33239e-06	AT1G24080	-0.0890272	NA	pre-tRNA	AT5G59950	-0.0618891	0.82248	RNA-binding (RRM/RBD/RNP motifs) family protein	19.468	7.447
Chr3:10324639-10324710	trans-NAT 1	AT3G27845-AT5G46110	15.1451	-1.0617	0.317949	-3.33923	0.00084012	0.0278616	AT3G27845	-0.0600126	NA	pre-tRNA	AT5G46110	-0.11755	0.612026	Glucose-6-phosphate/phosphate translocator-related	3.673	1.635
Chr1:21302425-21302509	trans-NAT 1	AT1G57410-AT4G22270	4.29583	-1.3138	0.290718	-4.51917	6.20836e-06	0.000571773	AT1G57410	-0.0600126	NA	pre-tRNA	AT4G22270	-0.256743	0.644092	Protein of unknown function (DUF3537)	2.309	0
Chr1:21281710-21281794	trans-NAT 1	AT1G56990-AT4G22270	6.04885	-1.4611	0.343535	-4.25312	2.10817e-05	0.00137052	AT1G56990	-0.0600126	NA	pre-tRNA	AT4G22270	-0.256743	0.644092	Protein of unknown function (DUF3537)	1.154	0
Chr1:27788983-27789054	trans-NAT 1	AT1G73900-AT2G33655	7.66761	-1.51471	0.333922	-4.53611	5.73015e-06	0.000535164	AT1G73900	-0.0600126	NA	pre-tRNA	AT2G33655	-0.258366	0.377473	F-box and associated interaction domains-containing protein	2.466	0
Chr1:909811-909883	trans-NAT 1	AT1G03640-AT5G55050	39.9467	-3.04457	0.318242	-9.56683	1.10231e-21	8.12155e-19	AT1G03640	-0.0600126	NA	pre-tRNA	AT5G55050	-0.208802	0.678265	GDSL-like Lipase/Acylhydrolase superfamily protein	7.661	0
Chr1:4266988-4267061	trans-NAT 1	AT1G12510-AT5G59950	19.3084	-1.0396	0.314371	-3.30691	0.000943297	0.0306618	AT1G12510	-0.0309979	NA	pre-tRNA	AT5G59950	-0.0618891	0.82248	RNA-binding (RRM/RBD/RNP motifs) family protein	3.253	1.453
Chr5:22076862-22076934	trans-NAT 1	AT5G54375-AT5G55050	134.937	-5.53321	0.296305	-18.6741	8.04958e-78	5.33768e-74	AT5G54375	-0.0309979	NA	pre-tRNA	AT5G55050	-0.208802	0.678265	GDSL-like Lipase/Acylhydrolase superfamily protein	70.474	0.121
Chr1:18135598-18135669	trans-NAT 1	AT1G49020-AT2G33655	3.66059	-1.21569	0.338803	-3.58819	0.000332978	0.0134633	AT1G49020	0	NA	pre-tRNA	AT2G33655	-0.258366	0.377473	F-box and associated interaction domains-containing protein	1.679	0.424
Chr3:1598449-1601437	trans-NAT 1	AT3G05520-AT4G01455	177.521	-1.45404	0.259674	-5.59947	2.15004e-08	4.45528e-06	AT3G05520	0.128514	0.620086	Subunits of heterodimeric actin filament capping protein Capz superfamily	AT4G01455	#N/A	#N/A	pre-tRNA	26.5	9.929
Chr4:15145628-15153112	trans-NAT 1	AT4G31160-AT4G31180	7.04532	-1.04902	0.345619	-3.03519	0.00240387	0.0386895	AT4G31160	0.257092	0.180532	DDB1-CUL4 associated factor 1	AT4G31180	0.411808	0.027987	Class II aminoacyl-tRNA and biotin synthetases superfamily protein	1.154	0.242	pc:pc
Chr3:10324639-10324710	trans-NAT 2	AT1G28710-AT3G27845	15.1451	-1.0617	0.317949	-3.33923	0.00084012	0.0278616	AT1G28710	0.274947	0.476196	Nucleotide-diphospho-sugar transferase family protein	AT3G27845	-0.0600126	NA	pre-tRNA	3.673	1.635
Chr1:27688123-27690307	trans-NAT 1	AT1G73650-AT3G50665	8074.47	-1.26515	0.285432	-4.43241	9.31849e-06	0.000783589	AT1G73650	0.44305	0.0801769	Protein of unknown function (DUF1295)	AT3G50665	-0.0309979	NA	pre-tRNA	1371.33	594.222
Chr1:15869107-15871453	trans-NAT 1	AT1G42410-AT2G34100	60.0129	-1.25402	0.238435	-5.2594	1.44524e-07	1.84296e-05	AT1G42410	#N/A	#N/A	transposable element gene	AT2G34100	-2.34019	1.03404e-05	nonsense-mediated mRNA decay-like protein	9.97	4.48
Chr1:7082668-7082739	trans-NAT 1	AT1G20420-AT1G28710	14.9724	-1.26209	0.326094	-3.87033	0.00010869	0.00563065	AT1G20420	#VALUE!	NA	pre-tRNA	AT1G28710	0.274947	0.476196	Nucleotide-diphospho-sugar transferase family protein	3.201	1.029
Chr1:7082668-7082739	trans-NAT 1	AT1G20420-AT5G46110	14.9724	-1.26209	0.326094	-3.87033	0.00010869	0.00563065	AT1G20420	#VALUE!	NA	pre-tRNA	AT5G46110	-0.11755	0.612026	Glucose-6-phosphate/phosphate translocator-related	3.201	1.029
Chr1:3431185-3431256	trans-NAT 1	AT1G10440-AT3G01710	12.6021	-1.34342	0.345655	-3.8866	0.000101658	0.00534994	AT1G10440	#VALUE!	NA	pre-tRNA	AT3G01710	-0.0149624	0.984081	TPX2 (targeting protein for Xklp2) protein family	1.522	0
Chr1:3431185-3431256	trans-NAT 1	AT1G10440-AT5G46110	12.6021	-1.34342	0.345655	-3.8866	0.000101658	0.00534994	AT1G10440	#VALUE!	NA	pre-tRNA	AT5G46110	-0.11755	0.612026	Glucose-6-phosphate/phosphate translocator-related	1.522	0
Chr5:16667436-16667507	trans-NAT 1	AT5G41675-AT5G67460	6.45861	-1.4324	0.345694	-4.14354	3.41979e-05	0.00200678	AT5G41675	#VALUE!	NA	pre-tRNA	AT5G67460	-0.223557	0.74695	O-Glycosyl hydrolases family 17 protein	1.574	0.121
Chr1:21289368-21289452	trans-NAT 1	AT1G57140-AT4G22270	8.04332	-1.65449	0.343463	-4.81709	1.45668e-06	0.000160988	AT1G57140	#VALUE!	NA	pre-tRNA	AT4G22270	-0.256743	0.644092	Protein of unknown function (DUF3537)	1.417	0
differentially expressed sRNAs produced from trans-NAT pairs at 6 h time point
Gene identifiers	type	name	Normalized counts	sRNA log2FC	Standard error	wald statistics	p-value	q-value	trans-NAT 1	log2FC	q value	description	trans-NAT 2	log2FC	q value	description	control RPM	high light RPM	category
Chr5:8668232-8670237	trans-NAT 1	AT5G25130-AT5G25170	9.23107	-1.04304	0.331295	-3.14837	0.00164185	0.0330998	AT5G25130	-1.03033	0.00280996	cytochrome P450, family 71, subfamily B, polypeptide 12	AT5G25170	0.336939	0.429907	PPPDE putative thiol peptidase family protein	2.274	0.703	pc:pc
Chr5:858536-858619	trans-NAT 2	AT4G22270-AT5G03445	9.39173	1.60814	0.338957	4.74439	2.09131e-06	8.11845e-05	AT4G22270	0.109969	0.866863	Protein of unknown function (DUF3537)	AT5G03445	#VALUE!	NA	pre-tRNA	0.643	3.718
Chr4:11773221-11776039	trans-NAT 1	AT4G22270-AT4G39195	9.90375	1.60072	0.33597	4.76446	1.89356e-06	7.44326e-05	AT4G22270	0.109969	0.866863	Protein of unknown function (DUF3537)	AT4G39195	#VALUE!	NA	pre-tRNA	0.643	3.668
Chr4:11773221-11776039	trans-NAT 1	AT4G22270-AT5G03445	9.90375	1.60072	0.33597	4.76446	1.89356e-06	7.44326e-05	AT4G22270	0.109969	0.866863	Protein of unknown function (DUF3537)	AT5G03445	#VALUE!	NA	pre-tRNA	0.643	3.668
Chr2:14242915-14244569	trans-NAT 1	AT2G33655-AT3G02335	11.2389	1.60201	0.332681	4.81546	1.46862e-06	7.44326e-05	AT2G33655	0	NA	F-box and associated interaction domains-containing protein	AT3G02335	#VALUE!	NA	pre-tRNA	0.049	5.175
Chr2:14242915-14244569	trans-NAT 1	AT2G33655-AT3G51265	11.2389	1.60201	0.332681	4.81546	1.46862e-06	7.44326e-05	AT2G33655	0	NA	F-box and associated interaction domains-containing protein	AT3G51265	#VALUE!	NA	pre-tRNA	0.049	5.175
Chr2:14242915-14244569	trans-NAT 1	AT2G33655-AT3G59926	11.2389	1.60201	0.332681	4.81546	1.46862e-06	7.44326e-05	AT2G33655	0	NA	F-box and associated interaction domains-containing protein	AT3G59926	#VALUE!	NA	pre-tRNA	0.049	5.175
Chr2:14242915-14244569	trans-NAT 1	AT2G33655-AT5G05945	11.2389	1.60201	0.332681	4.81546	1.46862e-06	7.44326e-05	AT2G33655	0	NA	F-box and associated interaction domains-containing protein	AT5G05945	#VALUE!	NA	pre-tRNA	0.049	5.175
Chr2:14242915-14244569	trans-NAT 1	AT2G33655-AT5G14495	11.2389	1.60201	0.332681	4.81546	1.46862e-06	7.44326e-05	AT2G33655	0	NA	F-box and associated interaction domains-containing protein	AT5G14495	#VALUE!	NA	pre-tRNA	0.049	5.175
Chr2:14242915-14244569	trans-NAT 1	AT2G33655-AT5G59055	11.2389	1.60201	0.332681	4.81546	1.46862e-06	7.44326e-05	AT2G33655	0	NA	F-box and associated interaction domains-containing protein	AT5G59055	#VALUE!	NA	pre-tRNA	0.049	5.175
Chr5:12030328-12030933	trans-NAT 2	AT2G06570-AT5G32420	8.16008	1.39151	0.336341	4.1372	3.5157e-05	0.00120732	AT2G06570	0	NA	hypothetical protein	AT5G32420	#N/A	#N/A	transposable element gene	0.346	2.06
Chr3:476802-476873	trans-NAT 2	AT2G33655-AT3G02335	5.41337	1.10338	0.34375	3.20983	0.00132816	0.0277625	AT2G33655	0	NA	F-box and associated interaction domains-containing protein	AT3G02335	#VALUE!	NA	pre-tRNA	0	0.804
Chr4:3546466-3547080	trans-NAT 2	AT2G06570-AT4G06575	22.6241	1.00405	0.283549	3.54101	0.000398591	0.0104672	AT2G06570	0	NA	hypothetical protein	AT4G06575	#N/A	#N/A	transposable element gene	1.829	4.421
Chr2:12329003-12329074	trans-NAT 2	AT1G53400-AT2G28730	22.606	1.11339	0.331819	3.35541	0.000792478	0.0186203	AT1G53400	-0.763729	0.000465975	Ubiquitin domain-containing protein	AT2G28730	#VALUE!	NA	pre-tRNA	0.494	2.562
Chr3:5275149-5275221	trans-NAT 1	AT3G15585-AT5G55050	27.7125	3.31857	0.327535	10.132	3.98536e-24	1.77918e-21	AT3G15585	0	NA	pre-tRNA	AT5G55050	0.531737	0.212733	GDSL-like Lipase/Acylhydrolase superfamily protein	0	9.194
Chr3:21397542-21398923	trans-NAT 1	AT3G57770-AT5G61455	8.49599	1.74511	0.344367	5.06759	4.02889e-07	3.81524e-05	AT3G57770	0.14115	0.880339	Protein kinase superfamily protein	AT5G61455	0.242474	0.782853	U2.7; snRNA	0.148	2.613
Chr2:14021653-14025239	trans-NAT 1	AT2G33051-AT3G24900	4.66556	1.1302	0.34654	3.26138	0.00110872	0.0237312	AT2G33051	0.140808	0.705954	other RNA	AT3G24900	0.202428	0.808524	receptor like protein 39	0.247	1.357
Chr3:21397542-21398923	trans-NAT 2	AT3G57645-AT3G57770	8.49599	1.74511	0.344367	5.06759	4.02889e-07	3.81524e-05	AT3G57645	0.33903	0.663888	U2.2; snRNA	AT3G57770	0.14115	0.880339	Protein kinase superfamily protein	0.148	2.613
Chr3:21397542-21398923	trans-NAT 2	AT3G57710-AT3G57770	8.49599	1.74511	0.344367	5.06759	4.02889e-07	3.81524e-05	AT3G57710	-0.107794	0.808174	Protein kinase superfamily protein	AT3G57770	0.14115	0.880339	Protein kinase superfamily protein	0.148	2.613	pc:pc
Chr4:11773221-11776039	trans-NAT 2	AT1G56740-AT4G22270	9.90375	1.60072	0.33597	4.76446	1.89356e-06	7.44326e-05	AT1G56740	#VALUE!	NA	pre-tRNA	AT4G22270	0.109969	0.866863	MEMBRANE RELATED BIGGER1	0.643	3.668
Chr4:11773221-11776039	trans-NAT 2	AT1G56750-AT4G22270	9.90375	1.60072	0.33597	4.76446	1.89356e-06	7.44326e-05	AT1G56750	#VALUE!	NA	pre-tRNA	AT4G22270	0.109969	0.866863	MEMBRANE RELATED BIGGER1	0.643	3.668
Chr4:11773221-11776039	trans-NAT 2	AT1G56770-AT4G22270	9.90375	1.60072	0.33597	4.76446	1.89356e-06	7.44326e-05	AT1G56770	#VALUE!	NA	pre-tRNA	AT4G22270	0.109969	0.866863	MEMBRANE RELATED BIGGER1	0.643	3.668
Chr4:11773221-11776039	trans-NAT 2	AT1G56780-AT4G22270	9.90375	1.60072	0.33597	4.76446	1.89356e-06	7.44326e-05	AT1G56780	#VALUE!	NA	pre-tRNA	AT4G22270	0.109969	0.866863	MEMBRANE RELATED BIGGER1	0.643	3.668
Chr4:11773221-11776039	trans-NAT 2	AT1G56800-AT4G22270	9.90375	1.60072	0.33597	4.76446	1.89356e-06	7.44326e-05	AT1G56800	#VALUE!	NA	pre-tRNA	AT4G22270	0.109969	0.866863	MEMBRANE RELATED BIGGER1	0.643	3.668
Chr4:11773221-11776039	trans-NAT 2	AT1G56810-AT4G22270	9.90375	1.60072	0.33597	4.76446	1.89356e-06	7.44326e-05	AT1G56810	#VALUE!	NA	pre-tRNA	AT4G22270	0.109969	0.866863	MEMBRANE RELATED BIGGER1	0.643	3.668
Chr4:11773221-11776039	trans-NAT 2	AT1G56830-AT4G22270	9.90375	1.60072	0.33597	4.76446	1.89356e-06	7.44326e-05	AT1G56830	#VALUE!	NA	pre-tRNA	AT4G22270	0.109969	0.866863	MEMBRANE RELATED BIGGER1	0.643	3.668
Chr4:11773221-11776039	trans-NAT 2	AT1G56840-AT4G22270	9.90375	1.60072	0.33597	4.76446	1.89356e-06	7.44326e-05	AT1G56840	#VALUE!	NA	pre-tRNA	AT4G22270	0.109969	0.866863	MEMBRANE RELATED BIGGER1	0.643	3.668
Chr4:11773221-11776039	trans-NAT 2	AT1G56860-AT4G22270	9.90375	1.60072	0.33597	4.76446	1.89356e-06	7.44326e-05	AT1G56860	#VALUE!	NA	pre-tRNA	AT4G22270	0.109969	0.866863	MEMBRANE RELATED BIGGER1	0.643	3.668
Chr4:11773221-11776039	trans-NAT 2	AT1G56870-AT4G22270	9.90375	1.60072	0.33597	4.76446	1.89356e-06	7.44326e-05	AT1G56870	#VALUE!	NA	pre-tRNA	AT4G22270	0.109969	0.866863	MEMBRANE RELATED BIGGER1	0.643	3.668
Chr4:11773221-11776039	trans-NAT 2	AT1G56890-AT4G22270	9.90375	1.60072	0.33597	4.76446	1.89356e-06	7.44326e-05	AT1G56890	#VALUE!	NA	pre-tRNA	AT4G22270	0.109969	0.866863	MEMBRANE RELATED BIGGER1	0.643	3.668
Chr4:11773221-11776039	trans-NAT 2	AT1G56900-AT4G22270	9.90375	1.60072	0.33597	4.76446	1.89356e-06	7.44326e-05	AT1G56900	#VALUE!	NA	pre-tRNA	AT4G22270	0.109969	0.866863	MEMBRANE RELATED BIGGER1	0.643	3.668
Chr4:11773221-11776039	trans-NAT 2	AT1G56920-AT4G22270	9.90375	1.60072	0.33597	4.76446	1.89356e-06	7.44326e-05	AT1G56920	#VALUE!	NA	pre-tRNA	AT4G22270	0.109969	0.866863	MEMBRANE RELATED BIGGER1	0.643	3.668
Chr4:11773221-11776039	trans-NAT 2	AT1G56930-AT4G22270	9.90375	1.60072	0.33597	4.76446	1.89356e-06	7.44326e-05	AT1G56930	#VALUE!	NA	pre-tRNA	AT4G22270	0.109969	0.866863	MEMBRANE RELATED BIGGER1	0.643	3.668
Chr4:11773221-11776039	trans-NAT 2	AT1G56950-AT4G22270	9.90375	1.60072	0.33597	4.76446	1.89356e-06	7.44326e-05	AT1G56950	#VALUE!	NA	pre-tRNA	AT4G22270	0.109969	0.866863	MEMBRANE RELATED BIGGER1	0.643	3.668
Chr4:11773221-11776039	trans-NAT 2	AT1G56960-AT4G22270	9.90375	1.60072	0.33597	4.76446	1.89356e-06	7.44326e-05	AT1G56960	#VALUE!	NA	pre-tRNA	AT4G22270	0.109969	0.866863	MEMBRANE RELATED BIGGER1	0.643	3.668
Chr4:11773221-11776039	trans-NAT 2	AT1G56980-AT4G22270	9.90375	1.60072	0.33597	4.76446	1.89356e-06	7.44326e-05	AT1G56980	#VALUE!	NA	pre-tRNA	AT4G22270	0.109969	0.866863	MEMBRANE RELATED BIGGER1	0.643	3.668
Chr4:11773221-11776039	trans-NAT 2	AT1G57010-AT4G22270	9.90375	1.60072	0.33597	4.76446	1.89356e-06	7.44326e-05	AT1G57010	#VALUE!	NA	pre-tRNA	AT4G22270	0.109969	0.866863	MEMBRANE RELATED BIGGER1	0.643	3.668
Chr4:11773221-11776039	trans-NAT 2	AT1G57020-AT4G22270	9.90375	1.60072	0.33597	4.76446	1.89356e-06	7.44326e-05	AT1G57020	#VALUE!	NA	pre-tRNA	AT4G22270	0.109969	0.866863	MEMBRANE RELATED BIGGER1	0.643	3.668
Chr4:11773221-11776039	trans-NAT 2	AT1G57040-AT4G22270	9.90375	1.60072	0.33597	4.76446	1.89356e-06	7.44326e-05	AT1G57040	#VALUE!	NA	pre-tRNA	AT4G22270	0.109969	0.866863	MEMBRANE RELATED BIGGER1	0.643	3.668
Chr4:11773221-11776039	trans-NAT 2	AT1G57050-AT4G22270	9.90375	1.60072	0.33597	4.76446	1.89356e-06	7.44326e-05	AT1G57050	#VALUE!	NA	pre-tRNA	AT4G22270	0.109969	0.866863	MEMBRANE RELATED BIGGER1	0.643	3.668
Chr4:11773221-11776039	trans-NAT 2	AT1G57070-AT4G22270	9.90375	1.60072	0.33597	4.76446	1.89356e-06	7.44326e-05	AT1G57070	#VALUE!	NA	pre-tRNA	AT4G22270	0.109969	0.866863	MEMBRANE RELATED BIGGER1	0.643	3.668
Chr4:11773221-11776039	trans-NAT 2	AT1G57080-AT4G22270	9.90375	1.60072	0.33597	4.76446	1.89356e-06	7.44326e-05	AT1G57080	#VALUE!	NA	pre-tRNA	AT4G22270	0.109969	0.866863	MEMBRANE RELATED BIGGER1	0.643	3.668
Chr4:11773221-11776039	trans-NAT 2	AT1G57100-AT4G22270	9.90375	1.60072	0.33597	4.76446	1.89356e-06	7.44326e-05	AT1G57100	#VALUE!	NA	pre-tRNA	AT4G22270	0.109969	0.866863	MEMBRANE RELATED BIGGER1	0.643	3.668
Chr4:11773221-11776039	trans-NAT 2	AT1G57110-AT4G22270	9.90375	1.60072	0.33597	4.76446	1.89356e-06	7.44326e-05	AT1G57110	#VALUE!	NA	pre-tRNA	AT4G22270	0.109969	0.866863	MEMBRANE RELATED BIGGER1	0.643	3.668
Chr4:11773221-11776039	trans-NAT 2	AT1G57130-AT4G22270	9.90375	1.60072	0.33597	4.76446	1.89356e-06	7.44326e-05	AT1G57130	#VALUE!	NA	pre-tRNA	AT4G22270	0.109969	0.866863	MEMBRANE RELATED BIGGER1	0.643	3.668
Chr4:11773221-11776039	trans-NAT 2	AT1G57140-AT4G22270	9.90375	1.60072	0.33597	4.76446	1.89356e-06	7.44326e-05	AT1G57140	#VALUE!	NA	pre-tRNA	AT4G22270	0.109969	0.866863	MEMBRANE RELATED BIGGER1	0.643	3.668
Chr4:11773221-11776039	trans-NAT 2	AT1G57160-AT4G22270	9.90375	1.60072	0.33597	4.76446	1.89356e-06	7.44326e-05	AT1G57160	#VALUE!	NA	pre-tRNA	AT4G22270	0.109969	0.866863	MEMBRANE RELATED BIGGER1	0.643	3.668
Chr4:11773221-11776039	trans-NAT 2	AT1G57190-AT4G22270	9.90375	1.60072	0.33597	4.76446	1.89356e-06	7.44326e-05	AT1G57190	#VALUE!	NA	pre-tRNA	AT4G22270	0.109969	0.866863	MEMBRANE RELATED BIGGER1	0.643	3.668
Chr4:11773221-11776039	trans-NAT 2	AT1G57200-AT4G22270	9.90375	1.60072	0.33597	4.76446	1.89356e-06	7.44326e-05	AT1G57200	#VALUE!	NA	pre-tRNA	AT4G22270	0.109969	0.866863	MEMBRANE RELATED BIGGER1	0.643	3.668
Chr4:11773221-11776039	trans-NAT 2	AT1G57220-AT4G22270	9.90375	1.60072	0.33597	4.76446	1.89356e-06	7.44326e-05	AT1G57220	#VALUE!	NA	pre-tRNA	AT4G22270	0.109969	0.866863	MEMBRANE RELATED BIGGER1	0.643	3.668
Chr4:11773221-11776039	trans-NAT 2	AT1G57250-AT4G22270	9.90375	1.60072	0.33597	4.76446	1.89356e-06	7.44326e-05	AT1G57250	#VALUE!	NA	pre-tRNA	AT4G22270	0.109969	0.866863	MEMBRANE RELATED BIGGER1	0.643	3.668
Chr4:11773221-11776039	trans-NAT 2	AT1G57260-AT4G22270	9.90375	1.60072	0.33597	4.76446	1.89356e-06	7.44326e-05	AT1G57260	#VALUE!	NA	pre-tRNA	AT4G22270	0.109969	0.866863	MEMBRANE RELATED BIGGER1	0.643	3.668
Chr4:11773221-11776039	trans-NAT 2	AT1G57280-AT4G22270	9.90375	1.60072	0.33597	4.76446	1.89356e-06	7.44326e-05	AT1G57280	#VALUE!	NA	pre-tRNA	AT4G22270	0.109969	0.866863	MEMBRANE RELATED BIGGER1	0.643	3.668
Chr4:11773221-11776039	trans-NAT 2	AT1G57290-AT4G22270	9.90375	1.60072	0.33597	4.76446	1.89356e-06	7.44326e-05	AT1G57290	#VALUE!	NA	pre-tRNA	AT4G22270	0.109969	0.866863	MEMBRANE RELATED BIGGER1	0.643	3.668
Chr4:11773221-11776039	trans-NAT 2	AT1G57320-AT4G22270	9.90375	1.60072	0.33597	4.76446	1.89356e-06	7.44326e-05	AT1G57320	#VALUE!	NA	pre-tRNA	AT4G22270	0.109969	0.866863	MEMBRANE RELATED BIGGER1	0.643	3.668
Chr4:11773221-11776039	trans-NAT 2	AT1G57340-AT4G22270	9.90375	1.60072	0.33597	4.76446	1.89356e-06	7.44326e-05	AT1G57340	#VALUE!	NA	pre-tRNA	AT4G22270	0.109969	0.866863	MEMBRANE RELATED BIGGER1	0.643	3.668
Chr4:11773221-11776039	trans-NAT 2	AT1G57350-AT4G22270	9.90375	1.60072	0.33597	4.76446	1.89356e-06	7.44326e-05	AT1G57350	#VALUE!	NA	pre-tRNA	AT4G22270	0.109969	0.866863	MEMBRANE RELATED BIGGER1	0.643	3.668
Chr4:11773221-11776039	trans-NAT 2	AT1G57380-AT4G22270	9.90375	1.60072	0.33597	4.76446	1.89356e-06	7.44326e-05	AT1G57380	#VALUE!	NA	pre-tRNA	AT4G22270	0.109969	0.866863	MEMBRANE RELATED BIGGER1	0.643	3.668
Chr4:11773221-11776039	trans-NAT 2	AT1G57400-AT4G22270	9.90375	1.60072	0.33597	4.76446	1.89356e-06	7.44326e-05	AT1G57400	#VALUE!	NA	pre-tRNA	AT4G22270	0.109969	0.866863	MEMBRANE RELATED BIGGER1	0.643	3.668
Chr4:11773221-11776039	trans-NAT 2	AT1G57430-AT4G22270	9.90375	1.60072	0.33597	4.76446	1.89356e-06	7.44326e-05	AT1G57430	#VALUE!	NA	pre-tRNA	AT4G22270	0.109969	0.866863	MEMBRANE RELATED BIGGER1	0.643	3.668
Chr4:11773221-11776039	trans-NAT 2	AT1G57440-AT4G22270	9.90375	1.60072	0.33597	4.76446	1.89356e-06	7.44326e-05	AT1G57440	#VALUE!	NA	pre-tRNA	AT4G22270	0.109969	0.866863	MEMBRANE RELATED BIGGER1	0.643	3.668
Chr4:11773221-11776039	trans-NAT 2	AT1G57470-AT4G22270	9.90375	1.60072	0.33597	4.76446	1.89356e-06	7.44326e-05	AT1G57470	#VALUE!	NA	pre-tRNA	AT4G22270	0.109969	0.866863	MEMBRANE RELATED BIGGER1	0.643	3.668
Chr4:11773221-11776039	trans-NAT 2	AT1G57490-AT4G22270	9.90375	1.60072	0.33597	4.76446	1.89356e-06	7.44326e-05	AT1G57490	#VALUE!	NA	pre-tRNA	AT4G22270	0.109969	0.866863	MEMBRANE RELATED BIGGER1	0.643	3.668
Chr4:11773221-11776039	trans-NAT 2	AT1G57500-AT4G22270	9.90375	1.60072	0.33597	4.76446	1.89356e-06	7.44326e-05	AT1G57500	#VALUE!	NA	pre-tRNA	AT4G22270	0.109969	0.866863	MEMBRANE RELATED BIGGER1	0.643	3.668
Chr4:11773221-11776039	trans-NAT 2	AT1G57530-AT4G22270	9.90375	1.60072	0.33597	4.76446	1.89356e-06	7.44326e-05	AT1G57530	#VALUE!	NA	pre-tRNA	AT4G22270	0.109969	0.866863	MEMBRANE RELATED BIGGER1	0.643	3.668
Chr4:11773221-11776039	trans-NAT 2	AT2G15950-AT4G22270	9.90375	1.60072	0.33597	4.76446	1.89356e-06	7.44326e-05	AT2G15950	#VALUE!	NA	pre-tRNA	AT4G22270	0.109969	0.866863	MEMBRANE RELATED BIGGER1	0.643	3.668
Chr4:11773221-11776039	trans-NAT 2	AT2G21570-AT4G22270	9.90375	1.60072	0.33597	4.76446	1.89356e-06	7.44326e-05	AT2G21570	#VALUE!	NA	pre-tRNA	AT4G22270	0.109969	0.866863	MEMBRANE RELATED BIGGER1	0.643	3.668
Chr2:9234193-9234276	trans-NAT 1	AT2G21570-AT4G22270	7.55534	1.18424	0.345826	3.42438	0.000616209	0.0145883	AT2G21570	#VALUE!	NA	pre-tRNA	AT4G22270	0.109969	0.866863	Protein of unknown function (DUF3537)	0.742	2.964
Chr4:11773221-11776039	trans-NAT 2	AT4G11177-AT4G22270	9.90375	1.60072	0.33597	4.76446	1.89356e-06	7.44326e-05	AT4G11177	0.0541526	NA	pre-tRNA	AT4G22270	0.109969	0.866863	MEMBRANE RELATED BIGGER1	0.643	3.668
Chr4:6819292-6819375	trans-NAT 1	AT4G11177-AT4G22270	13.1341	1.11061	0.319688	3.47406	0.000512651	0.012811	AT4G11177	0.0541526	NA	pre-tRNA	AT4G22270	0.109969	0.866863	Protein of unknown function (DUF3537)	1.038	3.215
Chr4:11773221-11776039	trans-NAT 2	AT1G49460-AT4G22270	9.90375	1.60072	0.33597	4.76446	1.89356e-06	7.44326e-05	AT1G49460	0	NA	pre-tRNA	AT4G22270	0.109969	0.866863	MEMBRANE RELATED BIGGER1	0.643	3.668
Chr4:11773221-11776039	trans-NAT 2	AT1G52860-AT4G22270	9.90375	1.60072	0.33597	4.76446	1.89356e-06	7.44326e-05	AT1G52860	0	NA	pre-tRNA	AT4G22270	0.109969	0.866863	MEMBRANE RELATED BIGGER1	0.643	3.668
Chr4:11773221-11776039	trans-NAT 2	AT1G56990-AT4G22270	9.90375	1.60072	0.33597	4.76446	1.89356e-06	7.44326e-05	AT1G56990	0	NA	pre-tRNA	AT4G22270	0.109969	0.866863	MEMBRANE RELATED BIGGER1	0.643	3.668
Chr4:11773221-11776039	trans-NAT 2	AT1G57410-AT4G22270	9.90375	1.60072	0.33597	4.76446	1.89356e-06	7.44326e-05	AT1G57410	0	NA	pre-tRNA	AT4G22270	0.109969	0.866863	MEMBRANE RELATED BIGGER1	0.643	3.668
Chr4:11773221-11776039	trans-NAT 2	AT2G36280-AT4G22270	9.90375	1.60072	0.33597	4.76446	1.89356e-06	7.44326e-05	AT2G36280	0	NA	pre-tRNA	AT4G22270	0.109969	0.866863	MEMBRANE RELATED BIGGER1	0.643	3.668
Chr4:11773221-11776039	trans-NAT 2	AT2G36860-AT4G22270	9.90375	1.60072	0.33597	4.76446	1.89356e-06	7.44326e-05	AT2G36860	0	NA	pre-tRNA	AT4G22270	0.109969	0.866863	MEMBRANE RELATED BIGGER1	0.643	3.668
Chr4:11773221-11776039	trans-NAT 2	AT3G10415-AT4G22270	9.90375	1.60072	0.33597	4.76446	1.89356e-06	7.44326e-05	AT3G10415	0	NA	pre-tRNA	AT4G22270	0.109969	0.866863	MEMBRANE RELATED BIGGER1	0.643	3.668
Chr4:11773221-11776039	trans-NAT 2	AT3G18952-AT4G22270	9.90375	1.60072	0.33597	4.76446	1.89356e-06	7.44326e-05	AT3G18952	0	NA	pre-tRNA	AT4G22270	0.109969	0.866863	MEMBRANE RELATED BIGGER1	0.643	3.668
Chr4:11773221-11776039	trans-NAT 2	AT3G48515-AT4G22270	9.90375	1.60072	0.33597	4.76446	1.89356e-06	7.44326e-05	AT3G48515	0	NA	pre-tRNA	AT4G22270	0.109969	0.866863	MEMBRANE RELATED BIGGER1	0.643	3.668
Chr3:3238367-3238456	trans-NAT 1	AT3G10415-AT4G22270	6.59159	1.26541	0.339526	3.72699	0.000193779	0.00582269	AT3G10415	0	NA	pre-tRNA	AT4G22270	0.109969	0.866863	Protein of unknown function (DUF3537)	0.544	2.311
Chr2:14242915-14244569	trans-NAT 1	AT2G33655-AT5G32017	11.2389	1.60201	0.332681	4.81546	1.46862e-06	7.44326e-05	AT2G33655	0	NA	F-box and associated interaction domains-containing protein	AT5G32017	0.0251379	NA	pre-tRNA	0.049	5.175
Chr3:3111778-3115437	trans-NAT 1	AT3G10100-AT4G20520	3.38101	1.03205	0.339031	3.04412	0.0023336	0.0436951	AT3G10100	#N/A	#N/A	transposable element gene	AT4G20520	0	NA	RNA binding;RNA-directed DNA polymerases	0.099	1.005
Chr4:11773221-11776039	trans-NAT 1	AT4G22270-AT5G07315	9.90375	1.60072	0.33597	4.76446	1.89356e-06	7.44326e-05	AT4G22270	0.109969	0.866863	Protein of unknown function (DUF3537)	AT5G07315	0	NA	pre-tRNA	0.643	3.668
Chr2:14242915-14244569	trans-NAT 1	AT2G33655-AT2G33660	11.2389	1.60201	0.332681	4.81546	1.46862e-06	7.44326e-05	AT2G33655	0	NA	F-box and associated interaction domains-containing protein	AT2G33660	0	NA	pre-tRNA	0.049	5.175
Chr2:14242915-14244569	trans-NAT 1	AT2G33655-AT2G39860	11.2389	1.60201	0.332681	4.81546	1.46862e-06	7.44326e-05	AT2G33655	0	NA	F-box and associated interaction domains-containing protein	AT2G39860	0	NA	pre-tRNA	0.049	5.175
Chr2:14242915-14244569	trans-NAT 1	AT2G33655-AT3G13335	11.2389	1.60201	0.332681	4.81546	1.46862e-06	7.44326e-05	AT2G33655	0	NA	F-box and associated interaction domains-containing protein	AT3G13335	0	NA	pre-tRNA	0.049	5.175
Chr2:14242915-14244569	trans-NAT 1	AT2G33655-AT3G27555	11.2389	1.60201	0.332681	4.81546	1.46862e-06	7.44326e-05	AT2G33655	0	NA	F-box and associated interaction domains-containing protein	AT3G27555	0	NA	pre-tRNA	0.049	5.175
Chr2:14242915-14244569	trans-NAT 1	AT2G33655-AT3G52765	11.2389	1.60201	0.332681	4.81546	1.46862e-06	7.44326e-05	AT2G33655	0	NA	F-box and associated interaction domains-containing protein	AT3G52765	0	NA	pre-tRNA	0.049	5.175
Chr2:14242915-14244569	trans-NAT 1	AT2G33655-AT5G15815	11.2389	1.60201	0.332681	4.81546	1.46862e-06	7.44326e-05	AT2G33655	0	NA	F-box and associated interaction domains-containing protein	AT5G15815	0	NA	pre-tRNA	0.049	5.175
Chr2:14242915-14244569	trans-NAT 1	AT2G33655-AT5G21378	11.2389	1.60201	0.332681	4.81546	1.46862e-06	7.44326e-05	AT2G33655	0	NA	F-box and associated interaction domains-containing protein	AT5G21378	0	NA	pre-tRNA	0.049	5.175
Chr2:14242915-14244569	trans-NAT 1	AT2G33655-AT5G40545	11.2389	1.60201	0.332681	4.81546	1.46862e-06	7.44326e-05	AT2G33655	0	NA	F-box and associated interaction domains-containing protein	AT5G40545	0	NA	pre-tRNA	0.049	5.175
Chr2:14242915-14244569	trans-NAT 2	AT1G03515-AT2G33655	11.2389	1.60201	0.332681	4.81546	1.46862e-06	7.44326e-05	AT1G03515	0	NA	pre-tRNA	AT2G33655	0	NA	F-box and associated interaction domains-containing protein	0.049	5.175
Chr2:14242915-14244569	trans-NAT 2	AT1G17660-AT2G33655	11.2389	1.60201	0.332681	4.81546	1.46862e-06	7.44326e-05	AT1G17660	0	NA	pre-tRNA	AT2G33655	0	NA	F-box and associated interaction domains-containing protein	0.049	5.175
Chr2:14242915-14244569	trans-NAT 2	AT1G18430-AT2G33655	11.2389	1.60201	0.332681	4.81546	1.46862e-06	7.44326e-05	AT1G18430	0	NA	pre-tRNA	AT2G33655	0	NA	F-box and associated interaction domains-containing protein	0.049	5.175
Chr2:14242915-14244569	trans-NAT 2	AT1G20210-AT2G33655	11.2389	1.60201	0.332681	4.81546	1.46862e-06	7.44326e-05	AT1G20210	0	NA	pre-tRNA	AT2G33655	0	NA	F-box and associated interaction domains-containing protein	0.049	5.175
Chr2:14242915-14244569	trans-NAT 2	AT1G43820-AT2G33655	11.2389	1.60201	0.332681	4.81546	1.46862e-06	7.44326e-05	AT1G43820	0	NA	pre-tRNA	AT2G33655	0	NA	F-box and associated interaction domains-containing protein	0.049	5.175
Chr2:14242915-14244569	trans-NAT 2	AT1G49020-AT2G33655	11.2389	1.60201	0.332681	4.81546	1.46862e-06	7.44326e-05	AT1G49020	0	NA	pre-tRNA	AT2G33655	0	NA	F-box and associated interaction domains-containing protein	0.049	5.175
Chr2:14242915-14244569	trans-NAT 2	AT1G73900-AT2G33655	11.2389	1.60201	0.332681	4.81546	1.46862e-06	7.44326e-05	AT1G73900	0	NA	pre-tRNA	AT2G33655	0	NA	F-box and associated interaction domains-containing protein	0.049	5.175
Chr2:14242915-14244569	trans-NAT 2	AT1G75070-AT2G33655	11.2389	1.60201	0.332681	4.81546	1.46862e-06	7.44326e-05	AT1G75070	0	NA	pre-tRNA	AT2G33655	0	NA	F-box and associated interaction domains-containing protein	0.049	5.175
Chr2:14242915-14244569	trans-NAT 2	AT1G76000-AT2G33655	11.2389	1.60201	0.332681	4.81546	1.46862e-06	7.44326e-05	AT1G76000	0	NA	pre-tRNA	AT2G33655	0	NA	F-box and associated interaction domains-containing protein	0.049	5.175
Chr3:10324639-10324710	trans-NAT 2	AT1G28710-AT3G27845	15.1451	1.14863	0.314306	3.6545	0.000257679	0.0072873	AT1G28710	-0.109151	0.803492	Nucleotide-diphospho-sugar transferase family protein	AT3G27845	0	NA	pre-tRNA	1.384	4.12
Chr2:14021653-14025239	trans-NAT 1	AT2G33051-AT2G33060	4.66556	1.1302	0.34654	3.26138	0.00110872	0.0237312	AT2G33051	0.140808	0.705954	other RNA	AT2G33060	-0.0310865	0.958932	receptor like protein 27	0.247	1.357
Chr4:11773221-11776039	trans-NAT 1	AT4G22270-AT5G50995	9.90375	1.60072	0.33597	4.76446	1.89356e-06	7.44326e-05	AT4G22270	0.109969	0.866863	Protein of unknown function (DUF3537)	AT5G50995	-0.0327094	NA	pre-tRNA	0.643	3.668
Chr2:14021653-14025239	trans-NAT 1	AT2G33051-AT2G33080	4.66556	1.1302	0.34654	3.26138	0.00110872	0.0237312	AT2G33051	0.140808	0.705954	other RNA	AT2G33080	-0.0873178	NA	receptor like protein 28	0.247	1.357
Chr3:10324639-10324710	trans-NAT 1	AT3G27845-AT5G46110	15.1451	1.14863	0.314306	3.6545	0.000257679	0.0072873	AT3G27845	0	NA	pre-tRNA	AT5G46110	-0.285149	0.134901	Glucose-6-phosphate/phosphate translocator-related	1.384	4.12
Chr1:11312961-11316435	trans-NAT 1	AT1G31600-AT5G39660	15.9904	1.20247	0.293224	4.10084	4.11646e-05	0.00138322	AT1G31600	-0.309561	0.215041	RNA-binding (RRM/RBD/RNP motifs) family protein	AT5G39660	-0.314183	0.527367	cycling DOF factor 2	1.285	3.869	pc:pc
Chr1:24486992-24487073	trans-NAT 1	AT1G65830-AT1G80420	110.923	3.27139	0.30049	10.8869	1.33147e-27	1.04021e-24	AT1G65830	#VALUE!	NA	pre-tRNA	AT1G80420	-0.559399	0.0360377	BRCT domain-containing DNA repair protein	0	14.922
Chr3:13534183-13536711	trans-NAT 1	AT3G32990-AT4G06487	206.438	-1.36738	0.281953	-4.84967	1.23665e-06	7.44326e-05	AT3G32990	#N/A	#N/A	pseudogene of hypothetical protein	AT4G06487	#N/A	#N/A	transposable element gene	58.584	19.092
Chr3:13534183-13536711	trans-NAT 2	AT1G42350-AT3G32990	206.438	-1.36738	0.281953	-4.84967	1.23665e-06	7.44326e-05	AT1G42350	#N/A	#N/A	transposable element gene	AT3G32990	#N/A	#N/A	pseudogene of hypothetical protein	58.584	19.092
Chr5:22340501-22340573	trans-NAT 2	AT5G55050-AT5G55055	8.61715	-3.81512	0.337941	-11.2893	1.4818e-29	1.32304e-26	AT5G55050	0.531737	0.212733	GDSL-like Lipase/Acylhydrolase superfamily protein	AT5G55055	#VALUE!	NA	pre-tRNA	8.306	0
Chr3:19406853-19409457	trans-NAT 1	AT3G52340-AT4G17975	55.7035	-1.15536	0.316068	-3.65543	0.000256756	0.0072873	AT3G52340	0.184266	0.380214	sucrose-6F-phosphate phosphohydrolase 2	AT4G17975	#VALUE!	NA	pre-tRNA	8.553	2.613
Chr3:19406853-19409457	trans-NAT 1	AT3G52340-AT5G20852	55.7035	-1.15536	0.316068	-3.65543	0.000256756	0.0072873	AT3G52340	0.184266	0.380214	sucrose-6F-phosphate phosphohydrolase 2	AT5G20852	#VALUE!	NA	pre-tRNA	8.553	2.613
Chr3:19406853-19409457	trans-NAT 1	AT3G52340-AT5G20854	55.7035	-1.15536	0.316068	-3.65543	0.000256756	0.0072873	AT3G52340	0.184266	0.380214	sucrose-6F-phosphate phosphohydrolase 2	AT5G20854	#VALUE!	NA	ATC2; pre-tRNA	8.553	2.613
Chr3:19406853-19409457	trans-NAT 1	AT3G52340-AT5G46595	55.7035	-1.15536	0.316068	-3.65543	0.000256756	0.0072873	AT3G52340	0.184266	0.380214	sucrose-6F-phosphate phosphohydrolase 2	AT5G46595	#VALUE!	NA	pre-tRNA	8.553	2.613
Chr5:7073530-7073601	trans-NAT 2	AT3G52340-AT5G20852	10.0912	-1.67	0.342672	-4.87347	1.09657e-06	7.44326e-05	AT3G52340	0.184266	0.380214	sucrose-6F-phosphate phosphohydrolase 2	AT5G20852	#VALUE!	NA	pre-tRNA	2.373	0.1
Chr1:3780386-3787099	trans-NAT 1	AT1G11270-AT1G21945	71.1726	-1.23205	0.195432	-6.30423	2.89628e-10	4.64148e-08	AT1G11270	0.0952124	0.910237	F-box and associated interaction domains-containing protein	AT1G21945	#N/A	#N/A	transposable element gene	13.447	5.175
Chr1:3780386-3787099	trans-NAT 1	AT1G11270-AT1G48710	71.1726	-1.23205	0.195432	-6.30423	2.89628e-10	4.64148e-08	AT1G11270	0.0952124	0.910237	F-box and associated interaction domains-containing protein	AT1G48710	#N/A	#N/A	transposable element gene	13.447	5.175
Chr1:3780386-3787099	trans-NAT 1	AT1G11270-AT1G48720	71.1726	-1.23205	0.195432	-6.30423	2.89628e-10	4.64148e-08	AT1G11270	0.0952124	0.910237	F-box and associated interaction domains-containing protein	AT1G48720	#VALUE!	NA	Copia-like polyprotein/retrotransposon	13.447	5.175
Chr1:3780386-3787099	trans-NAT 1	AT1G11270-AT3G42245	71.1726	-1.23205	0.195432	-6.30423	2.89628e-10	4.64148e-08	AT1G11270	0.0952124	0.910237	F-box and associated interaction domains-containing protein	AT3G42245	#N/A	#N/A	transposable element gene	13.447	5.175
Chr1:3780386-3787099	trans-NAT 1	AT1G11270-AT3G42250	71.1726	-1.23205	0.195432	-6.30423	2.89628e-10	4.64148e-08	AT1G11270	0.0952124	0.910237	F-box and associated interaction domains-containing protein	AT3G42250	#N/A	#N/A	transposable element gene	13.447	5.175
Chr1:3780386-3787099	trans-NAT 1	AT1G11270-AT3G61330	71.1726	-1.23205	0.195432	-6.30423	2.89628e-10	4.64148e-08	AT1G11270	0.0952124	0.910237	F-box and associated interaction domains-containing protein	AT3G61330	#N/A	#N/A	transposable element gene	13.447	5.175
Chr5:12042600-12043202	trans-NAT 2	AT2G06570-AT5G32430	19.2648	-1.21733	0.292425	-4.16287	3.14272e-05	0.00109732	AT2G06570	0	NA	hypothetical protein	AT5G32430	#N/A	#N/A	transposable element gene	4.894	1.608
Chr5:7074772-7074843	trans-NAT 2	AT1G53400-AT5G20858	7.40975	-1.24428	0.339944	-3.66026	0.000251962	0.0072873	AT1G53400	-0.763729	0.000465975	Ubiquitin domain-containing protein	AT5G20858	#VALUE!	NA	pre-tRNA	2.521	0.653
Chr5:7073530-7073601	trans-NAT 2	AT1G53400-AT5G20852	10.0912	-1.67	0.342672	-4.87347	1.09657e-06	7.44326e-05	AT1G53400	-0.763729	0.000465975	Ubiquitin domain-containing protein	AT5G20852	#VALUE!	NA	pre-tRNA	2.373	0.1
Chr5:862397-862469	trans-NAT 1	AT5G03452-AT5G55050	40.0074	-1.37487	0.266412	-5.16068	2.46056e-07	2.60653e-05	AT5G03452	#VALUE!	NA	pre-tRNA	AT5G55050	0.531737	0.212733	GDSL-like Lipase/Acylhydrolase superfamily protein	16.512	5.376
Chr1:909811-909883	trans-NAT 1	AT1G03640-AT5G55050	39.9467	-1.12745	0.277985	-4.05577	4.99684e-05	0.00163509	AT1G03640	0	NA	pre-tRNA	AT5G55050	0.531737	0.212733	GDSL-like Lipase/Acylhydrolase superfamily protein	14.189	5.677
Chr5:22076862-22076934	trans-NAT 1	AT5G54375-AT5G55050	134.937	-1.78961	0.262859	-6.80825	9.87952e-12	2.20525e-09	AT5G54375	0	NA	pre-tRNA	AT5G55050	0.531737	0.212733	GDSL-like Lipase/Acylhydrolase superfamily protein	23.137	5.326
Chr4:808270-808342	trans-NAT 1	AT4G01865-AT5G55050	27.158	-3.45911	0.327506	-10.562	4.47062e-26	2.79414e-23	AT4G01865	0	NA	pre-tRNA	AT5G55050	0.531737	0.212733	GDSL-like Lipase/Acylhydrolase superfamily protein	7.91	0
Chr5:3669000-3669072	trans-NAT 1	AT5G11475-AT5G55050	33.7753	-3.63822	0.318984	-11.4057	3.91709e-30	4.0803e-27	AT5G11475	0	NA	pre-tRNA	AT5G55050	0.531737	0.212733	GDSL-like Lipase/Acylhydrolase superfamily protein	14.386	0.151
Chr1:2879303-2879374	trans-NAT 1	AT1G08950-AT3G01710	12.6714	-1.14079	0.332523	-3.43071	0.000602004	0.0143062	AT1G08950	0	NA	pre-tRNA	AT3G01710	0.416526	0.398508	TPX2 (targeting protein for Xklp2) protein family	3.065	0.804
Chr1:23559187-23559258	trans-NAT 1	AT1G63510-AT3G52340	54.3511	-1.10754	0.320361	-3.45716	0.000545903	0.01338	AT1G63510	#VALUE!	NA	pre-tRNA	AT3G52340	0.184266	0.380214	sucrose-6F-phosphate phosphohydrolase 2	12.409	4.421
Chr3:19406853-19409457	trans-NAT 2	AT1G63510-AT3G52340	55.7035	-1.15536	0.316068	-3.65543	0.000256756	0.0072873	AT1G63510	#VALUE!	NA	pre-tRNA	AT3G52340	0.184266	0.380214	sucrose-6F-phosphate phosphohydrolase 2	8.553	2.613
Chr3:4998141-4998212	trans-NAT 1	AT3G14855-AT3G52340	111.448	-1.03835	0.281816	-3.6845	0.000229155	0.00680048	AT3G14855	0	NA	pre-tRNA	AT3G52340	0.184266	0.380214	sucrose-6F-phosphate phosphohydrolase 2	26.4	11.304
Chr3:19406853-19409457	trans-NAT 2	AT3G14855-AT3G52340	55.7035	-1.15536	0.316068	-3.65543	0.000256756	0.0072873	AT3G14855	0	NA	pre-tRNA	AT3G52340	0.184266	0.380214	sucrose-6F-phosphate phosphohydrolase 2	8.553	2.613
Chr1:21281710-21281794	trans-NAT 1	AT1G56990-AT4G22270	6.04885	-2.13351	0.341526	-6.24699	4.18427e-10	6.53792e-08	AT1G56990	0	NA	pre-tRNA	AT4G22270	0.109969	0.866863	Protein of unknown function (DUF3537)	2.324	0
Chr1:3780386-3787099	trans-NAT 2	AT1G10260-AT1G11270	71.1726	-1.23205	0.195432	-6.30423	2.89628e-10	4.64148e-08	AT1G10260	#N/A	#N/A	transposable element gene	AT1G11270	0.0952124	0.910237	F-box and associated interaction domains-containing protein	13.447	5.175
Chr1:27688123-27690307	trans-NAT 1	AT1G73650-AT3G50665	8074.47	-1.84384	0.285394	-6.46067	1.04244e-10	2.03601e-08	AT1G73650	0.515368	0.0315696	Protein of unknown function (DUF1295)	AT3G50665	0	NA	pre-tRNA	2712.12	546.924
Chr5:7222057-7222128	trans-NAT 2	AT2G33655-AT5G21378	11.8461	-1.17413	0.314302	-3.73567	0.000187216	0.00565264	AT2G33655	0	NA	F-box and associated interaction domains-containing protein	AT5G21378	0	NA	pre-tRNA	3.362	1.105
Chr1:28527767-28527838	trans-NAT 1	AT1G76000-AT2G33655	43.235	-1.42522	0.328829	-4.33424	1.46267e-05	0.000540927	AT1G76000	0	NA	pre-tRNA	AT2G33655	0	NA	F-box and associated interaction domains-containing protein	8.454	1.758
Chr3:19555036-19555107	trans-NAT 2	AT2G33655-AT3G52765	4.3195	-1.47077	0.313772	-4.68738	2.76718e-06	0.000106759	AT2G33655	0	NA	F-box and associated interaction domains-containing protein	AT3G52765	0	NA	pre-tRNA	2.027	0
Chr1:24818911-24822410	trans-NAT 1	AT1G66530-AT4G26288	5.57115	-1.07647	0.344871	-3.12137	0.00180012	0.0354913	AT1G66530	0.199937	0.409933	Arginyl-tRNA synthetase, class Ic	AT4G26288	-0.246277	0.644905	hypothetical protein	2.126	0.502	pc:pc
Chr2:14859378-14860200	trans-NAT 1	AT2G35280-AT5G17165	12.4033	-1.08404	0.315755	-3.43316	0.000596586	0.0143062	AT2G35280	0	NA	F-box family protein	AT5G17165	-0.251546	0.764066	hypothetical protein	3.658	1.306	pc:pc
Chr1:2879303-2879374	trans-NAT 1	AT1G08950-AT5G46110	12.6714	-1.14079	0.332523	-3.43071	0.000602004	0.0143062	AT1G08950	0	NA	pre-tRNA	AT5G46110	-0.285149	0.134901	Glucose-6-phosphate/phosphate translocator-related	3.065	0.804
Chr3:16885891-16885964	trans-NAT 1	AT3G45935-AT5G59950	18.8564	-1.29418	0.31555	-4.10135	4.10756e-05	0.00138322	AT3G45935	#VALUE!	NA	pre-tRNA	AT5G59950	-0.286952	0.169596	RNA-binding (RRM/RBD/RNP motifs) family protein	7.169	2.06
Chr3:22138723-22138796	trans-NAT 1	AT3G59923-AT5G59950	23.9345	-2.23671	0.322857	-6.92785	4.27292e-12	1.11274e-09	AT3G59923	0.0251379	NA	pre-tRNA	AT5G59950	-0.286952	0.169596	RNA-binding (RRM/RBD/RNP motifs) family protein	5.389	0.201
Chr1:4266988-4267061	trans-NAT 1	AT1G12510-AT5G59950	19.3084	-1.14831	0.320124	-3.58707	0.000334413	0.00904796	AT1G12510	0	NA	pre-tRNA	AT5G59950	-0.286952	0.169596	RNA-binding (RRM/RBD/RNP motifs) family protein	2.67	0.653
Chr1:10963573-10963646	trans-NAT 1	AT1G30830-AT5G59950	8.95737	-1.38088	0.337926	-4.08633	4.38253e-05	0.00144162	AT1G30830	0	NA	pre-tRNA	AT5G59950	-0.286952	0.169596	RNA-binding (RRM/RBD/RNP motifs) family protein	3.263	0.703
Chr3:1198114-1200104	trans-NAT 2	AT3G02410-AT3G04485	6.51298	-1.07206	0.341279	-3.14131	0.00168193	0.0335849	AT3G02410	-0.271476	0.667841	alpha/beta-Hydrolases superfamily protein	AT3G04485	-0.544329	0.135753	other RNA	2.324	0.703
Chr1:21283986-21284067	trans-NAT 1	AT1G57030-AT1G80420	36.3611	-4.15631	0.322114	-12.9032	4.31763e-38	6.7463e-35	AT1G57030	#VALUE!	NA	pre-tRNA	AT1G80420	-0.559399	0.0360377	BRCT domain-containing DNA repair protein	14.584	0
differentially expressed sRNAs produced from trans-NAT pairs at 2 d time point
Gene identifiers	type	name	Normalized counts	sRNA log2FC	Standard error	wald statistics	p-value	q-value	trans-NAT 1	log2FC	q value	description	trans-NAT 2	log2FC	q value	description	control RPM	high light RPM	category
Chr5:22337626-22340389	trans-NAT 1	AT5G55050-AT5G55055	459.217	1.05963	0.256413	4.13252	3.58807e-05	0.00285232	AT5G55050	0.407628	0.482439	GDSL-like Lipase/Acylhydrolase superfamily protein	AT5G55055	#VALUE!	NA	pre-tRNA	36.463	82.715
Chr5:1788651-1788722	trans-NAT 2	AT2G33655-AT5G05945	1.85791	1.02388	0.28248	3.62459	0.000289415	0.0164588	AT2G33655	-0.12267	NA	F-box and associated interaction domains-containing protein	AT5G05945	#VALUE!	NA	pre-tRNA	0	0.926
Chr5:858536-858619	trans-NAT 2	AT4G22270-AT5G03445	9.39173	2.06745	0.343632	6.01649	1.78245e-09	5.49068e-07	AT4G22270	-0.393386	0.56762	Protein of unknown function (DUF3537)	AT5G03445	#VALUE!	NA	pre-tRNA	0	2.398
Chr5:4691006-4694055	trans-NAT 1	AT5G14550-AT5G14565	10906	1.65288	0.195602	8.45019	2.90833e-17	1.65395e-14	AT5G14550	0.84239	2.50041e-05	Core-2/I-branching beta-1,6-N-acetylglucosaminyltransferase family protein	AT5G14565	0.681556	NA	MIR398C; miRNA	1242.62	3909.73
Chr5:4694694-4694808	trans-NAT 2	AT5G14550-AT5G14565	4358.2	1.1159	0.203291	5.48914	4.03887e-08	9.04829e-06	AT5G14550	0.84239	2.50041e-05	Core-2/I-branching beta-1,6-N-acetylglucosaminyltransferase family protein	AT5G14565	0.681556	NA	MIR398C; miRNA	700.27	1472.8
Chr5:22337626-22340389	trans-NAT 2	AT5G03452-AT5G55050	459.217	1.05963	0.256413	4.13252	3.58807e-05	0.00285232	AT5G03452	#VALUE!	NA	pre-tRNA	AT5G55050	0.407628	0.482439	GDSL-like Lipase/Acylhydrolase superfamily protein	36.463	82.715
Chr5:22337626-22340389	trans-NAT 2	AT5G25625-AT5G55050	459.217	1.05963	0.256413	4.13252	3.58807e-05	0.00285232	AT5G25625	#VALUE!	NA	pre-tRNA	AT5G55050	0.407628	0.482439	GDSL-like Lipase/Acylhydrolase superfamily protein	36.463	82.715
Chr5:22337626-22340389	trans-NAT 2	AT5G54365-AT5G55050	459.217	1.05963	0.256413	4.13252	3.58807e-05	0.00285232	AT5G54365	#VALUE!	NA	pre-tRNA	AT5G55050	0.407628	0.482439	GDSL-like Lipase/Acylhydrolase superfamily protein	36.463	82.715
Chr5:22337626-22340389	trans-NAT 2	AT1G02480-AT5G55050	459.217	1.05963	0.256413	4.13252	3.58807e-05	0.00285232	AT1G02480	0.02774	NA	pre-tRNA	AT5G55050	0.407628	0.482439	GDSL-like Lipase/Acylhydrolase superfamily protein	36.463	82.715
Chr5:22337626-22340389	trans-NAT 2	AT3G62285-AT5G55050	459.217	1.05963	0.256413	4.13252	3.58807e-05	0.00285232	AT3G62285	0	NA	pre-tRNA	AT5G55050	0.407628	0.482439	GDSL-like Lipase/Acylhydrolase superfamily protein	36.463	82.715
Chr1:909811-909883	trans-NAT 1	AT1G03640-AT5G55050	39.9467	3.30773	0.314568	10.5151	7.35856e-26	9.06698e-23	AT1G03640	-0.0302893	NA	pre-tRNA	AT5G55050	0.407628	0.482439	GDSL-like Lipase/Acylhydrolase superfamily protein	0	8.827
Chr5:22337626-22340389	trans-NAT 2	AT1G03640-AT5G55050	459.217	1.05963	0.256413	4.13252	3.58807e-05	0.00285232	AT1G03640	-0.0302893	NA	pre-tRNA	AT5G55050	0.407628	0.482439	GDSL-like Lipase/Acylhydrolase superfamily protein	36.463	82.715
Chr5:22076862-22076934	trans-NAT 1	AT5G54375-AT5G55050	134.937	3.83615	0.297614	12.8896	5.14788e-38	1.26861e-34	AT5G54375	-0.0302893	NA	pre-tRNA	AT5G55050	0.407628	0.482439	GDSL-like Lipase/Acylhydrolase superfamily protein	0.043	16.183
Chr5:22337626-22340389	trans-NAT 2	AT1G68950-AT5G55050	459.217	1.05963	0.256413	4.13252	3.58807e-05	0.00285232	AT1G68950	-0.0302893	NA	pre-tRNA	AT5G55050	0.407628	0.482439	GDSL-like Lipase/Acylhydrolase superfamily protein	36.463	82.715
Chr5:22337626-22340389	trans-NAT 2	AT1G68970-AT5G55050	459.217	1.05963	0.256413	4.13252	3.58807e-05	0.00285232	AT1G68970	-0.0302893	NA	pre-tRNA	AT5G55050	0.407628	0.482439	GDSL-like Lipase/Acylhydrolase superfamily protein	36.463	82.715
Chr5:22337626-22340389	trans-NAT 2	AT3G15585-AT5G55050	459.217	1.05963	0.256413	4.13252	3.58807e-05	0.00285232	AT3G15585	-0.0302893	NA	pre-tRNA	AT5G55050	0.407628	0.482439	GDSL-like Lipase/Acylhydrolase superfamily protein	36.463	82.715
Chr5:22337626-22340389	trans-NAT 2	AT4G01865-AT5G55050	459.217	1.05963	0.256413	4.13252	3.58807e-05	0.00285232	AT4G01865	-0.0302893	NA	pre-tRNA	AT5G55050	0.407628	0.482439	GDSL-like Lipase/Acylhydrolase superfamily protein	36.463	82.715
Chr5:22337626-22340389	trans-NAT 2	AT4G03435-AT5G55050	459.217	1.05963	0.256413	4.13252	3.58807e-05	0.00285232	AT4G03435	-0.0302893	NA	pre-tRNA	AT5G55050	0.407628	0.482439	GDSL-like Lipase/Acylhydrolase superfamily protein	36.463	82.715
Chr5:22337626-22340389	trans-NAT 2	AT4G27395-AT5G55050	459.217	1.05963	0.256413	4.13252	3.58807e-05	0.00285232	AT4G27395	-0.0302893	NA	pre-tRNA	AT5G55050	0.407628	0.482439	GDSL-like Lipase/Acylhydrolase superfamily protein	36.463	82.715
Chr5:22337626-22340389	trans-NAT 2	AT5G54375-AT5G55050	459.217	1.05963	0.256413	4.13252	3.58807e-05	0.00285232	AT5G54375	-0.0302893	NA	pre-tRNA	AT5G55050	0.407628	0.482439	GDSL-like Lipase/Acylhydrolase superfamily protein	36.463	82.715
Chr5:22337626-22340389	trans-NAT 2	AT5G11475-AT5G55050	459.217	1.05963	0.256413	4.13252	3.58807e-05	0.00285232	AT5G11475	-0.0593039	NA	pre-tRNA	AT5G55050	0.407628	0.482439	GDSL-like Lipase/Acylhydrolase superfamily protein	36.463	82.715
Chr5:6258145-6258216	trans-NAT 2	AT1G28710-AT5G18755	7.35331	1.16662	0.347134	3.36071	0.000777415	0.0355064	AT1G28710	0.324744	0.495544	Nucleotide-diphospho-sugar transferase family protein	AT5G18755	0.0857693	NA	pre-tRNA	0	1.035
Chr5:21401144-21401215	trans-NAT 2	AT5G13840-AT5G52815	16.0975	1.11335	0.34305	3.24545	0.00117264	0.0492577	AT5G13840	0.31168	0.452427	FIZZY-related 3	AT5G52815	0	NA	pre-tRNA	0.26	1.689
Chr3:19555036-19555107	trans-NAT 2	AT2G33655-AT3G52765	4.3195	1.41921	0.314416	4.5138	6.36767e-06	0.000840646	AT2G33655	-0.12267	NA	F-box and associated interaction domains-containing protein	AT3G52765	0	NA	pre-tRNA	0	1.853
Chr1:27688123-27690307	trans-NAT 1	AT1G73650-AT3G50665	8074.47	1.09899	0.285388	3.85086	0.000117704	0.00777734	AT1G73650	0.618594	0.00626962	Protein of unknown function (DUF1295)	AT3G50665	-0.0883185	NA	pre-tRNA	659.292	1702.52
Chr1:21283986-21284067	trans-NAT 1	AT1G57030-AT1G80420	36.3611	4.79059	0.320259	14.9585	1.37095e-50	5.06773e-47	AT1G57030	#VALUE!	NA	pre-tRNA	AT1G80420	-0.100243	0.841621	BRCT domain-containing DNA repair protein	0	20.76
Chr1:24486992-24487073	trans-NAT 1	AT1G65830-AT1G80420	110.923	1.74627	0.264681	6.59763	4.17774e-11	1.47076e-08	AT1G65830	#VALUE!	NA	pre-tRNA	AT1G80420	-0.100243	0.841621	BRCT domain-containing DNA repair protein	11.46	44.518
Chr5:5161512-5161583	trans-NAT 2	AT2G33655-AT5G15815	37.3019	2.77681	0.322301	8.61558	6.95854e-18	4.67677e-15	AT2G33655	-0.12267	NA	F-box and associated interaction domains-containing protein	AT5G15815	-0.117333	NA	pre-tRNA	0	6.975
Chr5:21811633-21814908	trans-NAT 2	AT1G70185-AT5G53740	112.815	1.01562	0.216829	4.68397	2.81369e-06	0.000425569	AT1G70185	-0.250084	NA	other RNA	AT5G53740	-0.142824	0.909852	hypothetical protein	10.027	21.142
Chr5:21888148-21889254	trans-NAT 1	AT5G53905-AT5G54075	34.6979	1.16059	0.262137	4.42742	9.53671e-06	0.00117508	AT5G53905	-0.261537	0.816282	prolamin-like protein	AT5G54075	-0.168297	NA	U3D; snoRNA	2.387	6.048
Chr2:2570237-2570643	trans-NAT 1	AT2G06480-AT4G16900	2.32501	1.23931	0.322922	3.83781	0.000124135	0.00777734	AT2G06480	#N/A	#N/A	transposable element gene	AT4G16900	-0.172929	0.754297	Disease resistance protein (TIR-NBS-LRR class) family	0.043	0.981
Chr5:21887966-21888667	trans-NAT 1	AT5G53902-AT5G54070	34.5413	1.20276	0.263421	4.56593	4.97288e-06	0.000680824	AT5G53902	-0.257908	NA	U3B; snoRNA	AT5G54070	-0.175515	NA	heat shock transcription factor A9	2.301	6.048
Chr5:6258145-6258216	trans-NAT 1	AT5G18755-AT5G46110	7.35331	1.16662	0.347134	3.36071	0.000777415	0.0355064	AT5G18755	0.0857693	NA	pre-tRNA	AT5G46110	-0.192819	0.470775	Glucose-6-phosphate/phosphate translocator-related	0	1.035
Chr4:1939113-1943024	trans-NAT 2	AT1G78030-AT4G04040	5.41986	1.10526	0.346212	3.19243	0.00141079	0.0579443	AT1G78030	0.387686	0.506964	hypothetical protein	AT4G04040	-0.201393	0.590365	Phosphofructokinase family protein	0.347	1.471	pc:pc
Chr5:21887966-21888667	trans-NAT 2	AT5G53740-AT5G53902	34.5413	1.20276	0.263421	4.56593	4.97288e-06	0.000680824	AT5G53740	-0.142824	0.909852	hypothetical protein	AT5G53902	-0.257908	NA	U3B; snoRNA	2.301	6.048
Chr5:21811633-21814908	trans-NAT 1	AT5G53740-AT5G53902	112.815	1.01562	0.216829	4.68397	2.81369e-06	0.000425569	AT5G53740	-0.142824	0.909852	hypothetical protein	AT5G53902	-0.257908	NA	U3B; snoRNA	10.027	21.142
Chr5:21888148-21889254	trans-NAT 2	AT3G61198-AT5G53905	34.6979	1.16059	0.262137	4.42742	9.53671e-06	0.00117508	AT3G61198	-0.150243	0.906407	other RNA	AT5G53905	-0.261537	0.816282	prolamin-like protein	2.387	6.048
Chr5:21888148-21889254	trans-NAT 2	AT1G10522-AT5G53905	34.6979	1.16059	0.262137	4.42742	9.53671e-06	0.00117508	AT1G10522	-0.234178	NA	PLASTID REDOX INSENSITIVE 2	AT5G53905	-0.261537	0.816282	prolamin-like protein	2.387	6.048	pc:pc
Chr3:21397542-21398923	trans-NAT 1	AT3G57770-AT5G61455	8.49599	1.80868	0.345593	5.23355	1.66283e-07	3.23508e-05	AT3G57770	-0.736349	0.385866	Protein kinase superfamily protein	AT5G61455	-0.367691	0.730698	U2.7; snRNA	0.043	2.071
Chr1:21289368-21289452	trans-NAT 1	AT1G57140-AT4G22270	8.04332	1.33305	0.328459	4.0585	4.93885e-05	0.00368817	AT1G57140	#VALUE!	NA	pre-tRNA	AT4G22270	-0.393386	0.56762	Protein of unknown function (DUF3537)	1.476	4.414
Chr3:21397262-21398132	trans-NAT 2	AT3G57700-AT3G57765	29.5264	1.01559	0.300699	3.37743	0.000731659	0.0353539	AT3G57700	0.870347	0.167205	Protein kinase superfamily protein	AT3G57765	-0.623083	0.490819	U2.3; snRNA	2.127	5.285
Chr3:21397542-21398923	trans-NAT 2	AT3G57710-AT3G57770	8.49599	1.80868	0.345593	5.23355	1.66283e-07	3.23508e-05	AT3G57710	0.129906	0.81627	Protein kinase superfamily protein	AT3G57770	-0.736349	0.385866	Protein kinase superfamily protein	0.043	2.071	pc:pc
Chr3:21397542-21398923	trans-NAT 2	AT3G57645-AT3G57770	8.49599	1.80868	0.345593	5.23355	1.66283e-07	3.23508e-05	AT3G57645	-0.504268	0.585243	U2.2; snRNA	AT3G57770	-0.736349	0.385866	Protein kinase superfamily protein	0.043	2.071
Chr2:5658456-5659763	trans-NAT 2	AT1G47860-AT2G13580	32.4486	-1.01314	0.250652	-4.04203	5.29914e-05	0.00391765	AT1G47860	#N/A	#N/A	transposable element gene	AT2G13580	#N/A	#N/A	pseudogene of hypothetical protein	7.9	3.16
Chr4:13285423-13285494	trans-NAT 2	AT1G28710-AT4G26225	14.8826	-1.0777	0.32362	-3.33013	0.000868045	0.0377497	AT1G28710	0.324744	0.495544	Nucleotide-diphospho-sugar transferase family protein	AT4G26225	#VALUE!	NA	pre-tRNA	4.341	1.362
Chr3:14401324-14403205	trans-NAT 2	AT1G11270-AT3G42245	34.4076	-1.18723	0.270573	-4.38784	1.14483e-05	0.00127164	AT1G11270	-0.13369	0.904322	F-box and associated interaction domains-containing protein	AT3G42245	#N/A	#N/A	transposable element gene	6.685	2.125
Chr5:3669000-3669072	trans-NAT 1	AT5G11475-AT5G55050	33.7753	-2.886	0.323099	-8.93225	4.17427e-19	3.08603e-16	AT5G11475	-0.0593039	NA	pre-tRNA	AT5G55050	0.407628	0.482439	GDSL-like Lipase/Acylhydrolase superfamily protein	7.553	0.054
Chr5:4785960-4787996	trans-NAT 2	AT1G47860-AT5G14800	7.62041	-1.07134	0.336718	-3.18171	0.00146408	0.059472	AT1G47860	#N/A	#N/A	transposable element gene	AT5G14800	0.397251	0.106093	pyrroline-5- carboxylate (P5C) reductase	1.867	0.436
Chr5:22955841-22955912	trans-NAT 2	AT1G28710-AT5G56745	8.63793	-1.96859	0.340947	-5.77387	7.74703e-09	2.04549e-06	AT1G28710	0.324744	0.495544	Nucleotide-diphospho-sugar transferase family protein	AT5G56745	0	NA	pre-tRNA	2.865	0
Chr5:22955841-22955912	trans-NAT 2	AT5G46110-AT5G56745	8.63793	-1.96859	0.340947	-5.77387	7.74703e-09	2.04549e-06	AT5G46110	-0.192819	0.470775	Glucose-6-phosphate/phosphate translocator-related	AT5G56745	0	NA	pre-tRNA	2.865	0
Chr4:7185704-7185777	trans-NAT 1	AT4G11985-AT5G59950	12.9664	-1.4649	0.333136	-4.3973	1.09604e-05	0.00127164	AT4G11985	#VALUE!	NA	pre-tRNA	AT5G59950	-0.0267575	0.948794	RNA-binding (RRM/RBD/RNP motifs) family protein	1.65	0
Chr1:4266988-4267061	trans-NAT 1	AT1G12510-AT5G59950	19.3084	-1.25517	0.293937	-4.2702	1.95299e-05	0.00197788	AT1G12510	0	NA	pre-tRNA	AT5G59950	-0.0267575	0.948794	RNA-binding (RRM/RBD/RNP motifs) family protein	7.814	2.507
Chr3:18507812-18507885	trans-NAT 1	AT3G49925-AT5G59950	7.99397	-1.56742	0.338436	-4.63137	3.63262e-06	0.00053712	AT3G49925	-0.0302893	NA	pre-tRNA	AT5G59950	-0.0267575	0.948794	RNA-binding (RRM/RBD/RNP motifs) family protein	1.606	0
Chr1:10963573-10963646	trans-NAT 1	AT1G30830-AT5G59950	8.95737	-1.51091	0.342229	-4.4149	1.01058e-05	0.00122479	AT1G30830	-0.0302893	NA	pre-tRNA	AT5G59950	-0.0267575	0.948794	RNA-binding (RRM/RBD/RNP motifs) family protein	1.78	0
Chr5:16667436-16667507	trans-NAT 1	AT5G41675-AT5G67460	6.45861	-1.19984	0.345175	-3.47603	0.000508895	0.0264948	AT5G41675	#VALUE!	NA	pre-tRNA	AT5G67460	-0.0677315	0.952369	O-Glycosyl hydrolases family 17 protein	2.214	0.436
Chr1:21279390-21279471	trans-NAT 1	AT1G56940-AT1G80420	37.7249	-1.20781	0.235905	-5.11989	3.05716e-07	5.6504e-05	AT1G56940	-0.0302893	NA	pre-tRNA	AT1G80420	-0.100243	0.841621	BRCT domain-containing DNA repair protein	26.349	10.462
Chr5:18698662-18698733	trans-NAT 2	AT1G28710-AT5G46105	19.5278	-1.23257	0.292408	-4.21524	2.49515e-05	0.00245956	AT1G28710	0.324744	0.495544	Nucleotide-diphospho-sugar transferase family protein	AT5G46105	-0.184407	0.804691	pre-tRNA	6.251	1.907
Chr4:13285423-13285494	trans-NAT 1	AT4G26225-AT5G46110	14.8826	-1.0777	0.32362	-3.33013	0.000868045	0.0377497	AT4G26225	#VALUE!	NA	pre-tRNA	AT5G46110	-0.192819	0.470775	Glucose-6-phosphate/phosphate translocator-related	4.341	1.362
Chr3:3622692-3622763	trans-NAT 1	AT3G11505-AT5G46110	6.81343	-1.73955	0.343572	-5.06313	4.12418e-07	7.25954e-05	AT3G11505	-0.0302893	NA	pre-tRNA	AT5G46110	-0.192819	0.470775	Glucose-6-phosphate/phosphate translocator-related	3.082	0.272
Chr2:14352191-14352262	trans-NAT 1	AT2G33910-AT5G46110	2.29637	-1.28855	0.324941	-3.96547	7.32503e-05	0.00520711	AT2G33910	-0.263547	NA	pre-tRNA	AT5G46110	-0.192819	0.470775	Glucose-6-phosphate/phosphate translocator-related	1.042	0
Chr2:14352191-14352262	trans-NAT 2	AT1G28710-AT2G33910	2.29637	-1.28855	0.324941	-3.96547	7.32503e-05	0.00520711	AT1G28710	0.324744	0.495544	Nucleotide-diphospho-sugar transferase family protein	AT2G33910	-0.263547	NA	pre-tRNA	1.042	0
Chr1:21281710-21281794	trans-NAT 1	AT1G56990-AT4G22270	6.04885	-1.98764	0.340085	-5.84454	5.07974e-09	1.4444e-06	AT1G56990	0	NA	pre-tRNA	AT4G22270	-0.393386	0.56762	Protein of unknown function (DUF3537)	2.214	0

## Sheet: S18
Table S18. DE sRNAs generated from TAS transcripts. The sRNA and TAS sequencing data at different time points are shown in the sub-tables.
	differentially expressed sRNAs produced from tas transcript at 2 d time point
Gene identifiers	type	pairs	Normalized counts	sRNA log2FC	Standard error	wald statistics	p-value	q-value		mRNA log2FC	q value	description
Chr3:9417551-9418705	tas	AT3G25795	1041.16	2.66077	0.342529	7.76802	7.97224e-15	3.46699e-12		1.71476	0.00182245	TAS4
