# Supplementary material for: Identification of Small RNAs During High Light Acclimation in Arabidopsis thaliana
Source: Front Plant Sci. 2021 Jun 15;12:656657. doi: 10.3389/fpls.2021.656657 (PMC8239388; doi:10.3389/fpls.2021.656657)
Supplement: Supplementary Table 1 — List of stem loop qPCR oligonucleotides used in this study. [file Data_Sheet_1.zip › Supplementary Tables 2-4.XLSX]

## Sheet: S2
Table S2. Mapped mRNA sequencing reads after adapter trimming in control and high light treated samples (biological triplicates).
	Pair ended read files of samples		Input Reads	Mapped Reads		Multiple alignment	Reads mapped to RNA classes
							miRNA %		lnc_RNA %		ncRNA %		antisense_lncRNA		tRNA %		rRNA %		snRNA		snoRNA		Average of input reads	Average of mapped reads
	3h
Biological replicate 1	High light_1 and High light_2	364	7369720	6005261	81.5% of input)	2668221 (44.4%)	801781	13.3513	15815	0.263352	142806	2.37801	2079	0.0346196	92642	1.54268	8823	0.146921	545	0.00907538	8004	0.133283	6.76914e+06	5.25283e+06
Biological replicate 2	High light_1 and High light_2	369	6166376	4949426	80.3% of input)	2181962 (44.1%)	634552	12.8207	13538	0.273527	129849	2.62352	1693	0.034206	92613	1.87119	6179	0.124843	562	0.0113549	8934	0.180506
Biological replicate 3	High light_1 and High light_2	374	6771326	4803804	70.9% of input)	2203740 (45.9%)	548657	11.4213	12785	0.266143	109169	2.27255	1607	0.0334527	86080	1.79191	8160	0.169865	301	0.00626587	5462	0.113702
Biological replicate 1	Control_1 and Control_2	399	6408976	5518831	86.1% of input)	2890456 (52.4%)	871012	15.7825	10769	0.195132	104875	1.90031	2459	0.0445565	84561	1.53223	15757	0.285513	732	0.0132637	8187	0.148347	7145537	5.56668e+06
Biological replicate 2	Control_1 and Control_2	394	7534634	5250178	69.7% of input)	2654447 (50.6%)	532932	10.1507	13411	0.255439	149817	2.85356	2601	0.0495412	57764	1.10023	23771	0.452766	838	0.0159614	9713	0.185003
Biological replicate 3	Control_1 and Control_2	359	7493001	5931024	79.2% of input)	3069441 (51.8%)	609424	10.2752	13467	0.22706	123690	2.08547	2584	0.0435675	104663	1.76467	16005	0.269852	381	0.00642385	7122	0.12008
	6hr
Biological replicate 1	High light_1 and High light_2	434	8704205	7309694	84.0% of input)	3557469 (48.7%)	698693	9.55844	19009	0.260052	148222	2.02775	3453	0.0472386	268665	3.67546	14858	0.203264	1078	0.0147475	85160	1.16503	7.9965e+06	6708625
Biological replicate 2	High light_1 and High light_2	439	8561332	7165295	83.7% of input)	3600591 (50.3%)	831241	11.6009	16729	0.233473	136252	1.90155	3346	0.0466973	120146	1.67678	23562	0.328835	678	0.00946228	54965	0.7671
Biological replicate 3	High light_1 and High light_2	444	6723958	5650886	84.0% of input)	2757603 (48.8%)	635176	11.2403	14238	0.25196	124383	2.20112	2499	0.0442232	66175	1.17106	13745	0.243236	546	0.0096622	8087	0.14311
Biological replicate 1	Control_1 and Control_2	414	7130445	6069255	85.1% of input)	3167790 (52.2%)	467742	7.70674	14316	0.235877	111728	1.84088	2800	0.0461342	156685	2.58162	14564	0.239964	775	0.0127693	50644	0.834435	8.08199e+06	7091652
Biological replicate 2	Control_1 and Control_2	424	8494091	7505215	88.4% of input)	4035314 (53.8%)	498662	6.64421	18287	0.243657	177750	2.36835	3750	0.0499653	122868	1.6371	17630	0.234903	1266	0.0168683	69222	0.922319
Biological replicate 3	Control_1 and Control_2	429	8621442	7700486	89.3% of input)	4340945 (56.4%)	530388	6.88772	17310	0.224791	140317	1.82218	4369	0.0567367	77390	1.005	24838	0.322551	721	0.00936305	50570	0.656712
	2d
Biological replicate 1	High light_1 and High light_2	479	8319172	7188987	86.4% of input)	3655003 (50.8%)	789517	10.9823	17103	0.237906	156657	2.17912	3210	0.0446516	191788	2.6678	10367	0.144207	587	0.00816527	71032	0.988067	7738739	6.53947e+06
Biological replicate 2	High light_1 and High light_2	484	9055500	7697760	85.0% of input)	3955846 (51.4%)	830798	10.7927	18167	0.236004	164297	2.13435	3561	0.0462602	174679	2.26922	11847	0.153902	857	0.0111331	73938	0.960513
Biological replicate 3	High light_1 and High light_2	489	5841545	4731662	81.0% of input)	2404580 (50.8%)	495758	10.4775	11467	0.242346	111304	2.35232	1932	0.0408313	85487	1.8067	9780	0.206693	308	0.00650934	32201	0.680543
Biological replicate 1	Control_1 and Control_2	464	4398797	3763099	85.5% of input)	1744817 (46.4%)	434539	11.5474	9609	0.255348	87317	2.32035	1594	0.0423587	120738	3.20847	4556	0.12107	334	0.00887566	28823	0.765938	8.07e+06	6.8581e+06
Biological replicate 2	Control_1 and Control_2	469	11312441	9896377	87.5% of input)	4453684 (45.0%)	1143734	11.5571	27569	0.278577	212116	2.14337	5576	0.0563439	378650	3.82615	10450	0.105594	712	0.00719455	84355	0.852383
Biological replicate 3	Control_1 and Control_2	474	8498748	6914834	81.4% of input)	3480584 (50.3%)	677922	9.80388	17677	0.255639	134765	1.94893	2987	0.043197	172092	2.48874	11928	0.172499	316	0.00456989	42431	0.613623

## Sheet: S3
Table S3. Mapped sRNA sequencing reads from specific sRNA producing RNA classes in control and high light treated samples.
	samples	Raw reads mapped	Total raw reads mapped
Biological replicate 1	Control 3 h 1	6073290
Biological replicate 2	Control 3 h 2	6825670	19056676	6.35223e+06
Biological replicate 3	Control 3 h 3	6157716
Biological replicate 1	Control 6h 1	5955839
Biological replicate 2	Control 6h 2	7126909	20227325	6.74244e+06
Biological replicate 3	control 6h 3	7144577
Biological replicate 1	Control 2 d 1	7595511
Biological replicate 2	Control 2 d 2	8893082	23036841	7678947
Biological replicate 3	Control 2 d 3	6548248
Biological replicate 1	High light 3h 1	6206905
Biological replicate 2	High light 3h 2	5038379	16517383	5.50579e+06
Biological replicate 3	High light 3h 3	5272099
Biological replicate 1	High light 6h 1	6729923
Biological replicate 2	High light 6h 2	7396909	19904041	6.63468e+06
Biological replicate 3	High light 6h 3	5777209
Biological replicate 1	High light2d 1	6588973
Biological replicate 2	High light2d 2	7122365	18352168	6.11739e+06
Biological replicate 3	High light2d 3	4640830
	Control 3 h	Control 6 h	Control 2 d	High light 3 h	High light 6 h	High light 2 d	total reads in control samples	total reads in high light treated samples	Percentage of mapped reads from control samples	Percentage of mapped reads fromhigh light treated samples
cis-NATs	470706	554482	592319	384385	492244	489820	1617507	1366449	2.59545	2.49472
lncRNA and ncRNA	911999	1045270	1250366	883984	986434	1001677	3207635	2872095	5.14697	5.24358
phas	65009	67140	109438	65973	73318	79933	241587	219224	0.38765	0.400237
miRNA precursor	2796527	2154232	4039215	2786406	3093907	2961313	8989974	8841626	14.4253	16.1421
TAS	519554	574175	813462	570908	554632	632173	1907191	1757713	3.06028	3.20905
trans-NATs	1674520	2186362	2518692	1851359	2134074	1902009	6379574	5887442	10.2367	10.7487
miRNA	2814641	2283362	4067085	2784915	3095484	2972082	9165088	8852481	14.7063	16.162
Total mapped reads	19056676	20227325	23036841	16517383	19904041	18352168
Sum of reads		62320842			54773592

## Sheet: S4
Table S4. The size distribution of sRNAs (reads per million) from control and high light treated samples after adapter trimming.
	20 nt	21 nt	22 nt	23 nt	24 nt
Control 3 h	168330	390683	85109.9	55536.1	149561
High light 3 h	196577	416825	115309	78203.8	180187
	20 nt	21 nt	22 nt	23 nt	24 nt
Control 6 h	101683	373025	104299	67649.2	202806
High light 6 h	154577	422455	101953	66234.7	206019
	20 nt	21 nt	22 nt	23 nt	24 nt
Control 2 d	171813	517830	111053	74407.5	226364
High light 2 d	155712	474714	107691	65034.1	207000
