# Supplementary material for: Identification of Small RNAs During High Light Acclimation in Arabidopsis thaliana
Source: Front Plant Sci. 2021 Jun 15;12:656657. doi: 10.3389/fpls.2021.656657 (PMC8239388; doi:10.3389/fpls.2021.656657)
Supplement: Supplementary Table 1 — List of stem loop qPCR oligonucleotides used in this study. [file Data_Sheet_1.zip › Supplementary Tables 5-7.XLSX]

## Sheet: S5
Table S5. DE miRNAs upon 3 h, 6 h and 2 d of high light acclimation, respectively. Evolutionarily conserved miRNA families are highlighted in orange.
				Normalized counts of triplicates
Gene identifiers	miRNAs	Normalized counts	log2FC	Control 3 h replicate 1	Control 3 h replicate 2	Control 3 h replicate 3	High light 3 h replicate 1	High light 3 h replicate 2	High light 3 h replicate 3
Chr1:24921104-24921124	miR157b-5p	39.6432	1.9656	15.0139	27.3507	42.8771	118.04	104.049	148.951
Chr2:19176128-19176148	miR166a-5p	2583.87	-1.084	3922.72	4417.14	2564.46	2198.96	1209.82	1547.74
Chr5:2838737-2838757	miR166c	3825.38	1.23688	4104.26	3408.58	4132.54	10343.7	7583.32	9953.94
Chr5:16775636-16775656	miR166e-5p	339.683	-1.4332	554.15	589.18	201.114	167.54	133.631	164.63
Chr1:6695544-6695564	miR169h	31.2371	-2.22523	99.6377	62.6787	40.8353	10.4713	12.241	12.3192
Chr3:9872106-9872126	miR169i	31.8804	1.21661	20.4735	11.3961	34.71	60.9237	41.8235	64.9559
Chr5:1188211-1188231	miR172b-3p	148.569	1.31839	88.7185	38.7468	98.0048	181.819	191.776	257.584
Chr3:8236227-8236247	miR173-3p	7159.24	-1.17308	11723.1	12903.8	3682.33	4663.52	3912.03	3359.79
Chr5:7583305-7583324	miR3434-5p	33.9122	-1.05353	46.4066	74.0748	37.7727	21.8945	29.5825	20.1587
Chr4:7890695-7890715	miR3932b-5p	4636.27	-1.1981	8993.33	8917.47	1938.66	2725.38	3213.27	1891.56
Chr1:7058207-7058226	miR394a	941.056	1.44207	984.093	493.452	534.943	1407.91	2002.43	2767.35
Chr1:9364540-9364560	miR395b	10.399	3.61699	1.3649	0	0	9.51933	20.4017	38.0776
Chr2:1041012-1041032	miR398a-3p	153.681	-1.94741	51.8662	425.075	88.8169	21.8945	36.7231	52.6367
Chr5:4691107-4691127	miR398b-3p	1370.91	-1.60951	3371.3	4764.72	1102.55	639.699	1080.27	929.542
Chr5:4694778-4694798	miR398c-3p	525.59	-1.38646	1116.49	1600.02	335.871	244.647	426.396	359.498
Chr1:10227165-10227185	miR399a	11.0096	2.02961	1.3649	3.41884	4.08353	20.9425	13.2611	21.2787
Chr4:1535482-1535503	miR447b	24.4797	-6.01007	109.192	92.3086	60.2321	0	0	0
Chr4:7844612-7844632	miR5026	21364.6	-1.26569	35282.7	32343.3	12772.3	11536.5	9422.53	10992.1
Chr5:11667857-11667877	miR5643a	33.3738	-1.20351	57.3258	59.2598	36.7518	19.0387	24.4821	19.0388
Chr5:11324568-11324588	miR854b	22.0374	-1.48528	45.0417	46.7241	22.4594	19.0387	12.241	4.47972
Chr5:11942469-11942489	miR854e	6.97526	-1.94316	15.0139	13.6753	7.14618	2.8558	2.04017	1.11993
Chr3:17838154-17838174	miR861-3p	38.7683	-1.55436	88.7185	58.1202	40.8353	19.0387	17.3415	22.3986
Chr4:7846644-7846664	miR863-5p	3121.22	-1.08616	6234.87	5236.52	1996.85	2044.75	1931.02	2014.75
Chr1:6740569-6740590	miR864-3p	4.99252	1.87077	0	1.13961	2.04177	6.66353	9.18077	8.95944
				Normalized counts of triplicates
Gene identifiers	miRNAs	Normalized counts	log2FC	Control 6 h replicate 1	Control 6 h replicate 2	Control 6 h replicate 3	High light 6 h replicate 1	High light 6 h replicate 2	High light 6 h replicate 3
Chr2:10676470-10676491	miR156a-3p	444.751	-1.53394	430.453	917.86	914.574	395.628	159.679	76.5518
Chr4:15075004-15075026	miR156b-3p	50.1066	-1.19469	46.2231	83.0945	92.0512	47.8128	19.2901	18.2266
Chr4:15415426-15415447	miR156c-3p	616.583	-1.62348	766.533	1287.49	1217.45	495.003	274.348	123.941
Chr5:3456713-3456732	miR156d-5p	36488.7	1.28506	26598.5	14661.9	16779.1	41366.5	28418.6	81205.7
Chr5:9136197-9136217	miR156f-3p	59.6549	-1.87249	58.7419	115.568	111.847	28.1252	15.0034	26.7324
Chr1:24913205-24913225	miR157a-3p	123.686	-2.05224	163.707	318.051	221.715	72.188	48.2253	21.8719
Chr3:6244527-6244547	miR157c-3p	148.039	-2.21529	205.115	525.31	311.786	94.6882	54.6553	37.6683
Chr3:3366391-3366411	miR158a-5p	220.265	-1.64651	376.526	931.232	727.502	354.377	84.6621	88.7029
Chr1:6220650-6220670	miR159b-5p	73.404	-1.44947	278.302	117.478	81.1635	41.2503	71.8021	43.7439
Chr2:18994826-18994846	miR159c	5868.27	1.11984	4710.91	3340.97	5399.35	12622.6	8453.35	9192.29
Chr5:19009095-19009115	miR160c-3p	91.1191	-1.15192	177.189	166.189	134.613	91.8756	78.2321	34.023
Chr1:17825731-17825751	miR161.1	32590.6	-1.21503	34827.2	81490.9	84095.2	36060.2	25592.6	18074.7
Chr1:17825722-17825742	miR161.2	32591	-1.21504	34827.2	81491.8	84095.2	36060.2	25592.6	18074.7
Chr1:24884359-24884382	miR163	15066.6	1.57866	3693.03	4804.2	6899.88	14972	14624	19010.4
Chr1:78932-78952	miR165a-3p	6915.34	1.91127	1274.99	2099.33	2904.07	7810.37	9245.32	7766.97
Chr1:79010-79030	miR165a-5p	1106.29	1.41981	884.98	908.309	710.675	2475.95	2471.28	2137.37
Chr4:369856-369876	miR165b	4832.36	1.77564	656.753	1093.6	1512.41	3846.59	4288.83	3595.5
Chr2:19176241-19176261	miR166a-3p	25311.9	1.85183	4912.17	7951.28	8145.05	24182	26806.8	27219.6
Chr2:19176128-19176148	miR166a-5p	2583.87	1.12997	2677.09	1614.13	1283.77	3725.65	3743.35	5207.95
Chr3:22922301-22922321	miR166b-3p	9.26848	-1.88819	15.4077	21.9675	16.8266	2.81252	4.28669	4.86043
Chr5:2838737-2838757	miR166c	3825.38	1.87479	410.23	602.674	587.94	1900.33	1938.66	2190.84
Chr5:2840708-2840728	miR166d	17.5002	2.00908	1.92596	2.86533	1.9796	13.1251	10.7167	17.0115
Chr5:17516378-17516398	miR166f	111.28	1.87779	29.8524	48.7106	53.4491	162.189	175.754	176.191
Chr5:25504882-25504902	miR166g	67.6306	2.76426	16.3707	23.8777	17.8164	150.001	150.034	134.877
Chr3:23406177-23406197	miR167b	7508.34	-1.33394	12779.7	10491.9	10596.8	4462.53	3567.6	4953.99
Chr1:3961430-3961450	miR171b-5p	17.9914	-1.37822	51.038	20.0573	24.745	11.2501	11.7884	9.72086
Chr1:22930157-22930177	miR171c-5p	32.9182	-1.34842	69.3347	42.9799	39.5919	25.3127	15.0034	14.5813
Chr5:1188211-1188231	miR172b-3p	148.569	-1.63856	525.788	122.254	111.847	61.8754	56.7986	93.5633
Chr3:8236161-8236182	miR173-5p	1236.85	-1.16785	2687.68	1179.56	1380.77	873.756	550.84	804.401
Chr1:11901467-11901488	miR2933a	8.54821	1.17812	2.88894	8.59598	7.91839	14.0626	17.1468	18.2266
Chr3:17402794-17402815	miR2933b	11.0968	1.7507	3.85193	2.86533	6.92859	18.7501	18.2184	18.2266
Chr4:12353109-12353129	miR319a	14897.5	1.48158	5996.49	5653.29	8831.97	10536.6	25947.3	24963.2
Chr5:16660469-16660489	miR319b	4279.42	2.40809	1133.43	779.369	1179.84	2763.77	8034.33	7827.72
Chr2:17029870-17029890	miR319c	11439.9	1.54955	4568.38	4372.49	5716.08	6869.11	19573	21005.6
Chr1:9363206-9363226	miR395a	147.461	-5.47981	40.4452	209.169	466.195	0	0	0
Chr1:26272786-26272806	miR395e	101.329	7.44544	0	0	0	341.252	365.44	619.705
Chr1:10227165-10227185	miR399a	11.0096	1.84323	1.92596	6.68576	2.96939	18.7501	9.64505	27.9475
Chr4:1535482-1535503	miR447b	24.4797	-5.46804	47.1861	52.531	79.1839	0	0	0
Chr2:10027010-10027030	miR5595a	25.7775	-1.05443	55.8529	37.2493	41.5715	14.0626	22.5051	25.5173
Chr5:3802933-3802954	miR5629	76.9498	1.16597	52.964	35.339	59.3879	84.3756	132.887	128.801
Chr2:3145-3164	miR5642b	201.163	1.24392	119.41	163.324	136.592	423.753	351.509	249.097
Chr1:19026915-19026938	miR5653	36.4964	-1.44485	36.5933	74.4985	68.2961	26.2502	20.3618	14.5813
Chr2:9560866-9560886	miR779.2	446.76	1.47448	317.784	291.308	267.246	797.818	1131.69	629.426
Chr1:7423523-7423543	miR781a	325.861	1.00151	244.597	154.728	204.888	352.502	458.676	424.073
Chr1:7423585-7423605	miR781b	371.019	1.04216	271.561	205.348	199.939	401.253	539.051	481.183
Chr2:8894985-8895006	miR8167a	15.9834	-1.37777	19.2596	19.1022	26.7246	12.1876	4.28669	4.86043
Chr3:17469946-17469967	miR8167b	3.38815	-1.88105	4.81491	10.5062	5.93879	1.87501	1.07167	0
Chr2:5080690-5080710	miR8168	9.04879	-1.66752	13.4817	9.55109	16.8266	1.87501	6.43003	1.21511
Chr2:14100079-14100099	miR8170-3p	20.8116	-1.0711	30.8154	41.0697	35.6327	9.37506	24.6485	14.5813
Chr2:2063980-2063998	miR8180	18.0999	-1.17324	37.5563	30.5635	30.6837	15.9376	10.7167	14.5813
Chr5:897067-897087	miR822-3p	51.9609	-1.11962	86.6683	63.0372	55.4287	44.0628	16.0751	27.9475
Chr3:4496826-4496846	miR823	58.7647	-1.00068	100.15	92.6456	88.092	42.1878	43.9386	51.0345
Chr2:10247390-10247411	miR831-3p	7.1838	-1.52881	7.70385	22.9226	15.8368	5.62504	5.35836	1.21511
Chr5:4479448-4479469	miR848	985.514	1.21824	266.746	645.654	801.737	1007.82	2112.27	1139.77
Chr1:26773695-26773715	miR858a	2307.52	1.38267	932.166	490.926	744.328	1744.7	1792.91	2280.76
Chr4:7846644-7846664	miR863-5p	3121.22	-1.24468	3108.5	8225.4	5824.96	1587.2	3046.76	2154.39
				Normalized counts of triplicates
Gene identifiers	miRNAs	Normalized counts	log2FC	Control 2 d replicate 1	Control 2 d replicate 2	Control 2 d replicate 3	High light 2 d replicate 1	High light 2 d replicate 2	High light 2 d replicate 3
Chr5:3867213-3867232	miR156e	29.557	-1.79242	4.69775	2.41866	9.08758	0	0	0
Chr5:22597087-22597106	miR156h	26.218	1.21218	10.7377	15.7213	15.4489	33.8625	29.3952	43.6629
Chr1:24921175-24921195	miR157b-3p	26.1215	2.131	0	0	0	11.2875	7.3488	0
Chr5:19009158-19009178	miR160c-5p	308.582	-1.00759	340.251	405.125	507.087	225.75	264.557	107.793
Chr5:2840708-2840728	miR166d	17.5002	4.53597	0	0	0	23.5156	36.744	32.7472
Chr5:25504882-25504902	miR166g	67.6306	-1.90661	86.5728	107.026	95.4196	20.6937	23.6795	28.6538
Chr3:1306750-1306770	miR167c-5p	15.2019	-1.27468	23.4887	22.3726	14.5401	9.40625	4.8992	8.18679
Chr4:10578737-10578757	miR168a-3p	1281.87	-1.07404	2520.68	1715.43	1208.65	850.325	850.012	811.857
Chr4:11483034-11483054	miR169g-3p	274.705	-1.20032	622.116	727.411	529.806	174.956	266.19	328.836
Chr1:3961367-3961387	miR171b-3p	211.076	-1.36704	318.776	288.425	268.992	110.053	111.865	110.522
Chr3:3599791-3599811	miR172c	2.53828	-1.92528	3.35553	4.83731	1.81752	0	0	0
Chr5:24293211-24293231	miR391-3p	447.531	1.12458	283.207	341.031	302.616	943.447	867.159	338.387
Chr1:9363206-9363226	miR395a	147.461	-1.44195	243.612	369.45	513.448	136.391	84.103	133.718
Chr1:9364540-9364560	miR395b	10.399	-3.18442	32.2131	31.4425	45.4379	0	3.26614	5.45786
Chr1:9367149-9367169	miR395c	41.1285	1.77803	0	0	0	3.7625	2.4496	5.45786
Chr5:4691033-4691053	miR398b-5p	9348.62	1.88157	5125.24	6902.24	5358.95	22261.8	20562.8	24589
Chr5:4694705-4694725	miR398c-5p	3743.76	1.31175	2843.48	3986.55	3020.71	8428	7710.53	9256.53
Chr1:10227165-10227185	miR399a	11.0096	1.49335	3.35553	4.23265	7.27006	4.70312	20.4133	25.9248
Chr2:10027010-10027030	miR5595a	25.7775	1.04792	8.72439	13.3026	15.4489	21.6344	26.1291	35.4761
Chr2:11159774-11159794	miR825	584.013	-1.10801	911.363	723.178	591.601	375.309	304.567	320.649
Chr4:13847020-13847041	miR828	8.52459	4.39553	2.01332	0.604664	0.908758	51.7344	35.9275	42.2984
Chr3:16072500-16072520	miR849	50.441	1.34224	19.4621	29.6285	31.8065	67.725	63.6896	83.2324
Chr1:26773695-26773715	miR858a	2307.52	1.65147	1832.12	2112.09	2403.67	7931.35	6772.33	5894.49
Chr1:26772907-26772927	miR858b	71.287	2.53665	28.1865	44.1405	41.8029	312.287	244.96	171.923
Chr3:17838154-17838174	miR861-3p	38.7683	-1.21134	79.1906	48.3731	60.8868	31.0406	22.8629	23.1959
Chr5:16157838-16157857	miR866-3p	53.0041	1.5294	17.4488	35.6752	18.1752	84.6562	44.9094	111.886

## Sheet: S6
Table S6. Normalized read counts and log2FC of all miRNAs upon 3 h, 6 h and 2 d of high light acclimation, respectively.
3 h		Normalized read counts
Gene identifiers	miRNA	Control 3 h replicate 1	Control 3 h replicate 2	Control 3 h replicate 3	High light 3 h replicate 1	High light 3 h replicate 2	High light 3 h replicate 3	log2FC	Standard error	wald statistics	p-value	q-value
Chr2:10676470-10676491	miR156a-3p	72.3397	535.618	645.198	243.695	494.742	620.441	0.0966743	0.510832	0.189249	0.849898	0.920326
Chr2:10676534-10676553	miR156a-5p	4687.07	3455.3	5154.44	5458.38	4455.73	4363.25	0.095371	0.357497	0.266774	0.789643	0.914141
Chr4:15075004-15075026	miR156b-3p	13.649	98.0067	84.7333	33.3176	47.944	70.5556	-0.338371	0.448118	-0.755095	0.450192	0.774331
Chr4:15074945-15074964	miR156b-5p	6652.53	5080.39	7450.41	9488.87	7641.46	7676	0.345419	0.35161	0.982392	0.325907	0.667333
Chr4:15415426-15415447	miR156c-3p	143.315	732.771	873.876	341.744	726.301	854.507	0.116943	0.466794	0.250524	0.802182	0.914141
Chr4:15415491-15415510	miR156c-5p	6754.89	4710.02	7350.36	7930.55	6227.62	6234.65	0.107571	0.364789	0.294884	0.768082	0.912362
Chr5:3456643-3456665	miR156d-3p	2.7298	4.55845	9.18795	3.80773	3.06026	7.83951	-0.175857	0.564604	-0.311469	0.755444	0.906516
Chr5:3456713-3456732	miR156d-5p	50284.3	35935.4	51975.2	49613.8	40265.8	39908.7	-0.0844927	0.34686	-0.243593	0.807546	0.914141
Chr5:3867213-3867232	miR156e	53.2311	36.4676	76.5663	114.232	84.6671	97.4339	0.791284	0.362795	2.18108	0.0291779	0.182494
Chr5:9136197-9136217	miR156f-3p	95.543	156.127	131.694	97.0971	96.9081	42.5573	-0.651334	0.353595	-1.84204	0.0654699	0.268115
Chr5:9136126-9136145	miR156f-5p	1434.51	1005.14	1541.53	1062.36	842.591	864.586	-0.481569	0.388683	-1.23898	0.215355	0.561227
Chr2:8412589-8412608	miR156g	117.381	191.455	179.675	190.387	163.214	185.908	0.132741	0.327421	0.405413	0.685174	0.893259
Chr5:22597087-22597106	miR156h	23.2033	13.6753	25.5221	33.3176	40.8034	40.3175	0.793012	0.405605	1.95513	0.0505674	0.23829
Chr1:19807090-19807109	miR156i	0	0	1.02088	0	0	2.23986	0.0832301	0.425792	0.195471	0.845024	NA
Chr2:17589066-17589085	miR156j	2.7298	3.41884	12.2506	7.61546	7.1406	7.83951	0.205997	0.598168	0.344381	0.73056	0.895
Chr1:24913205-24913225	miR157a-3p	84.6238	372.653	250.116	88.5298	128.531	86.2346	-1.10242	0.421915	-2.61289	0.00897809	0.0944209
Chr1:24913276-24913296	miR157a-5p	43.6768	117.38	221.532	176.108	155.053	202.707	0.426021	0.422551	1.00821	0.313353	0.6616
Chr1:24921175-24921195	miR157b-3p	6.8245	63.8183	49.0024	69.4911	105.069	60.4762	0.837458	0.529292	1.58222	0.113599	0.361834
Chr1:24921104-24921124	miR157b-5p	15.0139	27.3507	42.8771	118.04	104.049	148.951	1.9656	0.365314	5.38056	7.42553e-08	6.38596e-06
Chr3:6244527-6244547	miR157c-3p	77.7993	365.816	186.822	102.809	120.37	126.552	-0.765309	0.423909	-1.80536	0.071018	0.279973
Chr3:6244673-6244693	miR157c-5p	13762.3	14552.8	21666.2	21816.4	22013.5	23296.8	0.399923	0.33021	1.21112	0.22585	0.567098
Chr1:18026989-18027008	miR157d	36.8523	43.3053	45.9398	72.3469	68.3457	90.7143	0.781734	0.426784	1.83168	0.0669985	0.271147
Chr3:3366349-3366368	miR158a-3p	727530	248214	291728	372790	308795	268820	-0.385841	0.357839	-1.07825	0.280921	0.627512
Chr3:3366391-3366411	miR158a-5p	17.7437	252.994	168.446	65.6834	161.174	127.672	-0.256172	0.520737	-0.491941	0.622761	0.884556
Chr1:20772273-20772292	miR158b	1438.61	917.388	987.194	1198.48	982.343	899.304	-0.111985	0.294599	-0.380126	0.703852	0.893259
Chr1:27713234-27713254	miR159a	160504	94834	105879	140661	109468	99934.7	-0.0433278	0.277274	-0.156264	0.875825	0.927027
Chr1:6220813-6220833	miR159b-3p	167756	118210	88342.2	101348	82645.3	79268.6	-0.486697	0.273391	-1.78022	0.0750392	0.286227
Chr1:6220650-6220670	miR159b-5p	147.409	110.542	38.7936	57.116	46.9239	36.9577	-0.954914	0.422268	-2.2614	0.0237348	0.159337
Chr2:18994826-18994846	miR159c	1879.47	4021.69	2889.1	3429.81	2643.04	3561.38	0.126123	0.281396	0.448204	0.654006	0.891788
Chr2:16340342-16340362	miR160a-3p	20.4735	30.7695	39.8145	39.0292	42.8436	41.4374	0.393838	0.317149	1.24181	0.214307	0.561227
Chr2:16340282-16340302	miR160a-5p	178.802	156.127	221.532	328.417	285.624	464.771	0.906359	0.30679	2.95433	0.00313349	0.0431168
Chr4:9888986-9889006	miR160b	328.941	158.406	381.81	410.283	366.211	697.716	0.693309	0.405925	1.70797	0.0876412	0.314048
Chr5:19009095-19009115	miR160c-3p	57.3258	103.705	103.109	88.5298	94.868	78.3951	-0.0173952	0.320361	-0.0542989	0.956697	0.979476
Chr5:19009158-19009178	miR160c-5p	428.579	376.072	436.938	449.312	386.613	594.683	0.194965	0.291105	0.66974	0.503024	0.798787
Chr1:17825731-17825751	miR161.1	13715.9	56747	22441.1	15332.8	17628.1	17730.7	-0.794752	0.392145	-2.02668	0.0426955	0.229505
Chr1:17825722-17825742	miR161.2	13717.3	56747	22441.1	15334.7	17628.1	17730.7	-0.794725	0.392138	-2.02665	0.0426986	0.229505
Chr5:2634936-2634956	miR162a-3p	1809.86	1341.32	2072.39	3243.24	2664.46	2896.14	0.72023	0.285584	2.52195	0.0116706	0.105796
Chr5:2634998-2635019	miR162a-5p	25.9331	41.026	22.4594	22.8464	34.6829	30.2381	-0.0261701	0.379202	-0.0690138	0.944979	0.970366
Chr5:7740610-7740630	miR162b-3p	20382.1	14191.6	22713.6	25354.7	20623.1	21777	0.231609	0.28307	0.818206	0.413239	0.744264
Chr5:7740675-7740696	miR162b-5p	69.6099	47.8637	60.2321	30.4619	38.7633	43.6773	-0.618278	0.31373	-1.97073	0.0487546	0.23622
Chr1:24884359-24884382	miR163	7568.37	3882.66	6920.57	8224.7	6629.54	10581.1	0.446511	0.293376	1.52198	0.128015	0.38971
Chr2:19520770-19520790	miR164a	537.771	633.624	524.734	620.66	720.181	564.445	0.160602	0.282841	0.56782	0.570157	0.852757
Chr5:287716-287736	miR164b-3p	21.8384	28.4903	36.7518	48.5486	48.9641	40.3175	0.619783	0.303689	2.04085	0.0412656	0.228958
Chr5:287586-287606	miR164b-5p	388.997	502.569	345.059	332.225	417.215	333.739	-0.181844	0.293323	-0.619944	0.535295	0.829465
Chr5:9852747-9852767	miR164c-3p	81.894	62.6787	60.2321	76.1546	70.3859	66.0759	0.0567174	0.325278	0.174366	0.861578	0.926196
Chr5:9852684-9852704	miR164c-5p	300.278	510.546	299.119	224.656	272.363	212.787	-0.604423	0.333679	-1.81139	0.0700801	0.279973
Chr1:78932-78952	miR165a-3p	7867.29	10541.4	8048.65	8584.53	7282.39	9385.01	-0.0649279	0.255486	-0.254134	0.799392	0.914141
Chr1:79010-79030	miR165a-5p	1681.56	1693.46	614.572	1016.66	750.783	605.882	-0.707316	0.314583	-2.24843	0.024549	0.159337
Chr4:369856-369876	miR165b	3460.02	5136.23	3827.29	4585.46	3865.11	4904.17	0.100362	0.259961	0.386064	0.699449	0.893259
Chr2:19176241-19176261	miR166a-3p	33979.2	25784.9	29886.4	37669.9	27458.7	35672	0.165257	0.207308	0.797153	0.425362	0.762108
Chr2:19176128-19176148	miR166a-5p	3922.72	4417.14	2564.46	2198.96	1209.82	1547.74	-1.084	0.291457	-3.71922	0.000199837	0.0055853
Chr3:22922301-22922321	miR166b-3p	13.649	10.2565	8.16707	5.7116	1.02009	5.59965	-1.1238	0.496197	-2.26482	0.0235238	0.159337
Chr3:22922212-22922232	miR166b-5p	9.5543	5.69806	6.1253	1.90387	2.04017	0	-1.63418	0.590077	-2.76944	0.00561534	0.0666096
Chr5:2838737-2838757	miR166c	4104.26	3408.58	4132.54	10343.7	7583.32	9953.94	1.23688	0.185132	6.68105	2.3724e-11	4.08053e-09
Chr5:2840708-2840728	miR166d	19.1086	27.3507	26.543	24.7503	29.5825	47.0371	0.437916	0.372865	1.17446	0.24021	0.577847
Chr5:16775524-16775544	miR166e-3p	7307.68	6768.16	8020.06	4158.99	3174.51	4531.24	-0.877474	0.201867	-4.34679	1.38145e-05	0.000594026
Chr5:16775636-16775656	miR166e-5p	554.15	589.18	201.114	167.54	133.631	164.63	-1.4332	0.329373	-4.35128	1.35344e-05	0.000594026
Chr5:17516378-17516398	miR166f	66.8801	46.7241	89.8377	121.847	109.149	175.829	0.951966	0.270902	3.51406	0.000441314	0.00843399
Chr5:25504882-25504902	miR166g	50.5013	49.0033	83.7124	55.2121	49.9842	73.9154	-0.0453026	0.275509	-0.164432	0.869391	0.927027
Chr3:8108172-8108192	miR167a-3p	25.9331	55.841	102.088	34.2696	45.9039	41.4374	-0.563659	0.379218	-1.48637	0.137181	0.406813
Chr3:8108090-8108110	miR167a-5p	5424.12	3892.92	9435.01	9497.43	8116.82	10789.4	0.57685	0.261135	2.20901	0.0271738	0.173107
Chr3:23406177-23406197	miR167b	6032.86	4258.73	10020	9711.62	8300.44	10960.8	0.494126	0.255444	1.93438	0.0530664	0.240195
Chr3:1306630-1306652	miR167c-3p	1.3649	11.3961	7.14618	6.66353	7.1406	6.71958	0.00734868	0.5454	0.0134739	0.98925	0.995035
Chr3:1306750-1306770	miR167c-5p	13.649	12.5357	10.2088	22.8464	9.18077	11.1993	0.236151	0.445064	0.5306	0.595696	0.871997
Chr1:11137556-11137577	miR167d	3256.65	3781.23	5701.63	4015.25	4227.24	5639.97	0.116966	0.31328	0.37336	0.708881	0.893259
Chr4:10578737-10578757	miR168a-3p	1348.52	1148.73	1666.08	1457.41	1349.57	1273.36	-0.028065	0.262668	-0.106846	0.914911	0.95489
Chr4:10578652-10578672	miR168a-5p	2196.13	3070.12	2740.05	2181.83	2103.42	2355.21	-0.258844	0.273505	-0.946397	0.343946	0.683916
Chr5:18358803-18358823	miR168b-3p	1625.6	1388.05	1212.81	1287.97	997.644	1012.42	-0.342506	0.276093	-1.24054	0.214775	0.561227
Chr5:18358873-18358893	miR168b-5p	1303.48	1590.9	1715.08	1444.08	1394.46	1583.58	-0.0576433	0.275712	-0.209071	0.834393	0.91726
Chr3:4359011-4359030	miR169a-3p	36.8523	41.026	33.6892	43.7889	39.7833	33.5979	0.0733457	0.283484	0.25873	0.795844	0.914141
Chr3:4359182-4359202	miR169a-5p	150.139	107.124	169.467	135.174	114.25	156.79	-0.0704034	0.249131	-0.282596	0.777487	0.914141
Chr5:8527592-8527613	miR169b-3p	6.8245	11.3961	25.5221	14.279	13.2611	25.7584	0.216698	0.508084	0.426501	0.669743	0.892842
Chr5:8527511-8527531	miR169b-5p	27.298	13.6753	65.3365	56.164	37.7432	67.1958	0.51697	0.46378	1.11469	0.264984	0.608175
Chr5:15870868-15870888	miR169c	2.7298	1.13961	6.1253	3.80773	3.06026	2.23986	-0.104354	0.645425	-0.161683	0.871556	0.927027
Chr1:20039556-20039576	miR169d	10.9192	7.97729	1.02088	2.8558	6.12051	1.11993	-0.681848	0.601162	-1.13422	0.256703	0.602185
Chr1:20041586-20041606	miR169e	13.649	7.97729	7.14618	7.61546	6.12051	10.0794	-0.216408	0.503404	-0.42989	0.667276	0.892842
Chr3:4805713-4805733	miR169f-3p	4768.96	3698.04	1779.4	2361.75	2141.16	1782.93	-0.671881	0.288535	-2.3286	0.0198803	0.145507
Chr3:4805799-4805819	miR169f-5p	65.5152	41.026	55.1277	50.4524	51.0043	42.5573	-0.151189	0.318125	-0.47525	0.634609	0.884556
Chr4:11483034-11483054	miR169g-3p	242.952	159.546	63.2948	252.262	163.214	143.351	0.247812	0.363104	0.682483	0.494933	0.798787
Chr4:11483094-11483114	miR169g-5p	0	0	1.02088	1.90387	1.02009	1.11993	0.659785	0.655081	1.00718	0.313848	NA
Chr1:6695544-6695564	miR169h	99.6377	62.6787	40.8353	10.4713	12.241	12.3192	-2.22523	0.447336	-4.97441	6.54478e-07	4.50281e-05
Chr3:9872106-9872126	miR169i	20.4735	11.3961	34.71	60.9237	41.8235	64.9559	1.21661	0.376982	3.22724	0.00124992	0.0214986
Chr3:9872483-9872503	miR169j	19.1086	4.55845	16.3341	19.9906	14.2812	23.5185	0.491956	0.429916	1.14431	0.252496	0.599025
Chr3:9875675-9875695	miR169k	13.649	13.6753	9.18795	15.2309	13.2611	10.0794	0.090104	0.441947	0.203879	0.838448	0.918554
Chr3:9876040-9876060	miR169l	0	1.13961	0	0.951933	1.02009	1.11993	0.471784	0.678607	0.695224	0.486915	NA
Chr3:9878318-9878338	miR169m	2.7298	3.41884	4.08353	1.90387	4.08034	3.35979	-0.117765	0.607195	-0.193949	0.846216	0.920326
Chr3:9878690-9878710	miR169n	1.3649	2.27922	4.08353	15.2309	8.16069	5.59965	1.40979	0.585921	2.40612	0.0161231	0.126054
Chr5:26411594-26411614	miR170-3p	34.1225	12.5357	45.9398	59.0198	46.9239	51.5168	0.651545	0.500926	1.30068	0.193368	0.532148
Chr5:26411635-26411655	miR170-5p	331.671	401.144	451.231	538.794	499.842	508.448	0.37523	0.208285	1.80152	0.071621	0.279973
Chr3:19073521-19073541	miR171a-3p	206.1	144.731	322.599	326.513	314.186	371.817	0.540632	0.376608	1.43553	0.151136	0.433257
Chr3:19073452-19073472	miR171a-5p	181.532	251.854	323.62	382.677	371.311	391.975	0.576755	0.23204	2.48559	0.0129337	0.114082
Chr1:3961367-3961387	miR171b-3p	232.033	208.549	214.386	258.926	240.74	230.706	0.155753	0.199951	0.778957	0.436005	0.769157
Chr1:3961430-3961450	miR171b-5p	15.0139	15.9546	30.6265	19.0387	22.4419	19.0388	-0.0364425	0.428312	-0.0850841	0.932195	0.965888
Chr1:22930095-22930115	miR171c-3p	341.225	317.952	394.061	521.659	466.179	525.247	0.510702	0.199072	2.56541	0.0103053	0.0989999
Chr1:22930157-22930177	miR171c-5p	25.9331	21.6526	47.9815	37.1254	32.6427	26.8783	0.00495476	0.347431	0.0142611	0.988622	0.995035
Chr2:11942918-11942938	miR172a	151.504	94.5878	150.07	86.6259	75.4863	85.1147	-0.621776	0.38006	-1.63599	0.101841	0.336858
Chr5:1188211-1188231	miR172b-3p	88.7185	38.7468	98.0048	181.819	191.776	257.584	1.31839	0.432932	3.04526	0.00232476	0.0333215
Chr5:1188278-1188297	miR172b-5p	10.9192	6.83767	9.18795	7.61546	18.3615	3.35979	0.120343	0.539283	0.223153	0.823416	0.91726
Chr3:3599791-3599811	miR172c	4.0947	4.55845	11.2297	2.8558	5.10043	7.83951	-0.300322	0.633573	-0.474013	0.635491	0.884556
Chr3:20587991-20588011	miR172d-3p	5.4596	2.27922	5.10442	6.66353	3.06026	13.4392	0.585683	0.606623	0.965482	0.334303	0.676472
Chr3:20587921-20587941	miR172d-5p	0	0	0	0	0	0	0	0.337806	0	1	NA
Chr5:23988566-23988586	miR172e-3p	6.8245	6.83767	5.10442	2.8558	2.04017	6.71958	-0.472822	0.641429	-0.737138	0.461038	0.781267
Chr5:23988484-23988503	miR172e-5p	2.7298	2.27922	4.08353	6.66353	7.1406	3.35979	0.698272	0.60108	1.1617	0.245359	0.586135
Chr3:8236227-8236247	miR173-3p	11723.1	12903.8	3682.33	4663.52	3912.03	3359.79	-1.17308	0.322679	-3.63543	0.000277515	0.00636433
Chr3:8236161-8236182	miR173-5p	862.617	822.8	1275.08	1147.08	1389.36	1066.17	0.267358	0.31287	0.854534	0.392809	0.726239
Chr2:15611873-15611893	miR1886.1	328.941	324.789	218.469	222.752	279.504	312.46	-0.0939472	0.255216	-0.368108	0.712793	0.893259
Chr2:15611882-15611902	miR1886.2	328.941	324.789	217.448	222.752	279.504	312.46	-0.0922886	0.255656	-0.360988	0.718108	0.893259
Chr2:15611953-15611973	miR1886.3	0	2.27922	4.08353	7.61546	4.08034	4.47972	0.921709	0.595773	1.54708	0.121844	0.377607
Chr4:11370301-11370321	miR1887	0	0	0	0	0	0	NA	NA	NA	NA	NA
Chr5:7168879-7168899	miR1888a	116.017	151.568	117.402	114.232	154.033	138.871	0.0762078	0.223252	0.341353	0.732838	0.895
Chr3:22537308-22537328	miR1888b	6.8245	14.815	12.2506	8.5674	14.2812	7.83951	-0.132049	0.500766	-0.263694	0.792016	0.914141
Chr3:2854394-2854414	miR2111a-3p	0	0	0	0.951933	0	0	0.158733	0.555234	0.285885	0.774966	NA
Chr3:2854311-2854331	miR2111a-5p	0	0	0	0	0	0	0	0.337806	0	1	NA
Chr5:400464-400484	miR2111b-3p	4.0947	2.27922	1.02088	4.75966	7.1406	15.679	1.47865	0.638368	2.3163	0.0205419	0.147217
Chr5:400402-400422	miR2111b-5p	0	1.13961	2.04177	0.951933	0	2.23986	-0.0255134	0.64156	-0.0397678	0.968278	NA
Chr1:234017-234037	miR2112-3p	38.2172	3.41884	12.2506	23.7983	26.5222	41.4374	0.661441	0.549856	1.20293	0.229002	0.570845
Chr1:234126-234146	miR2112-5p	13.649	7.97729	8.16707	4.75966	0	5.59965	-1.07028	0.64256	-1.66565	0.0957825	0.336858
Chr1:11901467-11901488	miR2933a	2.7298	11.3961	5.10442	2.8558	7.1406	4.47972	-0.351658	0.526164	-0.668342	0.503915	0.798787
Chr3:17402794-17402815	miR2933b	10.9192	9.1169	15.3133	10.4713	6.12051	10.0794	-0.370847	0.439976	-0.84288	0.399296	0.730626
Chr3:5500043-5500063	miR2934-3p	1.3649	0	1.02088	2.8558	1.02009	0	0.33697	0.673449	0.500364	0.616819	NA
Chr3:5500123-5500143	miR2934-5p	1.3649	1.13961	1.02088	0	1.02009	1.11993	-0.291279	0.646978	-0.450215	0.652556	NA
Chr4:1046948-1046969	miR2936	0	0	1.02088	0	1.02009	0	-0.049452	0.61337	-0.0806235	0.935741	NA
Chr5:13622669-13622689	miR2937	0	1.13961	0	0	0	0	-0.102666	0.394146	-0.260478	0.794495	NA
Chr5:22251827-22251847	miR2938	0	0	0	0	0	0	NA	NA	NA	NA	NA
Chr5:19567038-19567058	miR2939	1.3649	0	0	0	0	0	-0.122055	0.425735	-0.286692	0.774348	NA
Chr4:12353109-12353129	miR319a	20271.5	11923.8	8160.94	12556.9	10108	13024.8	-0.165714	0.338817	-0.489097	0.624773	0.884556
Chr5:16660469-16660489	miR319b	5061.05	2778.37	2240.84	4976.7	3843.68	5199.83	0.443799	0.347795	1.27603	0.201944	0.546997
Chr2:17029870-17029890	miR319c	22523.6	13784.7	6320.29	10193.3	6349.01	7307.54	-0.767118	0.383212	-2.00181	0.045305	0.231881
Chr5:7583132-7583151	miR3434-3p	2.7298	0	0	0	0	0	-0.627659	0.659426	-0.951827	0.341185	NA
Chr5:7583305-7583324	miR3434-5p	46.4066	74.0748	37.7727	21.8945	29.5825	20.1587	-1.05353	0.372187	-2.83065	0.00464541	0.059186
Chr3:6217559-6217579	miR3440b-3p	39.5821	34.1884	21.4386	12.3751	17.3415	19.0388	-0.873943	0.368612	-2.3709	0.0177446	0.132699
Chr3:6217499-6217519	miR3440b-5p	1.3649	2.27922	1.02088	1.90387	1.02009	4.47972	0.369853	0.669156	0.552715	0.580458	0.864406
Chr2:16062023-16062043	miR390a-3p	196.546	347.582	390.998	388.389	339.689	269.903	0.0879004	0.288823	0.30434	0.760869	0.908816
Chr2:16061971-16061991	miR390a-5p	252.507	496.871	550.256	585.439	662.036	679.797	0.541662	0.279692	1.93664	0.0527898	0.240195
Chr5:23637034-23637053	miR390b-3p	65.5152	126.497	71.4618	113.28	89.7675	81.7549	0.106304	0.312459	0.340218	0.733692	0.895
Chr5:23636961-23636981	miR390b-5p	70.9748	139.033	165.383	167.54	146.892	179.189	0.368404	0.295118	1.24833	0.211911	0.561227
Chr5:24293211-24293231	miR391-3p	388.997	462.683	339.954	225.608	379.472	329.259	-0.324218	0.364214	-0.890187	0.373365	0.72156
Chr5:24293160-24293180	miR391-5p	87.3536	162.965	143.945	123.751	162.194	150.071	0.130915	0.355447	0.36831	0.712642	0.893259
Chr4:2179089-2179109	miR3932a	24.5682	6.83767	3.06265	3.80773	2.04017	5.59965	-1.21421	0.538312	-2.25559	0.0240966	0.159337
Chr4:7890590-7890610	miR3932b-3p	331.671	259.832	135.778	131.367	172.394	99.6738	-0.796589	0.323719	-2.46074	0.0138649	0.119238
Chr4:7890695-7890715	miR3932b-5p	8993.33	8917.47	1938.66	2725.38	3213.27	1891.56	-1.1981	0.425018	-2.81894	0.00481819	0.0591949
Chr5:15758111-15758131	miR3933	0	1.13961	0	0	0	0	-0.274888	0.589192	-0.46655	0.640822	NA
Chr2:16652205-16652225	miR393a-3p	30.0278	27.3507	13.2715	19.0387	20.4017	14.5591	-0.33151	0.387629	-0.855224	0.392427	0.726239
Chr2:16652111-16652132	miR393a-5p	0	1.13961	0	0.951933	1.02009	2.23986	0.669164	0.647877	1.03286	0.301671	NA
Chr3:20691778-20691798	miR393b-3p	1172.45	2604.01	2206.13	2005.72	2120.76	2106.59	0.056111	0.285627	0.196448	0.844259	0.920326
Chr3:20691657-20691678	miR393b-5p	69.6099	15.9546	23.4803	37.1254	61.2051	100.794	0.737636	0.529001	1.3944	0.163198	0.463968
Chr1:7058207-7058226	miR394a	984.093	493.452	534.943	1407.91	2002.43	2767.35	1.44207	0.438771	3.28661	0.00101402	0.018359
Chr1:28568897-28568917	miR394b-3p	1.3649	0	1.02088	3.80773	2.04017	3.35979	1.11912	0.675499	1.65673	0.0975751	0.336858
Chr1:28568821-28568840	miR394b-5p	3517.35	1794.89	1827.38	1902.91	2689.97	3694.65	0.192433	0.425353	0.452407	0.650976	0.891788
Chr1:9363206-9363226	miR395a	106.462	76.354	132.715	28.558	28.5624	85.1147	-0.9626	0.511251	-1.88283	0.0597232	0.260106
Chr1:9364540-9364560	miR395b	1.3649	0	0	9.51933	20.4017	38.0776	3.61699	0.617402	5.85841	4.67327e-09	5.35868e-07
Chr1:9367149-9367169	miR395c	2.7298	2.27922	4.08353	0	0	0	-1.3231	0.646275	-2.04727	0.0406315	0.228958
Chr1:26269989-26270009	miR395d	114.652	84.3313	145.986	101.857	109.149	381.896	0.705924	0.443743	1.59084	0.111646	0.358936
Chr1:26272786-26272806	miR395e	92.8132	92.3086	161.3	28.558	29.5825	92.9542	-1.10329	0.43756	-2.52146	0.0116868	0.105796
Chr1:26273939-26273959	miR395f	610.111	789.751	504.316	145.646	308.066	531.967	-0.834481	0.449055	-1.85831	0.0631255	0.264819
Chr2:4142331-4142351	miR396a-3p	360.334	1774.38	1785.53	821.518	1567.87	1495.11	-0.0122131	0.431664	-0.0282931	0.977428	0.988928
Chr2:4142443-4142463	miR396a-5p	9232.19	7645.66	14535.3	14773	14204.7	16461.9	0.499944	0.332075	1.50552	0.132192	0.395425
Chr5:13611904-13611924	miR396b-3p	64.1503	697.443	556.381	199.906	431.496	491.649	-0.199604	0.47577	-0.419539	0.674822	0.892842
Chr5:13611808-13611828	miR396b-5p	20177.3	24498.2	34768.2	43328.2	40005.7	42881	0.645311	0.248942	2.59222	0.00953597	0.0964815
Chr4:2625960-2625980	miR397a	2.7298	3.41884	1.02088	0.951933	3.06026	1.11993	-0.273625	0.676661	-0.404375	0.685937	0.893259
Chr4:7878730-7878750	miR397b	4.0947	3.41884	2.04177	2.8558	8.16069	1.11993	0.286262	0.606713	0.471825	0.637052	0.884556
Chr2:1041012-1041032	miR398a-3p	51.8662	425.075	88.8169	21.8945	36.7231	52.6367	-1.94741	0.502588	-3.87476	0.000106728	0.00367145
Chr2:1040948-1040968	miR398a-5p	233.398	140.172	40.8353	57.116	73.4462	25.7584	-1.21407	0.461733	-2.62938	0.00855418	0.0944209
Chr5:4691107-4691127	miR398b-3p	3371.3	4764.72	1102.55	639.699	1080.27	929.542	-1.60951	0.43147	-3.73029	0.000191263	0.0055853
Chr5:4691033-4691053	miR398b-5p	12965.2	6795.51	6925.67	5119.49	7104.9	6157.37	-0.517164	0.263985	-1.95906	0.0501056	0.23829
Chr5:4694778-4694798	miR398c-3p	1116.49	1600.02	335.871	244.647	426.396	359.498	-1.38646	0.443664	-3.12501	0.00177797	0.0291248
Chr5:4694705-4694725	miR398c-5p	4467.32	2229.08	2314.34	2137.09	3015.37	2669.91	-0.195367	0.272401	-0.717203	0.473249	0.783333
Chr1:10227165-10227185	miR399a	1.3649	3.41884	4.08353	20.9425	13.2611	21.2787	2.02961	0.547747	3.70538	0.000211073	0.0055853
Chr1:23345387-23345407	miR399b	204.735	394.306	531.88	508.332	346.829	519.647	0.24935	0.435019	0.573195	0.566513	0.851006
Chr5:24962568-24962588	miR399c-3p	253.872	450.147	660.512	498.813	388.653	581.244	0.0927313	0.436675	0.212358	0.831828	0.91726
Chr5:24962497-24962517	miR399c-5p	1.3649	1.13961	5.10442	6.66353	9.18077	11.1993	1.39581	0.587698	2.37505	0.0175465	0.132699
Chr2:14442988-14443008	miR399d	0	0	1.02088	0	1.02009	0	-0.0445367	0.635283	-0.0701053	0.94411	NA
Chr2:14443582-14443602	miR399e	0	0	0	0	0	0	NA	NA	NA	NA	NA
Chr2:14445084-14445104	miR399f	1.3649	0	4.08353	6.66353	2.04017	4.47972	0.813136	0.670145	1.21337	0.224987	0.567098
Chr1:11785947-11785967	miR400	43.6768	38.7468	134.757	136.126	149.953	155.67	0.908322	0.442018	2.05495	0.0398843	0.22867
Chr4:5020359-5020379	miR401	0	0	0	0	2.04017	0	0.438396	0.604898	0.724744	0.468609	NA
Chr1:29016586-29016607	miR402	16.3788	30.7695	14.2924	17.1348	21.4218	19.0388	-0.0822097	0.459545	-0.178894	0.858021	0.925264
Chr2:19415154-19415174	miR403-3p	15905.2	13848.6	17900.2	22572.2	21826.8	20869.9	0.445707	0.18269	2.43969	0.0147	0.123336
Chr2:19415077-19415098	miR403-5p	181.532	637.043	573.737	384.581	547.786	621.561	0.146311	0.33492	0.436853	0.662218	0.892842
Chr1:11230574-11230597	miR404	2.7298	3.41884	5.10442	4.75966	2.04017	2.23986	-0.235758	0.620911	-0.379697	0.70417	0.893259
Chr2:9635001-9635024	miR405a	2.7298	1.13961	1.02088	3.80773	1.02009	4.47972	0.667759	0.685909	0.973539	0.330286	NA
Chr5:20632583-20632606	miR405b	9.5543	4.55845	6.1253	2.8558	3.06026	10.0794	-0.274366	0.565659	-0.485038	0.627649	0.884556
Chr4:2789670-2789693	miR405d	1.3649	5.69806	8.16707	2.8558	5.10043	11.1993	0.207721	0.577934	0.35942	0.719281	0.893259
Chr1:19430151-19430171	miR406	55.9609	43.3053	35.7309	45.6928	33.6628	47.0371	-0.080166	0.299671	-0.267514	0.789074	0.914141
Chr2:13866276-13866296	miR407	8.1894	9.1169	16.3341	16.1829	6.12051	16.7989	0.166255	0.443579	0.374804	0.707806	0.893259
Chr2:19319933-19319953	miR408-3p	469.526	752.144	285.847	245.599	433.536	274.383	-0.610322	0.370027	-1.6494	0.0990663	0.336858
Chr2:19319866-19319886	miR408-5p	165.153	248.435	129.652	96.1452	185.656	118.713	-0.402305	0.381549	-1.0544	0.2917	0.639605
Chr1:23058039-23058059	miR413	0	0	0	0	0	0	NA	NA	NA	NA	NA
Chr1:25137519-25137539	miR414	0	0	0	0	0	0	0	0.337806	0	1	NA
Chr1:27987018-27987038	miR415	0	0	0	0	0	0	NA	NA	NA	NA	NA
Chr2:7008576-7008596	miR416	4.0947	7.97729	7.14618	11.4232	8.16069	3.35979	0.208116	0.52456	0.396745	0.691556	0.893259
Chr2:13708767-13708787	miR417	0	0	0	0	0	0	NA	NA	NA	NA	NA
Chr3:6516265-6516285	miR418	0	0	0	0	0	0	NA	NA	NA	NA	NA
Chr4:15660373-15660393	miR419	0	0	0	0	0	0	NA	NA	NA	NA	NA
Chr5:25230644-25230664	miR420	0	0	0	0	0	0	NA	NA	NA	NA	NA
Chr4:8460536-8460557	miR4221	50.5013	36.4676	23.4803	40.9331	24.4821	21.2787	-0.301079	0.349019	-0.862644	0.388333	0.726239
Chr1:22372690-22372710	miR4227	0	0	0	0	0	0	0	0.337806	0	1	NA
Chr1:28889481-28889501	miR4228-3p	21.8384	10.2565	13.2715	13.3271	10.2009	10.0794	-0.359483	0.416639	-0.862816	0.388238	0.726239
Chr1:28889395-28889415	miR4228-5p	4.0947	7.97729	6.1253	5.7116	4.08034	8.95944	0.0160876	0.560565	0.0286989	0.977105	0.988928
Chr4:11368772-11368792	miR4239	0	0	0	0	0	0	0	0.600988	0	1	NA
Chr4:10711712-10711732	miR4240	0	0	0	0	0	0	NA	NA	NA	NA	NA
Chr5:19567227-19567247	miR4243	0	0	0	0	0	0	0	0.337806	0	1	NA
Chr5:21161609-21161629	miR4245	40.947	29.6299	65.3365	50.4524	56.1047	52.6367	0.206052	0.313382	0.657511	0.510852	0.798787
Chr1:22107359-22107379	miR426	0	0	1.02088	0	1.02009	2.23986	0.333242	0.542425	0.614357	0.53898	NA
Chr4:1528148-1528168	miR447a.2-3p	1074.18	1178.36	1345.52	1430.76	1510.75	1608.22	0.332251	0.173779	1.91192	0.0558862	0.249673
Chr4:1528190-1528211	miR447a-3p	850.333	845.592	538.006	523.563	541.666	551.006	-0.451209	0.239994	-1.88008	0.0600968	0.260106
Chr4:1535482-1535503	miR447b	109.192	92.3086	60.2321	0	0	0	-6.01007	0.583479	-10.3004	7.01602e-25	2.41351e-22
Chr4:1523362-1523383	miR447c-3p	0	2.27922	0	0	1.02009	0	-0.173468	0.494608	-0.350719	0.725799	NA
Chr4:1523445-1523465	miR447c-5p	0	0	0	0	0	0	0	0.337806	0	1	NA
Chr1:4182143-4182164	miR472-3p	30.0278	56.9806	88.8169	66.6353	65.2855	81.7549	0.249857	0.360221	0.693623	0.487919	0.795469
Chr1:4182266-4182286	miR472-5p	799.832	451.286	530.859	475.014	436.597	468.131	-0.35656	0.231789	-1.5383	0.123976	0.380783
Chr2:8432747-8432767	miR5012	50.5013	82.0521	55.1277	72.3469	85.6872	69.4357	0.256112	0.3559	0.719617	0.471761	0.783333
Chr2:7166868-7166888	miR5013	1.3649	1.13961	0	0	0	0	-0.61128	0.626485	-0.97573	0.329199	NA
Chr1:24554011-24554031	miR5014a-3p	19.1086	10.2565	13.2715	15.2309	18.3615	21.2787	0.340811	0.400498	0.850968	0.394787	0.726239
Chr1:24553930-24553950	miR5014a-5p	5.4596	9.1169	13.2715	11.4232	12.241	22.3986	0.602744	0.462076	1.30443	0.192088	0.532148
Chr1:24605527-24605547	miR5014b	238.858	248.435	265.43	249.406	213.198	262.064	-0.0556676	0.179381	-0.310332	0.756308	0.906516
Chr5:20554975-20554995	miR5015	0	1.13961	0	0	0	0	-0.168583	0.488819	-0.344878	0.730186	NA
Chr2:9920152-9920172	miR5016	0	0	0	0	0	0	0	0.415248	0	1	NA
Chr4:11962960-11962980	miR5017-3p	0	0	2.04177	2.8558	1.02009	1.11993	0.560385	0.686868	0.815855	0.414583	NA
Chr4:11963005-11963025	miR5017-5p	0	0	0	0	0	0	NA	NA	NA	NA	NA
Chr1:24543961-24543984	miR5018	0	0	0	0.951933	0	0	0.051084	0.34119	0.149723	0.880983	NA
Chr2:10403335-10403355	miR5019	1.3649	1.13961	0	0	0	0	-0.360772	0.51959	-0.69434	0.487469	NA
Chr4:6791401-6791421	miR5020a	8.1894	5.69806	5.10442	6.66353	5.10043	0	-0.491886	0.551468	-0.891957	0.372416	0.72156
Chr4:6787108-6787128	miR5020b	131.03	103.705	55.1277	48.5486	49.9842	47.0371	-0.924485	0.325547	-2.83979	0.0045143	0.059186
Chr2:4770550-4770570	miR5020c	10.9192	7.97729	2.04177	3.80773	2.04017	1.11993	-1.12984	0.613019	-1.84308	0.0653176	0.268115
Chr2:11974822-11974841	miR5021	0	0	0	0	0	0	NA	NA	NA	NA	NA
Chr1:22372479-22372499	miR5022	0	0	0	0	0	0	NA	NA	NA	NA	NA
Chr3:5497070-5497090	miR5023	0	1.13961	0	0	0	0	-0.169367	0.489757	-0.345818	0.72948	NA
Chr1:16766285-16766305	miR5024-3p	8.1894	12.5357	7.14618	15.2309	6.12051	2.23986	-0.175176	0.528827	-0.331254	0.740453	0.900055
Chr1:16766388-16766409	miR5024-5p	13.649	10.2565	9.18795	9.51933	7.1406	13.4392	-0.114234	0.437152	-0.261315	0.793849	0.914141
Chr1:16993913-16993933	miR5025	0	0	0	0.951933	1.02009	0	0.363081	0.560158	0.648175	0.516872	NA
Chr4:7844612-7844632	miR5026	35282.7	32343.3	12772.3	11536.5	9422.53	10992.1	-1.26569	0.297187	-4.25889	2.05444e-05	0.000785254
Chr5:10943923-10943943	miR5027	10.9192	19.3734	14.2924	8.5674	11.2209	13.4392	-0.40093	0.397778	-1.00792	0.31349	0.6616
Chr4:6546769-6546789	miR5028	1.3649	2.27922	0	0.951933	0	1.11993	-0.331842	0.688484	-0.481989	0.629813	0.884556
Chr5:12268544-12268564	miR5029	6.8245	7.97729	7.14618	5.7116	3.06026	0	-0.976738	0.568197	-1.71901	0.0856122	0.310837
Chr2:10027010-10027030	miR5595a	35.4874	33.0488	16.3341	24.7503	23.462	13.4392	-0.401082	0.374336	-1.07145	0.283968	0.630225
Chr5:17985881-17985901	miR5628	1.3649	1.13961	0	0	0	1.11993	-0.355992	0.660855	-0.538683	0.590105	NA
Chr5:3802933-3802954	miR5629	65.5152	42.1657	56.1486	53.3082	45.9039	62.7161	-0.0141865	0.309176	-0.0458847	0.963402	0.983413
Chr1:12011199-12011219	miR5630a	0	2.27922	1.02088	0	1.02009	0	-0.40543	0.543716	-0.745665	0.45587	NA
Chr1:12023573-12023593	miR5630b	2.7298	0	0	0	0	1.11993	-0.229858	0.552561	-0.415987	0.67742	NA
Chr5:7122566-7122586	miR5631	0	0	0	0	1.02009	0	0.180176	0.581246	0.309982	0.756575	NA
Chr2:8392457-8392477	miR5632-3p	2.7298	4.55845	0	0	3.06026	4.47972	0.0202399	0.63572	0.0318378	0.974601	0.988928
Chr2:8392588-8392608	miR5632-5p	8.1894	3.41884	10.2088	1.90387	2.04017	5.59965	-0.940419	0.566794	-1.65919	0.0970775	0.336858
Chr3:19544785-19544805	miR5633	16.3788	10.2565	8.16707	10.4713	8.16069	5.59965	-0.420456	0.459962	-0.914111	0.360659	0.704924
Chr4:14982322-14982342	miR5634	38.2172	34.1884	95.963	26.6541	56.1047	71.6755	-0.088776	0.637901	-0.139169	0.889317	0.932698
Chr5:6926272-6926292	miR5635a	20.4735	13.6753	21.4386	18.0867	14.2812	22.3986	-0.0253509	0.359049	-0.0706059	0.943711	0.970366
Chr1:20622562-20622582	miR5635b	106.462	113.961	102.088	108.52	85.6872	104.153	-0.10896	0.205317	-0.530691	0.595633	0.871997
Chr4:13316774-13316794	miR5635c	39.5821	30.7695	26.543	24.7503	30.6026	30.2381	-0.159499	0.298573	-0.534204	0.5932	0.871997
Chr4:1024077-1024097	miR5635d	38.2172	34.1884	34.71	44.7408	33.6628	44.7972	0.195587	0.284897	0.68652	0.492385	0.798787
Chr1:18549963-18549983	miR5636	75.0695	21.6526	23.4803	35.2215	25.5021	13.4392	-0.603344	0.412973	-1.46098	0.144022	0.423448
Chr2:12270341-12270361	miR5637	10.9192	19.3734	21.4386	10.4713	28.5624	17.9189	0.109177	0.44633	0.24461	0.806759	0.914141
Chr3:15336777-15336797	miR5638a	0	0	1.02088	0.951933	0	0	-0.0545196	0.630349	-0.0864911	0.931076	NA
Chr5:14100017-14100037	miR5638b	0	0	1.02088	2.8558	0	1.11993	0.658345	0.663149	0.992756	0.320829	NA
Chr2:10357137-10357160	miR5639-3p	5.4596	5.69806	5.10442	2.8558	0	0	-1.52992	0.63433	-2.41187	0.0158709	0.126054
Chr2:10356784-10356804	miR5639-5p	4.0947	2.27922	7.14618	1.90387	1.02009	1.11993	-1.08127	0.653626	-1.65426	0.0980755	0.336858
Chr1:1653539-1653559	miR5640	15.0139	21.6526	17.355	9.51933	15.3013	7.83951	-0.650379	0.396901	-1.63864	0.101288	0.336858
Chr5:9023268-9023288	miR5641	8.1894	13.6753	10.2088	3.80773	0	5.59965	-1.40271	0.517851	-2.70871	0.00675448	0.0774514
Chr3:14197116-14197135	miR5642a	0	0	0	0	0	0	NA	NA	NA	NA	NA
Chr2:3145-3164	miR5642b	151.504	170.942	138.84	194.194	164.234	207.187	0.282912	0.262291	1.07862	0.280759	0.627512
Chr5:11667857-11667877	miR5643a	57.3258	59.2598	36.7518	19.0387	24.4821	19.0388	-1.20351	0.338068	-3.55995	0.000370923	0.00750574
Chr5:11757142-11757162	miR5643b	0	0	0	0	0	0	NA	NA	NA	NA	NA
Chr5:16649996-16650015	miR5644	221.114	248.435	107.193	147.55	89.7675	119.833	-0.652238	0.303415	-2.14965	0.0315826	0.194008
Chr3:17418820-17418839	miR5645a	81.894	90.0294	77.5871	81.8662	69.3658	67.1958	-0.182895	0.242152	-0.75529	0.450075	0.774331
Chr4:4889487-4889506	miR5645b	20.4735	20.513	13.2715	15.2309	12.241	16.7989	-0.257802	0.383801	-0.671708	0.50177	0.798787
Chr3:14742776-14742796	miR5645c	1.3649	3.41884	4.08353	3.80773	2.04017	4.47972	0.112062	0.59563	0.18814	0.850767	0.920326
Chr1:16116608-16116627	miR5645d	40.947	58.1202	50.0233	47.5966	38.7633	43.6773	-0.193874	0.274095	-0.707326	0.479364	0.788814
Chr4:5321255-5321274	miR5645e	16.3788	17.0942	20.4177	23.7983	16.3214	11.1993	-0.0597912	0.376372	-0.158862	0.873778	0.927027
Chr5:14947080-14947099	miR5645f	244.317	229.062	257.263	284.628	229.519	237.425	0.0404644	0.193146	0.209502	0.834056	0.91726
Chr2:3517383-3517402	miR5646	0	2.27922	1.02088	0	0	0	-0.896675	0.648182	-1.38337	0.166552	NA
Chr1:22084310-22084330	miR5647	0	0	1.02088	3.80773	4.08034	2.23986	1.40374	0.666551	2.10598	0.0352059	0.208807
Chr1:11499747-11499767	miR5648-3p	2.7298	5.69806	3.06265	0.951933	3.06026	2.23986	-0.618768	0.625819	-0.988734	0.322793	0.664916
Chr1:11499534-11499555	miR5648-5p	10.9192	7.97729	9.18795	12.3751	7.1406	4.47972	-0.169772	0.48037	-0.353419	0.723774	0.895
Chr1:21360223-21360243	miR5649a	0	0	1.02088	5.7116	3.06026	4.47972	1.71277	0.656268	2.60986	0.00905782	0.0944209
Chr1:21360159-21360179	miR5649b	0	0	2.04177	0.951933	1.02009	0	-0.0494958	0.671135	-0.0737494	0.94121	NA
Chr2:19686959-19686979	miR5650	8.1894	5.69806	1.02088	0.951933	2.04017	0	-1.18219	0.66814	-1.76937	0.0768327	0.286227
Chr3:17178489-17178509	miR5651	25.9331	36.4676	22.4594	29.5099	37.7432	23.5185	0.0910587	0.39444	0.230856	0.817427	0.91726
Chr1:23413402-23413422	miR5652	715.208	504.848	409.374	467.399	413.135	350.538	-0.383293	0.296391	-1.2932	0.195943	0.534954
Chr1:19026915-19026938	miR5653	24.5682	34.1884	26.543	39.9812	43.8637	41.4374	0.51861	0.321643	1.61238	0.10688	0.350159
Chr1:11786348-11786370	miR5654-3p	20.4735	79.7729	72.4827	49.5005	75.4863	61.5961	0.0892937	0.360879	0.247434	0.804573	0.914141
Chr1:11786294-11786313	miR5654-5p	12.2841	9.1169	20.4177	19.0387	13.2611	15.679	0.176534	0.435713	0.405162	0.685359	0.893259
Chr2:18902623-18902643	miR5655	5.4596	4.55845	4.08353	1.90387	2.04017	3.35979	-0.700761	0.623658	-1.12363	0.26117	0.607044
Chr1:1727351-1727371	miR5656	8.1894	11.3961	13.2715	15.2309	15.3013	17.9189	0.483383	0.395643	1.22177	0.221796	0.567098
Chr5:9789642-9789662	miR5657	13.649	14.815	14.2924	17.1348	15.3013	13.4392	0.0945352	0.383659	0.246405	0.805369	0.914141
Chr4:18485509-18485529	miR5658	0	0	0	0	0	0	0	0.427883	0	1	NA
Chr5:16409804-16409826	miR5659	128.301	96.867	93.9213	91.3856	72.4261	98.5538	-0.268393	0.245799	-1.09192	0.274868	0.62619
Chr4:5292748-5292768	miR5660	0	0	0	0	0	0	0	0.337806	0	1	NA
Chr4:10449331-10449351	miR5661	2.7298	6.83767	4.08353	4.75966	14.2812	8.95944	0.821238	0.54331	1.51155	0.130649	0.39424
Chr2:16798851-16798870	miR5662	2.7298	4.55845	5.10442	6.66353	5.10043	5.59965	0.368595	0.555569	0.663455	0.507039	0.798787
Chr1:18686859-18686879	miR5663-3p	165.153	137.893	175.592	137.078	207.077	180.309	0.126903	0.2157	0.588331	0.55631	0.849735
Chr1:18686942-18686962	miR5663-5p	135.125	127.637	132.715	135.174	164.234	171.349	0.244144	0.206894	1.18005	0.237981	0.576518
Chr1:17386813-17386833	miR5664	1.3649	0	0	0.951933	2.04017	0	0.440096	0.631328	0.697095	0.485744	NA
Chr5:19499093-19499113	miR5665	38.2172	29.6299	24.5012	31.4138	21.4218	23.5185	-0.239355	0.320249	-0.747403	0.454821	0.774546
Chr1:12035115-12035135	miR5666	2.7298	2.27922	1.02088	0.951933	0	0	-1.00024	0.687219	-1.45548	0.145536	0.424273
Chr2:10026979-10026999	miR5995b	72.3397	44.4449	35.7309	39.0292	37.7432	33.5979	-0.422743	0.333007	-1.26947	0.204274	0.548985
Chr4:7882848-7882869	miR5996	421.754	482.056	358.33	515.948	529.425	290.062	0.0801445	0.245432	0.326545	0.744012	0.901198
Chr3:10706868-10706888	miR5997	5.4596	9.1169	9.18795	6.66353	11.2209	14.5591	0.358938	0.474191	0.756949	0.44908	0.774331
Chr5:3247262-3247282	miR5998a	0	1.13961	2.04177	0.951933	0	4.47972	0.298459	0.673966	0.44284	0.657881	0.891788
Chr5:3247378-3247398	miR5998b	4.0947	0	0	0	3.06026	4.47972	0.531041	0.678825	0.782294	0.434042	0.769157
Chr1:7400952-7400972	miR5999	0	1.13961	2.04177	1.90387	0	1.11993	-0.0624302	0.685367	-0.0910901	0.927421	NA
Chr3:19659381-19659402	miR771	2.7298	1.13961	2.04177	0	2.04017	2.23986	-0.285091	0.675123	-0.422281	0.67282	0.892842
Chr1:13067313-13067333	miR773a	64.1503	88.8898	131.694	80.9143	100.988	104.153	0.000439977	0.367748	0.00119641	0.999045	0.999045
Chr1:13050725-13050745	miR773b-3p	1.3649	1.13961	2.04177	2.8558	2.04017	1.11993	0.247531	0.677372	0.365427	0.714792	0.893259
Chr1:13050784-13050803	miR773b-5p	0	4.55845	1.02088	3.80773	3.06026	1.11993	0.318619	0.671291	0.474636	0.635047	0.884556
Chr1:22150005-22150025	miR774a	0	0	1.02088	0	0	0	-0.073348	0.337806	-0.217131	0.828107	NA
Chr1:22150224-22150244	miR774b-3p	0	0	0	0	0	0	NA	NA	NA	NA	NA
Chr1:22150152-22150172	miR774b-5p	0	0	0	0	0	0	NA	NA	NA	NA	NA
Chr1:29422546-29422565	miR775	378.077	379.491	373.643	356.975	515.143	440.132	0.208678	0.210035	0.993539	0.320447	0.66406
Chr1:22795699-22795719	miR776	2.7298	0	0	1.90387	0	0	-0.112153	0.677453	-0.16555	0.868511	NA
Chr1:26638083-26638104	miR777	5.4596	1.13961	5.10442	7.61546	4.08034	3.35979	0.303817	0.620875	0.489336	0.624604	0.884556
Chr2:17349548-17349568	miR778	0	1.13961	0	0	0	0	-0.073348	0.337806	-0.217131	0.828107	NA
Chr2:9560902-9560922	miR779.1	46.4066	31.9091	31.6474	42.837	66.3056	31.358	0.332571	0.386561	0.860332	0.389606	0.726239
Chr2:9560866-9560886	miR779.2	406.74	394.306	226.636	356.975	243.801	223.986	-0.299376	0.294418	-1.01684	0.309228	0.660712
Chr4:8504166-8504186	miR780.1	0	1.13961	0	1.90387	2.04017	0	0.586633	0.682381	0.859685	0.389962	0.726239
Chr4:8504145-8504165	miR780.2	2.7298	0	3.06265	2.8558	0	0	-0.455246	0.688487	-0.661227	0.508467	0.798787
Chr1:7423523-7423543	miR781a	180.167	246.156	262.367	233.224	230.539	312.46	0.16295	0.231522	0.703822	0.481543	0.788814
Chr1:7423585-7423605	miR781b	182.897	231.341	277.68	285.58	303.986	370.697	0.455241	0.220024	2.06905	0.0385413	0.224715
Chr3:5500048-5500068	miR782	1.3649	0	1.02088	2.8558	1.02009	0	0.33697	0.673449	0.500364	0.616819	NA
Chr2:16588077-16588100	miR8121	92.8132	74.0748	88.8169	104.713	109.149	76.1552	0.180971	0.238291	0.759454	0.447581	0.774331
Chr3:16538510-16538530	miR8165	120.111	112.822	83.7124	89.4817	80.5868	66.0759	-0.401007	0.233449	-1.71775	0.0858417	0.310837
Chr1:4525316-4525337	miR8166	13.649	7.97729	17.355	14.279	11.2209	20.1587	0.18999	0.409705	0.463723	0.642846	0.884556
Chr2:8894985-8895006	miR8167a	19.1086	9.1169	17.355	18.0867	15.3013	17.9189	0.161389	0.409112	0.394485	0.693223	0.893259
Chr3:17469946-17469967	miR8167b	2.7298	3.41884	2.04177	2.8558	6.12051	3.35979	0.446007	0.612436	0.728251	0.46646	0.783333
Chr3:18843649-18843670	miR8167c	24.5682	21.6526	34.71	66.6353	33.6628	44.7972	0.776869	0.363733	2.13582	0.0326941	0.197312
Chr5:7057210-7057231	miR8167d	28.6629	18.2338	20.4177	22.8464	14.2812	21.2787	-0.173182	0.440841	-0.392844	0.694435	0.893259
Chr5:23431703-23431724	miR8167e	0	0	0	0	0	0	NA	NA	NA	NA	NA
Chr5:24002239-24002260	miR8167f	199.275	141.312	173.55	138.982	136.691	138.871	-0.298055	0.249927	-1.19257	0.233038	0.572059
Chr2:5080690-5080710	miR8168	9.5543	3.41884	6.1253	8.5674	12.241	5.59965	0.42272	0.491952	0.859271	0.390191	0.726239
Chr3:8836359-8836379	miR8169	199.275	233.621	192.947	252.262	182.595	213.907	0.0507356	0.240043	0.21136	0.832606	0.91726
Chr2:14100079-14100099	miR8170-3p	36.8523	31.9091	22.4594	14.279	19.3816	11.1993	-0.925501	0.384334	-2.40807	0.0160373	0.126054
Chr2:14100020-14100040	miR8170-5p	0	0	0	0	0	0	0	0.337806	0	1	NA
Chr2:16890466-16890486	miR8171	16.3788	10.2565	9.18795	8.5674	6.12051	12.3192	-0.345922	0.446294	-0.7751	0.43828	0.769227
Chr4:7102572-7102592	miR8172	45.0417	36.4676	49.0024	44.7408	43.8637	59.3563	0.167147	0.277701	0.601897	0.547243	0.844178
Chr5:7478572-7478592	miR8173	118.746	98.0067	59.2112	76.1546	78.5466	38.0776	-0.471341	0.352978	-1.33533	0.18177	0.508365
Chr3:16589431-16589451	miR8174	109.192	95.7274	51.0442	71.395	34.6829	51.5168	-0.638666	0.360377	-1.77222	0.0763588	0.286227
Chr2:3740938-3740957	miR8175	61.4205	18.2338	43.898	23.7983	16.3214	31.358	-0.713817	0.40418	-1.76609	0.0773811	0.286227
Chr4:11795199-11795219	miR8176	0	0	1.02088	0.951933	0	3.35979	0.698558	0.676158	1.03313	0.301544	NA
Chr5:9362634-9362655	miR8177	36.8523	64.9579	50.0233	58.0679	55.0846	71.6755	0.260996	0.282133	0.925083	0.354923	0.697677
Chr4:18087285-18087305	miR8178	24.5682	7.97729	15.3133	22.8464	12.241	13.4392	0.044569	0.422702	0.105438	0.916028	0.95489
Chr4:7161930-7161950	miR8179	6.8245	3.41884	8.16707	14.279	10.2009	14.5591	0.92057	0.462429	1.99073	0.046511	0.231881
Chr2:2063980-2063998	miR8180	10.9192	27.3507	20.4177	18.0867	15.3013	13.4392	-0.313052	0.374293	-0.836383	0.40294	0.733393
Chr5:21641289-21641308	miR8181	1.3649	1.13961	0	2.8558	0	0	0.113953	0.683804	0.166646	0.867649	0.927027
Chr3:22678166-22678187	miR8182	1.3649	0	0	0.951933	0	0	-0.0665516	0.648382	-0.102643	0.918247	NA
Chr3:11747799-11747819	miR8183	91.4483	67.2371	26.543	55.2121	45.9039	34.7178	-0.399105	0.358198	-1.1142	0.265192	0.608175
Chr5:3311974-3311994	miR8184	0	2.27922	0	0	0	0	-0.465842	0.572371	-0.813881	0.415713	NA
Chr5:897067-897087	miR822-3p	39.5821	68.3767	86.7751	71.395	65.2855	82.8748	0.153137	0.346445	0.442025	0.658471	0.891788
Chr5:897287-897307	miR822-5p	1027.77	846.732	985.153	1067.12	992.543	845.547	0.0220029	0.291439	0.0754976	0.939819	0.970366
Chr3:4496826-4496846	miR823	43.6768	68.3767	62.2739	57.116	61.2051	57.1164	0.000465889	0.269542	0.00172845	0.998621	0.999045
Chr4:12625721-12625741	miR824-3p	195.181	165.244	265.43	296.051	327.448	328.139	0.573093	0.306186	1.87172	0.0612459	0.260106
Chr4:12625128-12625148	miR824-5p	334.401	239.319	316.474	465.495	399.874	546.526	0.629042	0.315518	1.99368	0.0461874	0.231881
Chr2:11159774-11159794	miR825	1091.92	709.978	780.976	741.556	751.803	554.365	-0.321	0.267968	-1.1979	0.230955	0.571572
Chr4:1340528-1340548	miR826a	0	1.13961	0	1.90387	0	2.23986	0.674627	0.655817	1.02868	0.303629	NA
Chr4:1340582-1340602	miR826b	0	0	0	0	0	0	0	0.337806	0	1	NA
Chr3:22122811-22122831	miR827	8.1894	3.41884	52.0651	23.7983	26.5222	29.1182	0.250483	0.539535	0.464257	0.642463	0.884556
Chr4:13847020-13847041	miR828	2.7298	0	2.04177	0.951933	4.08034	2.23986	0.368096	0.636735	0.5781	0.563197	0.849735
Chr1:11834094-11834117	miR829-3p.1	13.649	11.3961	15.3133	15.2309	11.2209	5.59965	-0.279993	0.424885	-0.658985	0.509905	0.798787
Chr1:11834073-11834093	miR829-3p.2	9.5543	4.55845	11.2297	11.4232	7.1406	12.3192	0.245935	0.491104	0.50078	0.616526	0.884556
Chr1:11834153-11834173	miR829-5p	36.8523	38.7468	83.7124	42.837	48.9641	54.8766	-0.122936	0.357646	-0.343738	0.731043	0.895
Chr1:4820406-4820426	miR830-3p	19.1086	14.815	19.3968	22.8464	21.4218	29.1182	0.425882	0.394378	1.07988	0.280194	0.627512
Chr1:4820473-4820494	miR830-5p	1.3649	7.97729	7.14618	5.7116	7.1406	3.35979	-0.0473969	0.554992	-0.0854012	0.931942	0.965888
Chr2:10247390-10247411	miR831-3p	10.9192	12.5357	9.18795	8.5674	6.12051	0	-0.889531	0.565322	-1.5735	0.115604	0.364842
Chr2:10247259-10247280	miR831-5p	0	0	0	0	0	0	0	0.337806	0	1	NA
Chr4:6413275-6413295	miR832-3p	0	0	0	0	0	0	NA	NA	NA	NA	NA
Chr4:6413059-6413079	miR832-5p	0	0	0	0	0	0	0	0.337806	0	1	NA
Chr1:29525265-29525286	miR833a-3p	79.1642	50.1429	66.3574	82.8182	56.1047	66.0759	0.0734291	0.253179	0.290028	0.771795	0.912362
Chr1:29525204-29525225	miR833a-5p	263.426	177.78	187.843	251.31	213.198	228.466	0.135894	0.282173	0.481598	0.630092	0.884556
Chr1:29525264-29525284	miR833b	79.1642	50.1429	66.3574	83.7701	56.1047	66.0759	0.0798754	0.254593	0.313738	0.75372	0.906516
Chr5:2641477-2641497	miR834	0	0	1.02088	0	0	0	-0.227188	0.550144	-0.412961	0.679635	NA
Chr1:28544471-28544491	miR835-3p	1.3649	2.27922	1.02088	1.90387	5.10043	5.59965	0.900567	0.62328	1.44488	0.148491	0.42925
Chr1:28544784-28544804	miR835-5p	15.0139	14.815	13.2715	9.51933	7.1406	19.0388	-0.254201	0.426982	-0.595345	0.551613	0.84712
Chr2:10634331-10634354	miR836	1.3649	3.41884	0	0	2.04017	2.23986	-0.0974182	0.680901	-0.143072	0.886233	0.932306
Chr1:6521053-6521073	miR837-3p	90.0834	69.5163	44.9189	59.0198	69.3658	55.9965	-0.131187	0.311611	-0.420997	0.673757	0.892842
Chr1:6520995-6521015	miR837-5p	0	1.13961	4.08353	2.8558	6.12051	2.23986	0.612981	0.642812	0.953594	0.340289	0.680579
Chr1:28635-28655	miR838	10.9192	19.3734	20.4177	13.3271	14.2812	15.679	-0.225011	0.4299	-0.523403	0.600694	0.875588
Chr1:25279138-25279158	miR839-5p	1.3649	3.41884	2.04177	0.951933	2.04017	0	-0.63211	0.674534	-0.937106	0.348704	0.689391
Chr2:771385-771405	miR840-3p	43.6768	56.9806	98.0048	77.1066	94.868	82.8748	0.327847	0.318827	1.02829	0.303812	0.653197
Chr2:771492-771513	miR840-5p	434.038	145.87	112.297	121.847	139.752	145.591	-0.707551	0.352766	-2.00572	0.0448859	0.231881
Chr4:7885296-7885316	miR841a-3p	121.476	139.033	184.78	177.06	205.037	153.43	0.253635	0.260527	0.973545	0.330283	0.672291
Chr4:7885393-7885413	miR841a-5p	322.117	351.001	259.304	256.07	311.126	223.986	-0.22862	0.229365	-0.996751	0.318885	0.66406
Chr4:2184420-2184440	miR841b-3p	25.9331	30.7695	65.3365	61.8756	66.3056	87.3545	0.756463	0.329224	2.29771	0.0215781	0.151487
Chr4:2184325-2184345	miR841b-5p	122.841	170.942	186.822	136.126	110.169	154.55	-0.250277	0.318781	-0.785108	0.43239	0.769157
Chr1:22577194-22577214	miR842	4.0947	3.41884	3.06265	7.61546	8.16069	3.35979	0.704664	0.577583	1.22002	0.222457	0.567098
Chr3:17742147-17742167	miR843	627.854	727.073	280.743	316.042	339.689	206.067	-0.827916	0.418693	-1.97738	0.0479985	0.235878
Chr2:9942202-9942222	miR844-3p	45.0417	27.3507	72.4827	78.0585	71.406	73.9154	0.573881	0.366398	1.56628	0.117284	0.366777
Chr2:9942261-9942281	miR844-5p	32.7576	29.6299	42.8771	41.885	37.7432	49.2769	0.268825	0.281674	0.954384	0.33989	0.680579
Chr4:12217457-12217477	miR845a	678.356	732.771	485.941	518.803	238.7	211.667	-0.90136	0.351605	-2.56356	0.0103605	0.0989999
Chr4:12214086-12214107	miR845b	12.2841	5.69806	1.02088	6.66353	6.12051	0	-0.358633	0.619253	-0.579138	0.562496	0.849735
Chr1:22577662-22577682	miR846-3p	913.119	1018.81	504.316	606.381	546.766	437.893	-0.58225	0.300521	-1.93747	0.0526878	0.240195
Chr1:22577426-22577446	miR846-5p	208.83	132.195	122.506	152.309	124.45	94.0741	-0.300262	0.291381	-1.03048	0.302786	0.653197
Chr1:2165675-2165695	miR847	13.649	9.1169	8.16707	2.8558	9.18077	13.4392	-0.24665	0.460544	-0.535563	0.592261	0.871997
Chr5:4479448-4479469	miR848	913.119	1203.43	641.115	659.689	542.686	467.011	-0.670253	0.357547	-1.87459	0.0608493	0.260106
Chr3:16072500-16072520	miR849	43.6768	47.8637	61.253	57.116	53.0445	68.3157	0.205152	0.284423	0.721292	0.47073	0.783333
Chr4:7845756-7845777	miR850	473.621	405.702	419.583	473.111	286.644	314.7	-0.263127	0.249661	-1.05393	0.291913	0.639605
Chr3:19659577-19659597	miR851-3p	1.3649	4.55845	0	0	1.02009	1.11993	-0.685722	0.685673	-1.00007	0.317275	0.66406
Chr3:19659646-19659666	miR851-5p	6.8245	5.69806	2.04177	3.80773	5.10043	1.11993	-0.356156	0.61534	-0.578796	0.562727	0.849735
Chr4:8336302-8336322	miR852	81.894	112.822	153.133	131.367	124.45	148.951	0.20207	0.281999	0.716564	0.473643	0.783333
Chr3:8346416-8346437	miR853	4.0947	3.41884	5.10442	3.80773	6.12051	4.47972	0.143177	0.590136	0.242617	0.808302	0.914141
Chr5:11847721-11847741	miR854a	1.3649	0	0	0.951933	1.02009	0	0.187946	0.666735	0.28189	0.778028	NA
Chr5:11324568-11324588	miR854b	45.0417	46.7241	22.4594	19.0387	12.241	4.47972	-1.48528	0.408098	-3.63951	0.000273162	0.00636433
Chr5:11838098-11838118	miR854c	1.3649	4.55845	6.1253	1.90387	1.02009	2.23986	-0.889295	0.661524	-1.34431	0.178847	0.504291
Chr5:11690059-11690079	miR854d	5.4596	7.97729	2.04177	2.8558	5.10043	2.23986	-0.429656	0.573546	-0.749122	0.453784	0.774546
Chr5:11942469-11942489	miR854e	15.0139	13.6753	7.14618	2.8558	2.04017	1.11993	-1.94316	0.542669	-3.58074	0.000342623	0.00736639
Chr2:4674433-4674454	miR855	2.7298	0	0	0	0	0	-0.582645	0.614104	-0.948773	0.342736	NA
Chr1:11957487-11957508	miR856	0	0	0	0	0	0	0	0.337806	0	1	NA
Chr4:7878198-7878218	miR857	0	1.13961	1.02088	0	3.06026	0	0.173056	0.66688	0.259501	0.795249	NA
Chr1:26773695-26773715	miR858a	1187.46	1018.81	1160.74	1121.38	953.78	1161.37	-0.0553625	0.230892	-0.239777	0.810503	0.914141
Chr1:26772907-26772927	miR858b	21.8384	25.0715	32.6683	31.4138	34.6829	35.8378	0.31379	0.360728	0.869881	0.384365	0.726239
Chr1:22149735-22149755	miR859	0	0	3.06265	1.90387	5.10043	5.59965	1.07786	0.655962	1.64317	0.100348	0.336858
Chr5:9098876-9098896	miR860	75.0695	47.8637	74.5245	64.7314	70.3859	104.153	0.259834	0.312802	0.830668	0.406161	0.735366
Chr3:17838154-17838174	miR861-3p	88.7185	58.1202	40.8353	19.0387	17.3415	22.3986	-1.55436	0.342739	-4.53511	5.75726e-06	0.000330083
Chr3:17838223-17838243	miR861-5p	21.8384	27.3507	13.2715	14.279	13.2611	8.95944	-0.689011	0.385513	-1.78726	0.0738961	0.285621
Chr2:10718170-10718190	miR862-3p	25.9331	26.2111	8.16707	13.3271	12.241	13.4392	-0.534654	0.43992	-1.21534	0.224235	0.567098
Chr2:10718106-10718126	miR862-5p	31.3927	34.1884	16.3341	18.0867	25.5021	17.9189	-0.369929	0.352844	-1.04842	0.294444	0.641068
Chr4:7846835-7846855	miR863-3p	1476.82	871.803	821.811	851.98	883.394	1075.13	-0.166373	0.265175	-0.627407	0.530392	0.825588
Chr4:7846644-7846664	miR863-5p	6234.87	5236.52	1996.85	2044.75	1931.02	2014.75	-1.08616	0.353765	-3.07029	0.00213854	0.0327045
Chr1:6740569-6740590	miR864-3p	0	1.13961	2.04177	6.66353	9.18077	8.95944	1.87077	0.610638	3.06364	0.00218664	0.0327045
Chr1:6740503-6740523	miR864-5p	2.7298	6.83767	3.06265	7.61546	10.2009	4.47972	0.659593	0.554791	1.1889	0.234478	0.572059
Chr5:5170097-5170117	miR865-3p	5.4596	3.41884	2.04177	2.8558	7.1406	10.0794	0.69724	0.615541	1.13273	0.257329	0.602185
Chr5:5169998-5170018	miR865-5p	275.71	294.02	119.443	172.3	126.491	135.512	-0.625675	0.311455	-2.00888	0.0445499	0.231881
Chr5:16157838-16157857	miR866-3p	105.097	117.38	25.5221	47.5966	49.9842	43.6773	-0.714225	0.44682	-1.59846	0.10994	0.356788
Chr5:16157911-16157931	miR866-5p	12.2841	15.9546	12.2506	11.4232	17.3415	17.9189	0.169958	0.44931	0.378264	0.705235	0.893259
Chr4:11375387-11375407	miR867	0	0	0	0	0	0	NA	NA	NA	NA	NA
Chr3:6488399-6488419	miR868-3p	0	0	0	0	0	0	0	0.337806	0	1	NA
Chr3:6488287-6488307	miR868-5p	8.1894	10.2565	14.2924	11.4232	14.2812	13.4392	0.210768	0.44779	0.470685	0.637866	0.884556
Chr5:15891625-15891645	miR869.1	9.5543	11.3961	1.02088	5.7116	9.18077	4.47972	-0.116729	0.558705	-0.208928	0.834505	0.91726
Chr5:15891614-15891634	miR869.2	9.5543	11.3961	1.02088	5.7116	9.18077	4.47972	-0.116741	0.559092	-0.208805	0.8346	0.91726
Chr5:21395545-21395565	miR870-3p	2.7298	2.27922	1.02088	0.951933	1.02009	3.35979	-0.101474	0.681964	-0.148797	0.881714	0.930397
Chr5:21395604-21395624	miR870-5p	35.4874	31.9091	23.4803	27.6061	28.5624	26.8783	-0.111365	0.379849	-0.293181	0.769383	0.912362
6 h		Normalized read counts
Gene identifiers	miRNA	Control 6 h replicate 1	Control 6 h replicate 2	Control 6 h replicate 3	High light 6 h replicate 1	High light 6 h replicate 2	High light 6 h replicate 3	log2FC	Standard error	wald statistics	p-value	q-value
Chr2:10676470-10676491	miR156a-3p	430.453	917.86	914.574	395.628	159.679	76.5518	-1.53394	0.511092	-3.00131	0.00268822	0.0135992
Chr2:10676534-10676553	miR156a-5p	5781.74	2918.81	3578.12	1923.76	1368.53	3844.6	-0.725779	0.357631	-2.02941	0.0424168	0.133368
Chr4:15075004-15075026	miR156b-3p	46.2231	83.0945	92.0512	47.8128	19.2901	18.2266	-1.19469	0.452412	-2.64071	0.00827315	0.0369606
Chr4:15074945-15074964	miR156b-5p	6542.5	3198.66	4573.86	6019.73	4431.37	11956.7	0.601464	0.351636	1.71047	0.0871782	0.222143
Chr4:15415426-15415447	miR156c-3p	766.533	1287.49	1217.45	495.003	274.348	123.941	-1.62348	0.467044	-3.47609	0.00050879	0.00397782
Chr4:15415491-15415510	miR156c-5p	8272.97	4187.2	5240.98	2595.96	1866.85	5587.07	-0.754612	0.36488	-2.06811	0.0386297	0.124193
Chr5:3456643-3456665	miR156d-3p	4.81491	12.4164	8.90818	0.937506	5.35836	4.86043	-0.99324	0.556349	-1.78528	0.0742156	0.207562
Chr5:3456713-3456732	miR156d-5p	26598.5	14661.9	16779.1	41366.5	28418.6	81205.7	1.28506	0.346875	3.70468	0.000211655	0.00191604
Chr5:3867213-3867232	miR156e	12.5188	3.82044	6.92859	9.37506	9.64505	10.936	0.30765	0.463028	0.664431	0.506415	0.746601
Chr5:9136197-9136217	miR156f-3p	58.7419	115.568	111.847	28.1252	15.0034	26.7324	-1.87249	0.374474	-5.00032	5.72363e-07	1.23058e-05
Chr5:9136126-9136145	miR156f-5p	784.83	379.178	491.93	256.877	144.676	511.56	-0.784747	0.390567	-2.00925	0.0445102	0.13671
Chr2:8412589-8412608	miR156g	121.336	70.6781	79.1839	156.564	105.024	262.463	0.88905	0.330362	2.69114	0.00712086	0.032661
Chr5:22597087-22597106	miR156h	32.7414	17.192	21.7756	40.3128	7.50171	26.7324	0.0596571	0.405827	0.147001	0.883131	0.949743
Chr1:19807090-19807109	miR156i	0	0	0	0	0	0	0	0.425792	0	1	NA
Chr2:17589066-17589085	miR156j	3.85193	5.73066	0.989798	7.50005	1.07167	9.72086	0.56768	0.611489	0.928357	0.353223	0.573154
Chr1:24913205-24913225	miR157a-3p	163.707	318.051	221.715	72.188	48.2253	21.8719	-2.05224	0.426766	-4.80882	1.51823e-06	2.96042e-05
Chr1:24913276-24913296	miR157a-5p	274.45	107.927	124.715	135.001	68.587	127.586	-0.550128	0.422711	-1.30143	0.193112	0.381785
Chr1:24921175-24921195	miR157b-3p	13.4817	37.2493	20.7858	14.0626	6.43003	4.86043	-1.17965	0.555976	-2.12177	0.0338571	0.110922
Chr1:24921104-24921124	miR157b-5p	25.0375	8.59598	11.8776	17.8126	13.9317	19.4417	0.149462	0.408611	0.365782	0.714528	0.880897
Chr3:6244527-6244547	miR157c-3p	205.115	525.31	311.786	94.6882	54.6553	37.6683	-2.21529	0.426083	-5.1992	2.00148e-07	4.91792e-06
Chr3:6244673-6244693	miR157c-5p	18782	12211.1	7747.15	18156.7	9929.05	19316.6	0.273329	0.33023	0.827692	0.407845	0.641056
Chr1:18026989-18027008	miR157d	86.6683	34.3839	12.8674	70.313	27.8635	57.1101	0.191274	0.427307	0.447627	0.654422	0.84595
Chr3:3366349-3366368	miR158a-3p	188641	123521	121104	153871	436191	301054	0.963583	0.357842	2.69276	0.00708626	0.032661
Chr3:3366391-3366411	miR158a-5p	376.526	931.232	727.502	354.377	84.6621	88.7029	-1.64651	0.51829	-3.17681	0.00148906	0.008682
Chr1:20772273-20772292	miR158b	602.826	389.685	364.246	503.441	1290.29	947.784	0.964434	0.295733	3.26117	0.00110954	0.0071901
Chr1:27713234-27713254	miR159a	51326.9	83599.8	100642	171495	137304	152004	0.927027	0.277274	3.34335	0.000827722	0.00569472
Chr1:6220813-6220833	miR159b-3p	72373.8	104857	140062	225707	187018	191032	0.890225	0.273384	3.25632	0.00112868	0.0071901
Chr1:6220650-6220670	miR159b-5p	278.302	117.478	81.1635	41.2503	71.8021	43.7439	-1.44947	0.418634	-3.46237	0.000535444	0.00400419
Chr2:18994826-18994846	miR159c	4710.91	3340.97	5399.35	12622.6	8453.35	9192.29	1.11984	0.281004	3.98513	6.74424e-05	0.000828578
Chr2:16340342-16340362	miR160a-3p	65.4827	33.4288	45.5307	40.3128	28.9352	27.9475	-0.533234	0.308521	-1.72836	0.083924	0.216895
Chr2:16340282-16340302	miR160a-5p	72.2236	54.4412	53.4491	93.7506	150.034	83.8424	0.80882	0.320417	2.52427	0.0115938	0.049238
Chr4:9888986-9889006	miR160b	161.781	92.6456	85.1226	97.5007	153.249	117.865	0.105683	0.411436	0.256862	0.797285	0.904939
Chr5:19009095-19009115	miR160c-3p	177.189	166.189	134.613	91.8756	78.2321	34.023	-1.15192	0.317451	-3.62865	0.000284909	0.00239045
Chr5:19009158-19009178	miR160c-5p	206.078	165.234	150.449	136.876	217.55	155.534	-0.0316621	0.297389	-0.106467	0.915212	0.959857
Chr1:17825731-17825751	miR161.1	34827.2	81490.9	84095.2	36060.2	25592.6	18074.7	-1.21503	0.392121	-3.0986	0.00194436	0.0103477
Chr1:17825722-17825742	miR161.2	34827.2	81491.8	84095.2	36060.2	25592.6	18074.7	-1.21504	0.392114	-3.09869	0.0019438	0.0103477
Chr5:2634936-2634956	miR162a-3p	1044.83	1335.24	569.134	876.569	904.492	799.541	-0.183695	0.286744	-0.640624	0.521767	0.750995
Chr5:2634998-2635019	miR162a-5p	26.0005	16.2369	20.7858	30.9377	27.8635	10.936	0.150171	0.388723	0.38632	0.69926	0.868395
Chr5:7740610-7740630	miR162b-3p	11476.8	15489	6966.2	14050.4	14814.8	12908.1	0.286631	0.283124	1.01239	0.311352	0.530696
Chr5:7740675-7740696	miR162b-5p	58.7419	53.4861	89.0818	51.5629	31.0785	25.5173	-0.832066	0.310602	-2.67888	0.00738691	0.0334355
Chr1:24884359-24884382	miR163	3693.03	4804.2	6899.88	14972	14624	19010.4	1.57866	0.293321	5.38203	7.36516e-08	2.11134e-06
Chr2:19520770-19520790	miR164a	381.341	234.957	253.388	405.003	319.358	268.539	0.183519	0.2856	0.642572	0.520502	0.750995
Chr5:287716-287736	miR164b-3p	33.7044	24.8328	20.7858	21.5626	23.5768	24.3022	-0.184591	0.321102	-0.574868	0.565381	0.800374
Chr5:287586-287606	miR164b-5p	881.128	545.367	581.012	739.693	557.27	470.247	-0.174858	0.291038	-0.600809	0.547967	0.778929
Chr5:9852747-9852767	miR164c-3p	45.2601	93.6007	48.5001	36.5628	39.6519	37.6683	-0.672375	0.334153	-2.01218	0.0442014	0.13671
Chr5:9852684-9852704	miR164c-5p	647.124	295.129	306.837	369.378	305.427	283.12	-0.358874	0.332282	-1.08003	0.280129	0.489158
Chr1:78932-78952	miR165a-3p	1274.99	2099.33	2904.07	7810.37	9245.32	7766.97	1.91127	0.255858	7.47002	8.01848e-14	3.94051e-12
Chr1:79010-79030	miR165a-5p	884.98	908.309	710.675	2475.95	2471.28	2137.37	1.41981	0.314094	4.52034	6.17397e-06	0.000106192
Chr4:369856-369876	miR165b	656.753	1093.6	1512.41	3846.59	4288.83	3595.5	1.77564	0.260654	6.81227	9.6073e-12	3.30491e-10
Chr2:19176241-19176261	miR166a-3p	4912.17	7951.28	8145.05	24182	26806.8	27219.6	1.85183	0.207469	8.92581	4.42443e-19	2.53667e-17
Chr2:19176128-19176148	miR166a-5p	2677.09	1614.13	1283.77	3725.65	3743.35	5207.95	1.12997	0.291295	3.87912	0.000104835	0.00116334
Chr3:22922301-22922321	miR166b-3p	15.4077	21.9675	16.8266	2.81252	4.28669	4.86043	-1.88819	0.477669	-3.95294	7.71977e-05	0.000915725
Chr3:22922212-22922232	miR166b-5p	14.4447	10.5062	9.89798	5.62504	9.64505	4.86043	-0.708012	0.501742	-1.41111	0.158212	0.340615
Chr5:2838737-2838757	miR166c	410.23	602.674	587.94	1900.33	1938.66	2190.84	1.87479	0.188353	9.9536	2.43234e-23	4.18362e-21
Chr5:2840708-2840728	miR166d	1.92596	2.86533	1.9796	13.1251	10.7167	17.0115	2.00908	0.501123	4.00915	6.09388e-05	0.000776406
Chr5:16775524-16775544	miR166e-3p	2936.13	4510.98	4881.68	7311.61	7566.01	8025.79	0.873939	0.2018	4.33073	1.48617e-05	0.000213018
Chr5:16775636-16775656	miR166e-5p	416.008	379.178	325.644	441.566	618.355	356.027	0.317787	0.32603	0.974719	0.3297	0.547907
Chr5:17516378-17516398	miR166f	29.8524	48.7106	53.4491	162.189	175.754	176.191	1.87779	0.274038	6.85227	7.26873e-12	2.77827e-10
Chr5:25504882-25504902	miR166g	16.3707	23.8777	17.8164	150.001	150.034	134.877	2.76426	0.293141	9.42978	4.10966e-21	3.53431e-19
Chr3:8108172-8108192	miR167a-3p	23.1116	16.2369	25.7348	37.5003	22.5051	18.2266	0.25102	0.401454	0.625278	0.531789	0.762231
Chr3:8108090-8108110	miR167a-5p	7959.04	6176.69	6267.4	3786.59	3119.64	4104.63	-0.856553	0.261285	-3.27823	0.00104462	0.00691054
Chr3:23406177-23406197	miR167b	12779.7	10491.9	10596.8	4462.53	3567.6	4953.99	-1.33394	0.255503	-5.22082	1.78134e-07	4.71371e-06
Chr3:1306630-1306652	miR167c-3p	4.81491	15.2817	9.89798	5.62504	2.14334	1.21511	-1.31185	0.556989	-2.35525	0.0185103	0.0740413
Chr3:1306750-1306770	miR167c-5p	39.4822	20.0573	15.8368	9.37506	11.7884	14.5813	-0.982416	0.426877	-2.3014	0.0213689	0.0835329
Chr1:11137556-11137577	miR167d	12221.2	4297.04	5441.91	5246.29	4384.21	5578.56	-0.50134	0.313149	-1.60097	0.109385	0.252272
Chr4:10578737-10578757	miR168a-3p	719.347	1021.97	971.982	1724.07	1384.6	1051.07	0.593473	0.262924	2.25721	0.0239952	0.0887197
Chr4:10578652-10578672	miR168a-5p	2796.5	3399.23	3875.06	3859.71	2818.5	2476.39	-0.131826	0.273231	-0.482473	0.62947	0.840471
Chr5:18358803-18358823	miR168b-3p	711.643	1179.56	659.206	1628.45	2161.56	1275.86	0.948795	0.276088	3.43656	0.000589147	0.00431205
Chr5:18358873-18358893	miR168b-5p	1435.81	1357.21	1688.6	3111.58	1882.93	1946.6	0.605228	0.275351	2.19802	0.0279475	0.0961393
Chr3:4359011-4359030	miR169a-3p	54.8899	48.7106	54.4389	39.3753	35.3652	40.0986	-0.443127	0.271861	-1.62997	0.103107	0.242469
Chr3:4359182-4359202	miR169a-5p	147.336	117.478	134.613	55.3129	56.7986	86.2727	-0.980352	0.257805	-3.80269	0.000143136	0.0014482
Chr5:8527592-8527613	miR169b-3p	6.74087	13.3715	21.7756	18.7501	9.64505	12.1511	-0.0305762	0.5107	-0.0598712	0.952258	0.983714
Chr5:8527511-8527531	miR169b-5p	31.7784	16.2369	22.7654	25.3127	17.1468	43.7439	0.238128	0.472924	0.503523	0.614597	0.836626
Chr5:15870868-15870888	miR169c	2.88894	0.955109	8.90818	4.68753	1.07167	9.72086	0.191587	0.626471	0.30582	0.759742	0.88895
Chr1:20039556-20039576	miR169d	3.85193	10.5062	7.91839	3.75003	10.7167	2.43022	-0.317149	0.578903	-0.547845	0.583798	0.819701
Chr1:20041586-20041606	miR169e	10.5928	5.73066	5.93879	4.68753	6.43003	2.43022	-0.573003	0.529371	-1.08242	0.279065	0.489158
Chr3:4805713-4805733	miR169f-3p	3039.17	3142.31	3473.2	2771.27	4284.55	3038.98	0.0613489	0.28833	0.212773	0.831504	0.923375
Chr3:4805799-4805819	miR169f-5p	53.927	39.1595	39.5919	45.0003	81.4471	53.4647	0.412951	0.31516	1.31029	0.190097	0.380715
Chr4:11483034-11483054	miR169g-3p	234.968	300.859	271.205	136.876	208.976	117.865	-0.738449	0.36142	-2.04319	0.0410337	0.1307
Chr4:11483094-11483114	miR169g-5p	1.92596	0	0	0	0	1.21511	-0.218396	0.649974	-0.336007	0.736866	NA
Chr1:6695544-6695564	miR169h	42.3712	27.6982	24.745	28.1252	52.5119	14.5813	0.00943027	0.433032	0.0217773	0.982626	1
Chr3:9872106-9872126	miR169i	27.9265	24.8328	18.8062	21.5626	25.7201	24.3022	-0.00182193	0.386056	-0.00471934	0.996235	1
Chr3:9872483-9872503	miR169j	13.4817	9.55109	9.89798	8.43756	5.35836	7.29065	-0.538783	0.466933	-1.15388	0.248551	0.443012
Chr3:9875675-9875695	miR169k	14.4447	14.3266	3.95919	6.56255	6.43003	12.1511	-0.354356	0.457363	-0.774779	0.43847	0.664466
Chr3:9876040-9876060	miR169l	2.88894	0.955109	1.9796	0.937506	3.21502	1.21511	-0.0938313	0.689229	-0.136139	0.891711	NA
Chr3:9878318-9878338	miR169m	3.85193	2.86533	5.93879	7.50005	2.14334	3.64532	0.0820184	0.580095	0.141388	0.887564	0.951158
Chr3:9878690-9878710	miR169n	4.81491	12.4164	7.91839	6.56255	4.28669	1.21511	-0.80512	0.569471	-1.4138	0.15742	0.340615
Chr5:26411594-26411614	miR170-3p	75.1126	13.3715	12.8674	15.0001	12.8601	40.0986	-0.491301	0.505979	-0.970991	0.331553	0.548337
Chr5:26411635-26411655	miR170-5p	240.745	327.602	265.266	601.879	465.106	366.963	0.765886	0.209391	3.65769	0.0002545	0.0021887
Chr3:19073521-19073541	miR171a-3p	435.268	135.626	185.092	151.876	83.5904	194.417	-0.747699	0.37838	-1.97605	0.0481486	0.142786
Chr3:19073452-19073472	miR171a-5p	214.745	237.822	218.745	361.877	259.345	218.719	0.316513	0.233084	1.35794	0.174483	0.363771
Chr1:3961367-3961387	miR171b-3p	192.596	307.545	250.419	165.001	158.608	131.232	-0.703825	0.201959	-3.485	0.000492142	0.00393714
Chr1:3961430-3961450	miR171b-5p	51.038	20.0573	24.745	11.2501	11.7884	9.72086	-1.37822	0.434871	-3.16925	0.00152832	0.00876235
Chr1:22930095-22930115	miR171c-3p	390.971	533.906	373.154	270.939	252.915	195.632	-0.829864	0.201098	-4.12667	3.6806e-05	0.000506451
Chr1:22930157-22930177	miR171c-5p	69.3347	42.9799	39.5919	25.3127	15.0034	14.5813	-1.34842	0.351922	-3.8316	0.000127313	0.00132714
Chr2:11942918-11942938	miR172a	336.081	100.286	78.1941	95.6257	84.6621	111.79	-0.751311	0.377232	-1.99164	0.0464102	0.140537
Chr5:1188211-1188231	miR172b-3p	525.788	122.254	111.847	61.8754	56.7986	93.5633	-1.63856	0.432167	-3.7915	0.000149738	0.00147171
Chr5:1188278-1188297	miR172b-5p	12.5188	9.55109	7.91839	5.62504	2.14334	1.21511	-1.28674	0.567708	-2.26655	0.0234179	0.0885248
Chr3:3599791-3599811	miR172c	0	0	0	0	0	0	0	0.685212	0	1	1
Chr3:20587991-20588011	miR172d-3p	20.2226	0.955109	4.94899	8.43756	6.43003	10.936	-0.0185999	0.588069	-0.0316288	0.974768	0.997977
Chr3:20587921-20587941	miR172d-5p	0	0	0	0.937506	0	0	0.0707232	0.337806	0.20936	0.834167	NA
Chr5:23988566-23988586	miR172e-3p	26.0005	1.91022	0	2.81252	3.21502	7.29065	-0.78288	0.632322	-1.2381	0.215678	0.407655
Chr5:23988484-23988503	miR172e-5p	3.85193	5.73066	0.989798	6.56255	4.28669	2.43022	0.269003	0.597021	0.450575	0.652296	0.84595
Chr3:8236227-8236247	miR173-3p	6244.94	8991.4	7493.76	8457.25	11697.3	9867.89	0.378431	0.322561	1.17321	0.240713	0.44011
Chr3:8236161-8236182	miR173-5p	2687.68	1179.56	1380.77	873.756	550.84	804.401	-1.16785	0.312814	-3.73338	0.00018893	0.00175654
Chr2:15611873-15611893	miR1886.1	684.68	431.709	481.042	299.065	350.437	425.288	-0.553765	0.251738	-2.19977	0.0278232	0.0961393
Chr2:15611882-15611902	miR1886.2	684.68	431.709	480.052	299.065	350.437	425.288	-0.552826	0.252181	-2.19218	0.0283666	0.0966149
Chr2:15611953-15611973	miR1886.3	2.88894	3.82044	3.95919	5.62504	4.28669	4.86043	0.373307	0.574419	0.649886	0.515766	0.750995
Chr4:11370301-11370321	miR1887	0	0	0	0	0	0	NA	NA	NA	NA	NA
Chr5:7168879-7168899	miR1888a	168.522	210.124	158.368	158.439	185.399	138.522	-0.150097	0.216807	-0.692308	0.488744	0.724689
Chr3:22537308-22537328	miR1888b	12.5188	13.3715	17.8164	15.9376	27.8635	3.64532	0.11577	0.478613	0.241885	0.808869	0.910881
Chr3:2854394-2854414	miR2111a-3p	0	0	0	0	1.07167	0	0.224516	0.555234	0.404363	0.685946	NA
Chr3:2854311-2854331	miR2111a-5p	0	0	0	0	0	0	0	0.337806	0	1	NA
Chr5:400464-400484	miR2111b-3p	0.962982	0	2.96939	0	1.07167	4.86043	0.27793	0.671457	0.41392	0.678933	0.857167
Chr5:400402-400422	miR2111b-5p	0	0	0	0	0	3.64532	0.822791	0.631874	1.30215	0.192867	NA
Chr1:234017-234037	miR2112-3p	9.62982	1.91022	2.96939	0	8.57338	7.29065	0.072446	0.593423	0.122082	0.902834	0.955362
Chr1:234126-234146	miR2112-5p	11.5558	2.86533	0.989798	0	7.50171	0	-0.652585	0.652047	-1.00083	0.316911	0.537032
Chr1:11901467-11901488	miR2933a	2.88894	8.59598	7.91839	14.0626	17.1468	18.2266	1.17812	0.474262	2.48412	0.0129873	0.0544831
Chr3:17402794-17402815	miR2933b	3.85193	2.86533	6.92859	18.7501	18.2184	18.2266	1.7507	0.452411	3.86972	0.000108961	0.00117133
Chr3:5500043-5500063	miR2934-3p	0.962982	2.86533	0	0	2.14334	2.43022	0.0920235	0.681191	0.135092	0.892539	NA
Chr3:5500123-5500143	miR2934-5p	0	0	0	0	1.07167	1.21511	0.613507	0.636361	0.964087	0.335002	NA
Chr4:1046948-1046969	miR2936	0.962982	0	0	0	1.07167	0	0.0383322	0.61337	0.0624945	0.950169	NA
Chr5:13622669-13622689	miR2937	0	0	0	0	0	1.21511	0.0989922	0.394146	0.251156	0.801693	NA
Chr5:22251827-22251847	miR2938	0	0	0	0	0	0	NA	NA	NA	NA	NA
Chr5:19567038-19567058	miR2939	0	0	0	0	0	0	0	0.425735	0	1	NA
Chr4:12353109-12353129	miR319a	5996.49	5653.29	8831.97	10536.6	25947.3	24963.2	1.48158	0.338829	4.37265	1.22747e-05	0.000188295
Chr5:16660469-16660489	miR319b	1133.43	779.369	1179.84	2763.77	8034.33	7827.72	2.40809	0.348143	6.91695	4.61465e-12	1.9843e-10
Chr2:17029870-17029890	miR319c	4568.38	4372.49	5716.08	6869.11	19573	21005.6	1.54955	0.38324	4.04329	5.27072e-05	0.000697356
Chr5:7583132-7583151	miR3434-3p	4.81491	1.91022	1.9796	0	2.14334	1.21511	-0.761292	0.681991	-1.11628	0.264303	NA
Chr5:7583305-7583324	miR3434-5p	70.2977	41.0697	27.7144	26.2502	43.9386	24.3022	-0.51779	0.365742	-1.41572	0.156856	0.340615
Chr3:6217559-6217579	miR3440b-3p	36.5933	33.4288	70.2757	45.0003	50.3686	31.5928	-0.129587	0.331957	-0.390373	0.696261	0.867803
Chr3:6217499-6217519	miR3440b-5p	2.88894	0	0.989798	2.81252	1.07167	6.07554	0.80758	0.663242	1.21762	0.223367	0.417599
Chr2:16062023-16062043	miR390a-3p	274.45	365.807	218.745	232.502	175.754	125.156	-0.652193	0.291195	-2.23971	0.0251095	0.0887197
Chr2:16061971-16061991	miR390a-5p	676.976	503.343	706.716	581.254	449.031	433.793	-0.349769	0.279115	-1.25313	0.210157	0.401633
Chr5:23637034-23637053	miR390b-3p	81.8534	101.242	50.4797	58.1254	53.5836	35.2381	-0.622745	0.320495	-1.94307	0.0520076	0.152911
Chr5:23636961-23636981	miR390b-5p	187.781	126.074	190.041	134.063	93.2355	117.865	-0.517693	0.294604	-1.75725	0.0788757	0.213233
Chr5:24293211-24293231	miR391-3p	925.425	461.318	369.195	432.19	428.669	236.946	-0.626461	0.36312	-1.72522	0.0844881	0.216895
Chr5:24293160-24293180	miR391-5p	260.005	170.009	124.715	172.501	167.181	92.3482	-0.332368	0.353208	-0.940998	0.346706	0.567937
Chr4:2179089-2179109	miR3932a	15.4077	14.3266	14.847	12.1876	21.4334	15.7964	0.125047	0.47789	0.261665	0.79358	0.904939
Chr4:7890590-7890610	miR3932b-3p	206.078	229.226	162.327	165.939	260.416	132.447	-0.0908282	0.322209	-0.281893	0.778026	0.902544
Chr4:7890695-7890715	miR3932b-5p	2298.64	7781.28	4543.17	4335.97	6546.85	2837.28	-0.0822125	0.424956	-0.193461	0.846598	0.933428
Chr5:15758111-15758131	miR3933	0	0	0.989798	0.937506	2.14334	0	0.455181	0.593914	0.76641	0.443432	NA
Chr2:16652205-16652225	miR393a-3p	26.9635	31.5186	30.6837	17.8126	33.2218	12.1511	-0.450559	0.373328	-1.20687	0.227482	0.42072
Chr2:16652111-16652132	miR393a-5p	0.962982	0	0.989798	0	1.07167	0	-0.227569	0.641141	-0.354944	0.722631	NA
Chr3:20691778-20691798	miR393b-3p	1382.84	2316.14	2134.01	2293.14	1780.05	1656.19	-0.0245053	0.285601	-0.0858026	0.931623	0.971147
Chr3:20691657-20691678	miR393b-5p	42.3712	6.68576	5.93879	6.56255	19.2901	21.8719	-0.166636	0.5443	-0.306147	0.759492	0.88895
Chr1:7058207-7058226	miR394a	598.012	155.683	321.684	90.9381	270.061	356.027	-0.510288	0.440725	-1.15784	0.24693	0.442482
Chr1:28568897-28568917	miR394b-3p	0.962982	0	1.9796	2.81252	2.14334	2.43022	0.783211	0.676495	1.15775	0.246967	0.442482
Chr1:28568821-28568840	miR394b-5p	2335.23	737.344	1530.23	686.255	1980.45	2584.53	0.168902	0.425519	0.396931	0.691418	0.864901
Chr1:9363206-9363226	miR395a	40.4452	209.169	466.195	0	0	0	-5.47981	0.560961	-9.7686	1.53554e-22	1.76075e-20
Chr1:9364540-9364560	miR395b	0	0	0	0	0	0	0	0.686491	0	1	1
Chr1:9367149-9367169	miR395c	33.7044	130.85	307.827	76.8755	80.3754	89.918	-0.841251	0.498893	-1.68623	0.0917509	0.228712
Chr1:26269989-26270009	miR395d	0	0	0	0	0	1.21511	0.255175	0.619179	0.412119	0.680252	0.857167
Chr1:26272786-26272806	miR395e	0	0	0	341.252	365.44	619.705	7.44544	0.560467	13.2843	2.85374e-40	9.81686e-38
Chr1:26273939-26273959	miR395f	163.707	551.098	1201.62	487.503	457.604	533.432	-0.32969	0.448536	-0.735035	0.462318	0.696814
Chr2:4142331-4142351	miR396a-3p	1562.92	3571.15	4227.43	2503.14	1356.74	1053.5	-0.831178	0.431333	-1.927	0.0539797	0.156109
Chr2:4142443-4142463	miR396a-5p	18643.3	6867.24	7256.21	7628.49	5049.72	9453.54	-0.530781	0.332115	-1.59818	0.110003	0.252272
Chr5:13611904-13611924	miR396b-3p	374.6	808.978	914.574	521.254	305.427	247.882	-0.832365	0.475391	-1.7509	0.0799625	0.213233
Chr5:13611808-13611828	miR396b-5p	26768	15964.7	15355.7	36254.3	26941.8	36978.2	0.759419	0.248957	3.0504	0.00228535	0.0117337
Chr4:2625960-2625980	miR397a	3.85193	6.68576	1.9796	1.87501	2.14334	0	-1.03674	0.66727	-1.55371	0.120254	0.273955
Chr4:7878730-7878750	miR397b	7.70385	6.68576	3.95919	1.87501	2.14334	0	-1.46321	0.611858	-2.39141	0.0167836	0.0679244
Chr2:1041012-1041032	miR398a-3p	113.632	89.7803	181.133	117.188	176.826	37.6683	-0.178138	0.498617	-0.357265	0.720893	0.880897
Chr2:1040948-1040968	miR398a-5p	52.964	47.7555	44.5409	92.8131	109.311	71.6914	0.788347	0.462923	1.70298	0.0885724	0.224036
Chr5:4691107-4691127	miR398b-3p	562.381	1167.14	1097.69	705.942	1571.07	433.793	-0.0536297	0.43177	-0.124209	0.90115	0.955362
Chr5:4691033-4691053	miR398b-5p	4040.67	3689.59	5487.44	8608.18	9715.78	6865.36	0.89454	0.264035	3.38796	0.000704147	0.0049434
Chr5:4694778-4694798	miR398c-3p	239.782	490.926	453.328	281.252	604.423	150.673	-0.168432	0.444246	-0.379141	0.704583	0.871858
Chr5:4694705-4694725	miR398c-5p	1875.89	1646.61	2461.63	3208.15	3579.39	2537.15	0.613647	0.272443	2.25239	0.0242979	0.0887197
Chr1:10227165-10227185	miR399a	1.92596	6.68576	2.96939	18.7501	9.64505	27.9475	1.84323	0.531212	3.46986	0.000520722	0.00398063
Chr1:23345387-23345407	miR399b	86.6683	220.63	549.338	453.753	406.164	348.736	0.440432	0.435292	1.01181	0.31163	0.530696
Chr5:24962568-24962588	miR399c-3p	439.12	1283.67	2883.28	747.193	741.597	635.501	-0.99663	0.435566	-2.28813	0.0221302	0.0855369
Chr5:24962497-24962517	miR399c-5p	2.88894	2.86533	4.94899	3.75003	2.14334	8.50575	0.305474	0.58956	0.51814	0.604361	0.83494
Chr2:14442988-14443008	miR399d	0	0	2.96939	0.937506	2.14334	0	0.0347634	0.657859	0.0528431	0.957857	NA
Chr2:14443582-14443602	miR399e	0	0	0	0	0	0	NA	NA	NA	NA	NA
Chr2:14445084-14445104	miR399f	1.92596	0.955109	4.94899	0.937506	2.14334	2.43022	-0.317513	0.674537	-0.470713	0.637846	0.843919
Chr1:11785947-11785967	miR400	136.743	53.4861	26.7246	45.0003	23.5768	36.4532	-0.912728	0.450252	-2.02715	0.0426469	0.133368
Chr4:5020359-5020379	miR401	1.92596	0.955109	0	0.937506	0	0	-0.405272	0.611058	-0.66323	0.507183	NA
Chr1:29016586-29016607	miR402	27.9265	10.5062	6.92859	8.43756	28.9352	14.5813	0.162848	0.464902	0.350285	0.726125	0.880897
Chr2:19415154-19415174	miR403-3p	17077.5	12752.6	12118.1	11928.8	16334.4	15097.7	0.0468889	0.182729	0.256604	0.797484	0.904939
Chr2:19415077-19415098	miR403-5p	695.273	855.778	906.655	511.879	282.922	431.363	-0.940333	0.334368	-2.81227	0.00491928	0.0238343
Chr1:11230574-11230597	miR404	1.92596	3.82044	2.96939	2.81252	1.07167	1.21511	-0.467517	0.638254	-0.732494	0.463867	0.696814
Chr2:9635001-9635024	miR405a	0.962982	1.91022	0	0.937506	0	1.21511	-0.175315	0.687896	-0.254857	0.798834	NA
Chr5:20632583-20632606	miR405b	3.85193	7.64087	10.8878	5.62504	1.07167	4.86043	-0.733976	0.567207	-1.29402	0.195659	0.38461
Chr4:2789670-2789693	miR405d	5.77789	7.64087	3.95919	1.87501	4.28669	2.43022	-0.754105	0.593977	-1.26959	0.204232	0.392491
Chr1:19430151-19430171	miR406	47.1861	42.0248	42.5613	31.8752	46.0819	68.046	0.126477	0.293769	0.430531	0.666809	0.852722
Chr2:13866276-13866296	miR407	11.5558	17.192	21.7756	6.56255	12.8601	13.3662	-0.571985	0.432022	-1.32397	0.185513	0.379859
Chr2:19319933-19319953	miR408-3p	112.669	177.65	118.776	213.751	302.212	117.865	0.579161	0.373971	1.54868	0.121459	0.27488
Chr2:19319866-19319886	miR408-5p	143.484	233.047	109.868	413.44	250.771	125.156	0.643596	0.379067	1.69784	0.0895373	0.224824
Chr1:23058039-23058059	miR413	0	0	0	0	0	0	NA	NA	NA	NA	NA
Chr1:25137519-25137539	miR414	0.962982	0	0	0	0	0	-0.0526262	0.337806	-0.155788	0.8762	NA
Chr1:27987018-27987038	miR415	0	0	0	0	0	0	NA	NA	NA	NA	NA
Chr2:7008576-7008596	miR416	3.85193	11.4613	17.8164	8.43756	5.35836	6.07554	-0.613587	0.506208	-1.21213	0.225464	0.419242
Chr2:13708767-13708787	miR417	0	0	0	0	0	0	NA	NA	NA	NA	NA
Chr3:6516265-6516285	miR418	0	0	0	0	0	0	NA	NA	NA	NA	NA
Chr4:15660373-15660393	miR419	0	0	0	0	0	0	NA	NA	NA	NA	NA
Chr5:25230644-25230664	miR420	0	0	0	0	0	0	NA	NA	NA	NA	NA
Chr4:8460536-8460557	miR4221	42.3712	46.8004	30.6837	69.3755	79.3038	57.1101	0.736562	0.328553	2.24183	0.0249721	0.0887197
Chr1:22372690-22372710	miR4227	0	0	0	0	0	0	0	0.337806	0	1	NA
Chr1:28889481-28889501	miR4228-3p	17.3337	19.1022	23.7552	16.8751	35.3652	17.0115	0.187224	0.376117	0.49778	0.618639	0.837818
Chr1:28889395-28889415	miR4228-5p	2.88894	4.77555	6.92859	10.3126	1.07167	10.936	0.493476	0.556329	0.887022	0.375067	0.601969
Chr4:11368772-11368792	miR4239	0	0.955109	1.9796	0.937506	1.07167	0	-0.181503	0.60953	-0.297776	0.765874	NA
Chr4:10711712-10711732	miR4240	0	0	0	0	0	0	NA	NA	NA	NA	NA
Chr5:19567227-19567247	miR4243	0	0	0	0	0	0	0	0.337806	0	1	NA
Chr5:21161609-21161629	miR4245	61.6308	47.7555	43.5511	40.3128	30.0068	44.959	-0.386786	0.314713	-1.22901	0.219067	0.411797
Chr1:22107359-22107379	miR426	0.962982	0.955109	0	0	0	0	-0.341075	0.542425	-0.628797	0.529482	NA
Chr4:1528148-1528168	miR447a.2-3p	1121.87	1446.99	1269.91	1752.2	1962.23	1953.89	0.553087	0.173163	3.19402	0.00140307	0.00846764
Chr4:1528190-1528211	miR447a-3p	729.94	877.745	1309.5	1268.45	1288.15	1462.99	0.448328	0.2379	1.88452	0.0594947	0.167755
Chr4:1535482-1535503	miR447b	47.1861	52.531	79.1839	0	0	0	-5.46804	0.585165	-9.34444	9.23785e-21	6.35564e-19
Chr4:1523362-1523383	miR447c-3p	0	0	0	0.937506	1.07167	0	0.313121	0.494608	0.63307	0.526688	NA
Chr4:1523445-1523465	miR447c-5p	0.962982	0	0	0.937506	0	0	0.00904849	0.337806	0.026786	0.97863	NA
Chr1:4182143-4182164	miR472-3p	43.3342	42.9799	20.7858	41.2503	27.8635	24.3022	-0.172061	0.376861	-0.456563	0.647985	0.84595
Chr1:4182266-4182286	miR472-5p	343.784	406.877	429.572	513.754	733.024	750.937	0.736326	0.23159	3.17944	0.00147559	0.008682
Chr2:8432747-8432767	miR5012	139.632	50.6208	65.3267	62.8129	60.0137	59.5403	-0.452669	0.353555	-1.28034	0.200427	0.389531
Chr2:7166868-7166888	miR5013	1.92596	0	0	0	1.07167	0	-0.224959	0.629336	-0.357454	0.720752	NA
Chr1:24554011-24554031	miR5014a-3p	27.9265	22.9226	17.8164	14.0626	7.50171	19.4417	-0.693766	0.389631	-1.78057	0.0749827	0.208016
Chr1:24553930-24553950	miR5014a-5p	21.1856	8.59598	6.92859	5.62504	7.50171	8.50575	-0.665764	0.474063	-1.40438	0.160206	0.340615
Chr1:24605527-24605547	miR5014b	192.596	178.605	167.276	196.876	229.338	247.882	0.315402	0.181559	1.73719	0.082354	0.216258
Chr5:20554975-20554995	miR5015	1.92596	0.955109	0	0	0	0	-0.404462	0.488819	-0.827427	0.407995	NA
Chr2:9920152-9920172	miR5016	0	0	0	0	0	0	0	0.415248	0	1	NA
Chr4:11962960-11962980	miR5017-3p	2.88894	2.86533	0.989798	0.937506	2.14334	0	-0.632753	0.688126	-0.919532	0.357818	NA
Chr4:11963005-11963025	miR5017-5p	0	0	0	0	0	0	NA	NA	NA	NA	NA
Chr1:24543961-24543984	miR5018	0	0	0	0	0	0	0	0.34119	0	1	NA
Chr2:10403335-10403355	miR5019	0	0	0	0	0	0	0	0.51959	0	1	NA
Chr4:6791401-6791421	miR5020a	7.70385	6.68576	9.89798	10.3126	6.43003	6.07554	-0.0626568	0.509582	-0.122957	0.902141	0.955362
Chr4:6787108-6787128	miR5020b	62.5938	127.985	123.725	105.001	111.454	97.2086	-0.00223535	0.314448	-0.00710881	0.994328	1
Chr2:4770550-4770570	miR5020c	1.92596	3.82044	4.94899	1.87501	6.43003	4.86043	0.208071	0.608375	0.34201	0.732343	0.881011
Chr2:11974822-11974841	miR5021	0	0	0	0	0	0	NA	NA	NA	NA	NA
Chr1:22372479-22372499	miR5022	0	0	0	0	0	0	NA	NA	NA	NA	NA
Chr3:5497070-5497090	miR5023	0	0	0.989798	0	0	1.21511	0.0208937	0.489757	0.0426614	0.965971	NA
Chr1:16766285-16766305	miR5024-3p	4.81491	15.2817	16.8266	7.50005	8.57338	8.50575	-0.503844	0.51588	-0.976669	0.328733	0.547907
Chr1:16766388-16766409	miR5024-5p	9.62982	12.4164	9.89798	6.56255	5.35836	7.29065	-0.636463	0.453416	-1.40371	0.160406	0.340615
Chr1:16993913-16993933	miR5025	0.962982	0	0	0	0	0	-0.171098	0.560158	-0.305446	0.760027	NA
Chr4:7844612-7844632	miR5026	28992.5	22230.2	26424.6	20069.2	30947.8	32718	0.103634	0.297129	0.348783	0.727252	0.880897
Chr5:10943923-10943943	miR5027	16.3707	19.1022	25.7348	35.6252	34.2935	24.3022	0.595905	0.342383	1.74046	0.0817776	0.216258
Chr4:6546769-6546789	miR5028	0.962982	4.77555	2.96939	0	1.07167	1.21511	-1.11494	0.685028	-1.62758	0.103613	0.242469
Chr5:12268544-12268564	miR5029	5.77789	10.5062	5.93879	9.37506	4.28669	3.64532	-0.275498	0.536617	-0.513397	0.607674	0.836159
Chr2:10027010-10027030	miR5595a	55.8529	37.2493	41.5715	14.0626	22.5051	25.5173	-1.05443	0.36226	-2.91071	0.0036061	0.0179782
Chr5:17985881-17985901	miR5628	0.962982	0	0.989798	1.87501	0	0	0.0257563	0.668368	0.0385361	0.96926	NA
Chr5:3802933-3802954	miR5629	52.964	35.339	59.3879	84.3756	132.887	128.801	1.16597	0.298851	3.90151	9.55963e-05	0.00109617
Chr1:12011199-12011219	miR5630a	0	0	0	0	1.07167	0	0.212359	0.543716	0.39057	0.696115	NA
Chr1:12023573-12023593	miR5630b	1.92596	0	0.989798	0.937506	0	0	-0.353562	0.553492	-0.638785	0.522963	NA
Chr5:7122566-7122586	miR5631	1.92596	0.955109	0.989798	0	0	0	-0.802999	0.586812	-1.36841	0.171184	NA
Chr2:8392457-8392477	miR5632-3p	2.88894	6.68576	3.95919	6.56255	6.43003	7.29065	0.467016	0.579536	0.805844	0.420333	0.648148
Chr2:8392588-8392608	miR5632-5p	1.92596	2.86533	7.91839	4.68753	10.7167	4.86043	0.53945	0.551637	0.977908	0.32812	0.547907
Chr3:19544785-19544805	miR5633	11.5558	11.4613	10.8878	8.43756	7.50171	8.50575	-0.417223	0.454187	-0.918616	0.358297	0.578658
Chr4:14982322-14982342	miR5634	27.9265	35.339	157.378	46.8753	22.5051	132.447	-0.0933493	0.636952	-0.146556	0.883482	0.949743
Chr5:6926272-6926292	miR5635a	19.2596	13.3715	21.7756	16.8751	17.1468	25.5173	0.109637	0.350936	0.312413	0.754727	0.88895
Chr1:20622562-20622582	miR5635b	103.039	118.434	118.776	137.813	117.884	159.179	0.277758	0.197692	1.405	0.16002	0.340615
Chr4:13316774-13316794	miR5635c	36.5933	41.0697	36.6225	35.6252	34.2935	26.7324	-0.22338	0.285169	-0.783326	0.433436	0.659743
Chr4:1024077-1024097	miR5635d	38.5193	37.2493	42.5613	39.3753	33.2218	46.1741	0.00128652	0.278731	0.00461563	0.996317	1
Chr1:18549963-18549983	miR5636	27.9265	26.7431	16.8266	23.4377	21.4334	20.6568	-0.11089	0.421725	-0.262944	0.792594	0.904939
Chr2:12270341-12270361	miR5637	18.2966	2.86533	10.8878	11.2501	8.57338	7.29065	-0.190789	0.477748	-0.399351	0.689634	0.864901
Chr3:15336777-15336797	miR5638a	0	0.955109	0.989798	0	0	2.43022	0.0731355	0.643675	0.113622	0.909538	NA
Chr5:14100017-14100037	miR5638b	0.962982	0.955109	1.9796	0	1.07167	0	-0.663629	0.665176	-0.997673	0.318438	NA
Chr2:10357137-10357160	miR5639-3p	3.85193	4.77555	8.90818	2.81252	3.21502	4.86043	-0.566351	0.593483	-0.954284	0.33994	0.559518
Chr2:10356784-10356804	miR5639-5p	0.962982	1.91022	0.989798	3.75003	3.21502	8.50575	1.24719	0.648532	1.9231	0.0544675	0.15614
Chr1:1653539-1653559	miR5640	44.2972	21.0124	31.6735	16.8751	26.7918	18.2266	-0.60909	0.351402	-1.73331	0.0830399	0.216407
Chr5:9023268-9023288	miR5641	11.5558	8.59598	8.90818	9.37506	23.5768	17.0115	0.687015	0.447723	1.53446	0.124915	0.280856
Chr3:14197116-14197135	miR5642a	0	0	0	0	0	0	NA	NA	NA	NA	NA
Chr2:3145-3164	miR5642b	119.41	163.324	136.592	423.753	351.509	249.097	1.24392	0.258892	4.8048	1.54906e-06	2.96042e-05
Chr5:11667857-11667877	miR5643a	32.7414	42.9799	38.6021	40.3128	24.6485	42.5288	-0.0855717	0.32569	-0.26274	0.792751	0.904939
Chr5:11757142-11757162	miR5643b	0	0	0	0	0	0	NA	NA	NA	NA	NA
Chr5:16649996-16650015	miR5644	109.78	171.92	177.174	164.064	240.055	212.644	0.404614	0.300555	1.34622	0.178231	0.369346
Chr3:17418820-17418839	miR5645a	88.5943	120.344	129.664	120.938	169.324	128.801	0.298998	0.226962	1.31739	0.187706	0.37991
Chr4:4889487-4889506	miR5645b	18.2966	29.6084	11.8776	32.8127	38.5802	35.2381	0.778034	0.347775	2.23718	0.0252748	0.0887197
Chr3:14742776-14742796	miR5645c	4.81491	8.59598	9.89798	3.75003	5.35836	4.86043	-0.632962	0.540768	-1.17049	0.241805	0.44011
Chr1:16116608-16116627	miR5645d	57.7789	81.1843	73.2451	68.438	83.5904	87.4878	0.164665	0.252404	0.652387	0.514151	0.750995
Chr4:5321255-5321274	miR5645e	19.2596	26.7431	31.6735	31.8752	19.2901	24.3022	-0.0311732	0.347415	-0.089729	0.928503	0.970835
Chr5:14947080-14947099	miR5645f	193.559	267.431	264.276	300.002	286.137	318.358	0.312019	0.190919	1.6343	0.102196	0.242469
Chr2:3517383-3517402	miR5646	0	0.955109	0.989798	0.937506	0	0	-0.247529	0.64751	-0.382278	0.702255	NA
Chr1:22084310-22084330	miR5647	5.77789	2.86533	1.9796	0	4.28669	3.64532	-0.347365	0.640189	-0.542597	0.587407	0.821415
Chr1:11499747-11499767	miR5648-3p	5.77789	2.86533	1.9796	3.75003	5.35836	2.43022	0.0954813	0.602882	0.158375	0.874161	0.945634
Chr1:11499534-11499555	miR5648-5p	2.88894	5.73066	15.8368	11.2501	18.2184	12.1511	0.668284	0.460382	1.45158	0.146617	0.325395
Chr1:21360223-21360243	miR5649a	4.81491	0.955109	3.95919	1.87501	1.07167	3.64532	-0.411686	0.638532	-0.644739	0.519096	0.750995
Chr1:21360159-21360179	miR5649b	0	2.86533	1.9796	0.937506	1.07167	1.21511	-0.303489	0.682394	-0.444742	0.656506	NA
Chr2:19686959-19686979	miR5650	2.88894	11.4613	0	7.50005	6.43003	0	-0.0121012	0.650368	-0.0186067	0.985155	1
Chr3:17178489-17178509	miR5651	18.2966	20.0573	25.7348	32.8127	19.2901	18.2266	0.1329	0.402095	0.330518	0.741009	0.881011
Chr1:23413402-23413422	miR5652	208.004	413.562	382.062	445.316	414.737	749.722	0.647456	0.296575	2.18311	0.029028	0.0978983
Chr1:19026915-19026938	miR5653	36.5933	74.4985	68.2961	26.2502	20.3618	14.5813	-1.44485	0.322317	-4.48269	7.37073e-06	0.00012074
Chr1:11786348-11786370	miR5654-3p	103.039	103.152	112.837	127.501	75.0171	145.813	0.117352	0.348554	0.336683	0.736356	0.881011
Chr1:11786294-11786313	miR5654-5p	3.85193	3.82044	3.95919	1.87501	3.21502	4.86043	-0.178741	0.551522	-0.324086	0.745873	0.881719
Chr2:18902623-18902643	miR5655	1.92596	3.82044	0.989798	2.81252	7.50171	7.29065	1.02626	0.61324	1.6735	0.0942285	0.233199
Chr1:1727351-1727371	miR5656	14.4447	13.3715	10.8878	19.6876	17.1468	13.3662	0.354947	0.378789	0.937058	0.348729	0.568544
Chr5:9789642-9789662	miR5657	7.70385	15.2817	11.8776	24.3752	18.2184	18.2266	0.744874	0.374975	1.98646	0.0469819	0.140537
Chr4:18485509-18485529	miR5658	0	1.91022	0.989798	0	0	1.21511	-0.192392	0.427883	-0.449636	0.652973	NA
Chr5:16409804-16409826	miR5659	73.1866	117.478	117.786	121.876	132.887	131.232	0.312978	0.239599	1.30626	0.191464	0.380715
Chr4:5292748-5292768	miR5660	0	0	0.989798	0	0	0	-0.0526262	0.337806	-0.155788	0.8762	NA
Chr4:10449331-10449351	miR5661	5.77789	7.64087	6.92859	0.937506	9.64505	6.07554	-0.259919	0.540114	-0.48123	0.630353	0.840471
Chr2:16798851-16798870	miR5662	3.85193	8.59598	1.9796	4.68753	5.35836	6.07554	0.115865	0.545077	0.212566	0.831665	0.923375
Chr1:18686859-18686879	miR5663-3p	139.632	135.626	122.735	117.188	129.672	167.685	0.0524021	0.21826	0.24009	0.810261	0.910881
Chr1:18686942-18686962	miR5663-5p	154.077	136.581	129.664	135.001	109.311	170.115	-0.0237359	0.205732	-0.115373	0.90815	0.955362
Chr1:17386813-17386833	miR5664	0.962982	0	0	0	1.07167	0	0.0410299	0.622728	0.0658875	0.947467	NA
Chr5:19499093-19499113	miR5665	23.1116	38.2044	37.6123	43.1253	42.8669	44.959	0.384566	0.299227	1.2852	0.198723	0.388413
Chr1:12035115-12035135	miR5666	2.88894	1.91022	0.989798	4.68753	2.14334	0	0.191091	0.681685	0.280321	0.779231	0.902544
Chr2:10026979-10026999	miR5995b	98.2241	65.9025	63.3471	33.7502	65.372	37.6683	-0.696751	0.321123	-2.16973	0.0300273	0.099321
Chr4:7882848-7882869	miR5996	506.528	601.719	526.573	658.13	653.72	477.537	0.12684	0.243587	0.520718	0.602563	0.83494
Chr3:10706868-10706888	miR5997	22.1486	13.3715	10.8878	10.3126	7.50171	9.72086	-0.675171	0.449561	-1.50184	0.133137	0.297398
Chr5:3247262-3247282	miR5998a	4.81491	0.955109	2.96939	2.81252	4.28669	1.21511	-0.038856	0.645158	-0.0602271	0.951975	0.983714
Chr5:3247378-3247398	miR5998b	1.92596	1.91022	0.989798	1.87501	0	1.21511	-0.283234	0.681876	-0.415375	0.677868	0.857167
Chr1:7400952-7400972	miR5999	1.92596	0	0	1.87501	3.21502	3.64532	1.13022	0.686904	1.64538	0.0998913	NA
Chr3:19659381-19659402	miR771	2.88894	2.86533	2.96939	1.87501	1.07167	1.21511	-0.67897	0.663189	-1.0238	0.305932	0.526203
Chr1:13067313-13067333	miR773a	106.891	72.5883	131.643	123.751	58.942	53.4647	-0.359867	0.367513	-0.979196	0.327483	0.547907
Chr1:13050725-13050745	miR773b-3p	2.88894	3.82044	1.9796	2.81252	2.14334	1.21511	-0.335732	0.663264	-0.506181	0.612729	0.836626
Chr1:13050784-13050803	miR773b-5p	3.85193	3.82044	2.96939	2.81252	10.7167	3.64532	0.523017	0.644042	0.812085	0.416743	0.646026
Chr1:22150005-22150025	miR774a	0	0	0	0	0	0	0	0.337806	0	1	NA
Chr1:22150224-22150244	miR774b-3p	0	0	0	0	0	0	NA	NA	NA	NA	NA
Chr1:22150152-22150172	miR774b-5p	0	0	0	0	0	0	NA	NA	NA	NA	NA
Chr1:29422546-29422565	miR775	630.753	529.131	488.96	425.628	461.891	306.207	-0.453766	0.208535	-2.17597	0.0295576	0.0987168
Chr1:22795699-22795719	miR776	0.962982	0.955109	0.989798	0.937506	1.07167	0	-0.195176	0.681448	-0.286413	0.774562	NA
Chr1:26638083-26638104	miR777	2.88894	2.86533	3.95919	0	0	4.86043	-0.681965	0.64811	-1.05224	0.292691	0.508514
Chr2:17349548-17349568	miR778	0	0	0	0	0	0	0	0.337806	0	1	NA
Chr2:9560902-9560922	miR779.1	98.2241	44.8901	43.5511	81.5631	82.5188	41.3137	0.131648	0.372632	0.353292	0.72387	0.880897
Chr2:9560866-9560886	miR779.2	317.784	291.308	267.246	797.818	1131.69	629.426	1.47448	0.291976	5.04999	4.41833e-07	1.01327e-05
Chr4:8504166-8504186	miR780.1	1.92596	1.91022	1.9796	0	5.35836	3.64532	0.367478	0.688983	0.533363	0.593782	0.826968
Chr4:8504145-8504165	miR780.2	1.92596	2.86533	0.989798	0.937506	1.07167	1.21511	-0.422056	0.688664	-0.612861	0.539968	0.770743
Chr1:7423523-7423543	miR781a	244.597	154.728	204.888	352.502	458.676	424.073	1.00151	0.22933	4.36712	1.25895e-05	0.000188295
Chr1:7423585-7423605	miR781b	271.561	205.348	199.939	401.253	539.051	481.183	1.04216	0.217602	4.78931	1.67355e-06	3.03e-05
Chr3:5500048-5500068	miR782	0.962982	2.86533	0	0	2.14334	2.43022	0.0920235	0.681191	0.135092	0.892539	NA
Chr2:16588077-16588100	miR8121	67.4087	63.0372	59.3879	84.3756	93.2355	86.2727	0.458928	0.242039	1.89609	0.0579477	0.164744
Chr3:16538510-16538530	miR8165	80.8905	104.107	81.1635	95.6257	103.952	105.714	0.190172	0.229893	0.827217	0.408114	0.641056
Chr1:4525316-4525337	miR8166	16.3707	12.4164	12.8674	15.9376	17.1468	9.72086	0.0479485	0.402621	0.119091	0.905203	0.955362
Chr2:8894985-8895006	miR8167a	19.2596	19.1022	26.7246	12.1876	4.28669	4.86043	-1.37777	0.42846	-3.21563	0.00130157	0.00799535
Chr3:17469946-17469967	miR8167b	4.81491	10.5062	5.93879	1.87501	1.07167	0	-1.88105	0.615845	-3.05442	0.00225493	0.0117337
Chr3:18843649-18843670	miR8167c	20.2226	36.2942	42.5613	20.6251	32.1502	32.8079	-0.201619	0.365551	-0.551547	0.581259	0.81948
Chr5:7057210-7057231	miR8167d	7.70385	42.0248	40.5817	21.5626	23.5768	24.3022	-0.343994	0.428455	-0.80287	0.42205	0.648148
Chr5:23431703-23431724	miR8167e	0	0	0	0	0	0	NA	NA	NA	NA	NA
Chr5:24002239-24002260	miR8167f	115.558	203.438	205.878	172.501	190.758	193.202	0.0808799	0.246387	0.328263	0.742713	0.881011
Chr2:5080690-5080710	miR8168	13.4817	9.55109	16.8266	1.87501	6.43003	1.21511	-1.66752	0.504123	-3.30777	0.000940421	0.00634323
Chr3:8836359-8836379	miR8169	167.559	298.949	323.664	255.939	267.918	267.324	0.00171433	0.236748	0.00724116	0.994222	1
Chr2:14100079-14100099	miR8170-3p	30.8154	41.0697	35.6327	9.37506	24.6485	14.5813	-1.0711	0.375467	-2.8527	0.00433491	0.021303
Chr2:14100020-14100040	miR8170-5p	0.962982	0	0	0	0	0	-0.0526262	0.337806	-0.155788	0.8762	NA
Chr2:16890466-16890486	miR8171	9.62982	11.4613	15.8368	10.3126	12.8601	20.6568	0.205201	0.418421	0.490418	0.623838	0.838282
Chr4:7102572-7102592	miR8172	50.075	66.8576	72.2553	32.8127	50.3686	55.895	-0.438018	0.268175	-1.63333	0.1024	0.242469
Chr5:7478572-7478592	miR8173	68.3717	120.344	86.1124	130.313	184.328	106.929	0.57699	0.345633	1.66937	0.0950435	0.233535
Chr3:16589431-16589451	miR8174	52.001	148.042	134.613	74.063	113.597	85.0575	-0.275897	0.351803	-0.784238	0.4329	0.659743
Chr2:3740938-3740957	miR8175	17.3337	25.7879	28.7041	14.0626	9.64505	24.3022	-0.526226	0.42122	-1.24929	0.211559	0.402079
Chr4:11795199-11795219	miR8176	0	1.91022	0.989798	1.87501	1.07167	1.21511	0.265152	0.685709	0.386684	0.69899	NA
Chr5:9362634-9362655	miR8177	75.1126	75.4536	66.3165	46.8753	50.3686	68.046	-0.383846	0.275232	-1.39462	0.163129	0.344273
Chr4:18087285-18087305	miR8178	8.66683	20.0573	16.8266	11.2501	24.6485	12.1511	0.0678085	0.419024	0.161825	0.871444	0.945634
Chr4:7161930-7161950	miR8179	4.81491	4.77555	8.90818	13.1251	10.7167	9.72086	0.749728	0.458202	1.63624	0.101789	0.242469
Chr2:2063980-2063998	miR8180	37.5563	30.5635	30.6837	15.9376	10.7167	14.5813	-1.17324	0.361427	-3.24613	0.00116987	0.00731699
Chr5:21641289-21641308	miR8181	7.70385	1.91022	1.9796	0.937506	1.07167	2.43022	-0.900058	0.688038	-1.30815	0.190822	0.380715
Chr3:22678166-22678187	miR8182	0.962982	1.91022	0.989798	0	0	0	-1.01835	0.662373	-1.53743	0.124188	NA
Chr3:11747799-11747819	miR8183	32.7414	53.4861	75.2247	61.8754	67.5154	54.6799	0.177807	0.353838	0.502509	0.615309	0.836626
Chr5:3311974-3311994	miR8184	0	0	0	0.937506	1.07167	0	0.456786	0.572371	0.798059	0.424836	NA
Chr5:897067-897087	miR822-3p	86.6683	63.0372	55.4287	44.0628	16.0751	27.9475	-1.11962	0.358398	-3.12395	0.00178441	0.00990058
Chr5:897287-897307	miR822-5p	1797.89	665.711	936.349	550.316	606.567	871.232	-0.711235	0.291566	-2.43936	0.0147133	0.0609804
Chr3:4496826-4496846	miR823	100.15	92.6456	88.092	42.1878	43.9386	51.0345	-1.00068	0.265208	-3.77317	0.000161187	0.00154023
Chr4:12625721-12625741	miR824-3p	276.376	142.311	113.827	148.126	110.382	150.673	-0.359859	0.309993	-1.16086	0.245698	0.442482
Chr4:12625128-12625148	miR824-5p	801.201	339.064	267.246	224.064	184.328	278.26	-0.978585	0.315983	-3.09695	0.00195523	0.0103477
Chr2:11159774-11159794	miR825	232.079	495.702	353.358	564.379	537.98	471.462	0.520073	0.269914	1.92681	0.0540029	0.156109
Chr4:1340528-1340548	miR826a	0	0.955109	0.989798	0	0	0	-0.536193	0.647675	-0.827873	0.407742	NA
Chr4:1340582-1340602	miR826b	0	0	0.989798	0	0	0	-0.0526262	0.337806	-0.155788	0.8762	NA
Chr3:22122811-22122831	miR827	12.5188	1.91022	8.90818	4.68753	6.43003	4.86043	-0.382515	0.577669	-0.66217	0.507862	0.746601
Chr4:13847020-13847041	miR828	1.92596	0.955109	3.95919	0	1.07167	0	-1.04941	0.65324	-1.60647	0.108171	0.251424
Chr1:11834094-11834117	miR829-3p.1	16.3707	17.192	5.93879	25.3127	34.2935	17.0115	0.876655	0.391136	2.2413	0.0250064	0.0887197
Chr1:11834073-11834093	miR829-3p.2	7.70385	5.73066	7.91839	8.43756	8.57338	6.07554	0.104582	0.501458	0.208555	0.834795	0.923375
Chr1:11834153-11834173	miR829-5p	51.038	39.1595	38.6021	60.0004	52.5119	122.726	0.801725	0.352921	2.27169	0.0231055	0.0883144
Chr1:4820406-4820426	miR830-3p	30.8154	12.4164	12.8674	6.56255	8.57338	10.936	-0.998298	0.425892	-2.34401	0.0190774	0.0754325
Chr1:4820473-4820494	miR830-5p	9.62982	3.82044	4.94899	7.50005	2.14334	8.50575	-0.0217398	0.541706	-0.0401321	0.967988	0.993993
Chr2:10247390-10247411	miR831-3p	7.70385	22.9226	15.8368	5.62504	5.35836	1.21511	-1.52881	0.561076	-2.72479	0.00643424	0.0307414
Chr2:10247259-10247280	miR831-5p	0	0	0	0.937506	0	0	0.0707232	0.337806	0.20936	0.834167	NA
Chr4:6413275-6413295	miR832-3p	0	0	0	0	0	0	NA	NA	NA	NA	NA
Chr4:6413059-6413079	miR832-5p	0	0	0	0.937506	0	0	0.0707232	0.337806	0.20936	0.834167	NA
Chr1:29525265-29525286	miR833a-3p	62.5938	63.0372	63.3471	62.8129	92.1638	75.3367	0.272849	0.248832	1.09652	0.272851	0.481338
Chr1:29525204-29525225	miR833a-5p	198.374	166.189	274.174	340.315	296.853	436.224	0.716332	0.279665	2.56139	0.0104254	0.0459785
Chr1:29525264-29525284	miR833b	61.6308	63.0372	63.3471	62.8129	93.2355	75.3367	0.286391	0.250376	1.14384	0.252689	0.448067
Chr5:2641477-2641497	miR834	3.85193	0	0	0	0	0	-0.671888	0.556088	-1.20824	0.226955	NA
Chr1:28544471-28544491	miR835-3p	4.81491	5.73066	2.96939	3.75003	9.64505	3.64532	0.264658	0.572001	0.462689	0.643588	0.8453
Chr1:28544784-28544804	miR835-5p	15.4077	14.3266	7.91839	7.50005	11.7884	13.3662	-0.198606	0.429523	-0.462387	0.643804	0.8453
Chr2:10634331-10634354	miR836	1.92596	1.91022	2.96939	2.81252	3.21502	0	-0.0787028	0.668773	-0.117682	0.906319	0.955362
Chr1:6521053-6521073	miR837-3p	81.8534	54.4412	55.4287	64.6879	64.3003	70.4763	0.0527204	0.309161	0.170527	0.864595	0.941205
Chr1:6520995-6521015	miR837-5p	20.2226	4.77555	2.96939	1.87501	3.21502	6.07554	-1.06146	0.605418	-1.75326	0.0795573	0.213233
Chr1:28635-28655	miR838	9.62982	3.82044	2.96939	2.81252	5.35836	7.29065	-0.0942087	0.512943	-0.183663	0.854278	0.938887
Chr1:25279138-25279158	miR839-5p	3.85193	0	0.989798	1.87501	0	1.21511	-0.2934	0.67568	-0.43423	0.664122	0.852455
Chr2:771385-771405	miR840-3p	140.595	95.5109	68.2961	87.1881	73.9454	59.5403	-0.435668	0.314144	-1.38684	0.16549	0.347126
Chr2:771492-771513	miR840-5p	130.965	138.491	104.919	195.939	256.13	193.202	0.730137	0.352754	2.06982	0.0384693	0.124193
Chr4:7885296-7885316	miR841a-3p	172.374	155.683	108.878	88.1256	71.8021	77.7669	-0.84157	0.267452	-3.14662	0.00165169	0.00931443
Chr4:7885393-7885413	miR841a-5p	171.411	285.578	206.868	283.127	245.413	216.289	0.162747	0.230664	0.705559	0.480463	0.715494
Chr4:2184420-2184440	miR841b-3p	55.8529	39.1595	41.5715	33.7502	25.7201	36.4532	-0.479178	0.33825	-1.41664	0.156589	0.340615
Chr4:2184325-2184345	miR841b-5p	86.6683	74.4985	120.755	187.501	112.526	212.644	0.81351	0.319963	2.54251	0.0110059	0.0473256
Chr1:22577194-22577214	miR842	4.81491	2.86533	1.9796	3.75003	2.14334	4.86043	0.105212	0.593983	0.177129	0.859407	0.940082
Chr3:17742147-17742167	miR843	243.634	732.569	266.256	613.129	502.614	308.637	0.177438	0.418147	0.424344	0.671315	0.855305
Chr2:9942202-9942222	miR844-3p	56.8159	20.0573	20.7858	31.8752	37.5085	57.1101	0.333467	0.376857	0.884863	0.37623	0.601969
Chr2:9942261-9942281	miR844-5p	35.6303	35.339	32.6633	30.9377	27.8635	40.0986	-0.0723208	0.285044	-0.253718	0.799713	0.904939
Chr4:12217457-12217477	miR845a	289.857	485.196	457.287	333.752	430.812	771.593	0.295194	0.351191	0.84055	0.4006	0.637992
Chr4:12214086-12214107	miR845b	4.81491	10.5062	12.8674	3.75003	5.35836	13.3662	-0.284263	0.597428	-0.475811	0.634209	0.842347
Chr1:22577662-22577682	miR846-3p	525.788	864.374	1222.4	1140.95	1253.86	1450.84	0.5301	0.299243	1.77147	0.0764828	0.209141
Chr1:22577426-22577446	miR846-5p	84.7424	96.466	55.4287	99.3757	155.393	142.168	0.706744	0.295422	2.39232	0.016742	0.0679244
Chr1:2165675-2165695	miR847	27.9265	21.9675	24.745	15.0001	19.2901	10.936	-0.660993	0.403463	-1.6383	0.101359	0.242469
Chr5:4479448-4479469	miR848	266.746	645.654	801.737	1007.82	2112.27	1139.77	1.21824	0.357087	3.41162	0.000645786	0.00462813
Chr3:16072500-16072520	miR849	35.6303	51.5759	41.5715	46.8753	65.372	40.0986	0.233493	0.287627	0.811789	0.416912	0.646026
Chr4:7845756-7845777	miR850	210.893	370.582	261.307	364.69	326.86	376.683	0.330213	0.250679	1.31728	0.187746	0.37991
Chr3:19659577-19659597	miR851-3p	4.81491	6.68576	2.96939	0.937506	3.21502	0	-1.1837	0.668477	-1.77074	0.0766038	0.209141
Chr3:19659646-19659666	miR851-5p	4.81491	1.91022	4.94899	5.62504	3.21502	4.86043	0.179067	0.606931	0.295037	0.767965	0.895526
Chr4:8336302-8336322	miR852	68.3717	109.838	132.633	128.438	100.737	103.284	0.0952587	0.283231	0.336328	0.736624	0.881011
Chr3:8346416-8346437	miR853	11.5558	3.82044	3.95919	2.81252	3.21502	0	-1.19026	0.598369	-1.98918	0.0466814	0.140537
Chr5:11847721-11847741	miR854a	0	1.91022	0.989798	2.81252	2.14334	0	0.413029	0.683258	0.604499	0.545512	NA
Chr5:11324568-11324588	miR854b	17.3337	35.339	31.6735	23.4377	19.2901	25.5173	-0.282837	0.39146	-0.722518	0.469976	0.70292
Chr5:11838098-11838118	miR854c	0.962982	1.91022	0.989798	4.68753	1.07167	2.43022	0.697048	0.669566	1.04104	0.297855	0.514885
Chr5:11690059-11690079	miR854d	4.81491	9.55109	11.8776	8.43756	7.50171	8.50575	-0.0903646	0.515437	-0.175316	0.860831	0.940082
Chr5:11942469-11942489	miR854e	6.74087	11.4613	7.91839	6.56255	6.43003	10.936	-0.131208	0.485522	-0.27024	0.786975	0.904939
Chr2:4674433-4674454	miR855	0	0.955109	0	0	1.07167	0	0.0394065	0.615267	0.0640478	0.948932	NA
Chr1:11957487-11957508	miR856	0.962982	0	0	0	0	1.21511	0.00904849	0.337806	0.026786	0.97863	NA
Chr4:7878198-7878218	miR857	1.92596	0	0.989798	0.937506	1.07167	0	-0.183648	0.669138	-0.274455	0.783735	NA
Chr1:26773695-26773715	miR858a	932.166	490.926	744.328	1744.7	1792.91	2280.76	1.38267	0.230741	5.9923	2.06898e-09	6.47027e-08
Chr1:26772907-26772927	miR858b	46.2231	20.0573	21.7756	40.3128	72.8737	57.1101	0.880092	0.345928	2.54415	0.0109544	0.0473256
Chr1:22149735-22149755	miR859	8.66683	5.73066	0.989798	4.68753	5.35836	3.64532	-0.132037	0.621976	-0.212286	0.831884	0.923375
Chr5:9098876-9098896	miR860	76.0755	45.8452	35.6327	74.063	85.7338	104.499	0.700935	0.312548	2.24265	0.0249197	0.0887197
Chr3:17838154-17838174	miR861-3p	35.6303	48.7106	39.5919	16.8751	26.7918	18.2266	-0.931294	0.345667	-2.69419	0.0070559	0.032661
Chr3:17838223-17838243	miR861-5p	26.9635	24.8328	19.796	15.9376	17.1468	19.4417	-0.425638	0.361733	-1.17667	0.239329	0.44011
Chr2:10718170-10718190	miR862-3p	7.70385	24.8328	22.7654	30.0002	30.0068	23.087	0.533115	0.418871	1.27274	0.20311	0.392491
Chr2:10718106-10718126	miR862-5p	32.7414	24.8328	25.7348	18.7501	23.5768	25.5173	-0.285695	0.344906	-0.828327	0.407485	0.641056
Chr4:7846835-7846855	miR863-3p	988.982	805.157	1134.31	1477.51	1968.66	2453.3	0.971686	0.264445	3.67443	0.000238381	0.00210265
Chr4:7846644-7846664	miR863-5p	3108.5	8225.4	5824.96	1587.2	3046.76	2154.39	-1.24468	0.353671	-3.51932	0.000432661	0.0035437
Chr1:6740569-6740590	miR864-3p	3.85193	1.91022	5.93879	2.81252	3.21502	3.64532	-0.198112	0.598036	-0.331271	0.74044	0.881011
Chr1:6740503-6740523	miR864-5p	9.62982	4.77555	1.9796	6.56255	6.43003	3.64532	0.0283839	0.547415	0.0518509	0.958648	0.98735
Chr5:5170097-5170117	miR865-3p	6.74087	0.955109	0.989798	0.937506	4.28669	2.43022	-0.133458	0.63828	-0.209089	0.834378	0.923375
Chr5:5169998-5170018	miR865-5p	379.415	257.879	270.215	313.127	581.918	414.352	0.501697	0.305847	1.64035	0.100932	0.242469
Chr5:16157838-16157857	miR866-3p	28.8894	52.531	55.4287	17.8126	43.9386	53.4647	-0.223444	0.451993	-0.494352	0.621057	0.837818
Chr5:16157911-16157931	miR866-5p	18.2966	12.4164	15.8368	17.8126	23.5768	31.5928	0.57005	0.429708	1.3266	0.184641	0.379859
Chr4:11375387-11375407	miR867	0	0	0	0	0	0	NA	NA	NA	NA	NA
Chr3:6488399-6488419	miR868-3p	0	0	0.989798	0	0	0	-0.0526262	0.337806	-0.155788	0.8762	NA
Chr3:6488287-6488307	miR868-5p	11.5558	7.64087	5.93879	15.0001	5.35836	13.3662	0.372668	0.457155	0.815191	0.414963	0.646026
Chr5:15891625-15891645	miR869.1	5.77789	22.9226	11.8776	15.0001	9.64505	8.50575	-0.234925	0.527516	-0.445343	0.656072	0.84595
Chr5:15891614-15891634	miR869.2	5.77789	22.9226	11.8776	15.0001	9.64505	8.50575	-0.234777	0.528041	-0.444619	0.656595	0.84595
Chr5:21395545-21395565	miR870-3p	2.88894	0	0	2.81252	1.07167	0	0.247966	0.686518	0.361195	0.717954	0.880897
Chr5:21395604-21395624	miR870-5p	66.4457	27.6982	30.6837	30.0002	58.942	34.023	-0.0225009	0.363192	-0.0619531	0.9506	0.983714
2 d		Normalized read counts
Gene identifiers	miRNA	Control 2 d replicate 1	Control 2 d replicate 2	Control 2 d replicate 3	High light 2 d replicate 1	High light 2 d replicate 2	High light 2 d replicate 3	log2FC	Standard error	wald statistics	p-value	q-value
Chr2:10676470-10676491	miR156a-3p	411.388	515.778	524.353	449.619	427.047	170.558	-0.39254	0.510613	-0.768763	0.442034	0.796162
Chr2:10676534-10676553	miR156a-5p	2643.49	2412.61	4129.4	1975.31	2256.08	4071.56	-0.135217	0.357579	-0.378146	0.705322	0.90665
Chr4:15075004-15075026	miR156b-3p	45.6353	41.7218	42.7116	46.0906	36.744	34.1116	-0.131063	0.449607	-0.291505	0.770665	0.950929
Chr4:15074945-15074964	miR156b-5p	2666.98	2606.71	4332.96	3258.32	3588.67	6422.54	0.432526	0.351711	1.22978	0.21878	0.664481
Chr4:15415426-15415447	miR156c-3p	542.254	701.41	659.758	528.631	578.106	251.062	-0.421509	0.466686	-0.903198	0.366421	0.738993
Chr4:15415491-15415510	miR156c-5p	3486.4	3219.84	5357.13	2555.68	2785.2	5169.96	-0.183576	0.364873	-0.503123	0.614878	0.876263
Chr5:3456643-3456665	miR156d-3p	8.05328	13.9073	8.17882	7.525	7.3488	1.36447	-0.700914	0.525021	-1.33502	0.18187	0.615857
Chr5:3456713-3456732	miR156d-5p	21566.7	21263	33743.1	26235	27635.6	49339.1	0.401138	0.346866	1.15646	0.247492	0.668359
Chr5:3867213-3867232	miR156e	4.69775	2.41866	9.08758	0	0	0	-1.79242	0.576203	-3.11075	0.00186612	0.029447
Chr5:9136197-9136217	miR156f-3p	21.4754	13.9073	23.6277	9.40625	17.1472	12.2802	-0.487057	0.404251	-1.20484	0.228266	0.664481
Chr5:9136126-9136145	miR156f-5p	111.404	105.816	184.478	82.775	107.782	216.95	0.0171177	0.39454	0.0433864	0.965394	0.990725
Chr2:8412589-8412608	miR156g	124.155	82.2343	125.409	87.4781	106.149	159.642	0.0807001	0.329189	0.245149	0.806341	0.953217
Chr5:22597087-22597106	miR156h	10.7377	15.7213	15.4489	33.8625	29.3952	43.6629	1.21218	0.403186	3.00651	0.00264269	0.037209
Chr1:19807090-19807109	miR156i	0	0	0.908758	0	0	0	-0.0490488	0.425792	-0.115194	0.908291	NA
Chr2:17589066-17589085	miR156j	2.01332	1.20933	6.36131	0.940625	2.4496	5.45786	-0.0594684	0.621582	-0.0956726	0.923781	0.974943
Chr1:24913205-24913225	miR157a-3p	73.1506	87.0716	70.8831	48.9125	65.3227	24.5604	-0.635588	0.428974	-1.48165	0.138434	0.538627
Chr1:24913276-24913296	miR157a-5p	101.337	81.6296	160.85	93.1219	114.315	156.913	0.074894	0.422363	0.177321	0.859256	0.960118
Chr1:24921175-24921195	miR157b-3p	0	0	0	11.2875	7.3488	0	2.131	0.616983	3.4539	0.000552536	0.01275
Chr1:24921104-24921124	miR157b-5p	16.7777	22.9772	31.8065	26.3375	24.496	38.205	0.285341	0.375934	0.759019	0.447841	0.796162
Chr3:6244527-6244547	miR157c-3p	95.9683	116.095	96.3284	63.0219	57.9739	25.9248	-0.932494	0.429544	-2.17089	0.0299393	0.215074
Chr3:6244673-6244693	miR157c-5p	7920.4	7791.7	12338.2	8957.57	11322.9	16827.9	0.378631	0.330243	1.14652	0.251579	0.668359
Chr1:18026989-18027008	miR157d	36.9109	29.0239	49.9817	39.5062	43.2763	61.4009	0.279929	0.4261	0.656957	0.511208	0.829386
Chr3:3366349-3366368	miR158a-3p	219395	225899	213673	243637	255828	267457	0.202873	0.35784	0.566939	0.570756	0.862257
Chr3:3366391-3366411	miR158a-5p	128.852	99.1649	119.956	75.25	74.3046	110.522	-0.341742	0.520882	-0.656084	0.51177	0.829386
Chr1:20772273-20772292	miR158b	891.901	778.203	721.554	814.581	817.35	884.173	0.069293	0.294665	0.235159	0.814085	0.955194
Chr1:27713234-27713254	miR159a	157797	146087	109090	142436	103173	93489.1	-0.272371	0.277269	-0.982333	0.325936	0.707834
Chr1:6220813-6220833	miR159b-3p	205690	169398	135498	182243	144693	130940	-0.1508	0.273381	-0.551612	0.581214	0.869384
Chr1:6220650-6220670	miR159b-5p	25.5021	32.6519	45.4379	48.9125	52.2582	45.0274	0.449613	0.425731	1.0561	0.290924	0.678181
Chr2:18994826-18994846	miR159c	10630.3	7228.76	6693	6635.17	5921.5	6376.15	-0.35896	0.280934	-1.27774	0.201342	0.63279
Chr2:16340342-16340362	miR160a-3p	40.9375	33.8612	35.4416	31.9812	36.744	32.7472	-0.109337	0.305468	-0.357932	0.720394	0.912153
Chr2:16340282-16340302	miR160a-5p	175.83	218.284	261.722	144.856	205.767	88.6902	-0.53854	0.307719	-1.75011	0.0801	0.3916
Chr4:9888986-9889006	miR160b	151.67	218.284	348.963	190.006	234.345	65.4943	-0.492868	0.407506	-1.20947	0.226481	0.664481
Chr5:19009095-19009115	miR160c-3p	96.6394	78.6063	70.8831	67.725	75.9376	42.2984	-0.368768	0.320241	-1.15153	0.249513	0.668359
Chr5:19009158-19009178	miR160c-5p	340.251	405.125	507.087	225.75	264.557	107.793	-1.00759	0.292819	-3.44101	0.000579544	0.01275
Chr1:17825731-17825751	miR161.1	30491.7	31388.1	25958.7	32299.2	23123.4	19633.3	-0.206595	0.392127	-0.526856	0.598293	0.8739
Chr1:17825722-17825742	miR161.2	30491.7	31388.7	25958.7	32300.1	23124.2	19633.3	-0.206574	0.39212	-0.526813	0.598323	0.8739
Chr5:2634936-2634956	miR162a-3p	712.044	1154.91	1032.35	853.147	1263.18	854.155	0.0341413	0.286322	0.119241	0.905085	0.969809
Chr5:2634998-2635019	miR162a-5p	27.5154	32.6519	26.354	31.9812	17.9637	12.2802	-0.418593	0.377438	-1.10904	0.267414	0.668359
Chr5:7740610-7740630	miR162b-3p	7081.52	11690.6	9800.05	11141.7	16562.6	11236.4	0.426807	0.283117	1.50753	0.131674	0.532751
Chr5:7740675-7740696	miR162b-5p	64.4262	61.0711	59.0693	67.725	58.7904	39.5695	-0.133068	0.298617	-0.445614	0.655876	0.894838
Chr1:24884359-24884382	miR163	18105.8	15209.7	26211.3	38512.9	33544.8	31803	0.766281	0.293146	2.61399	0.00894924	0.0828983
Chr2:19520770-19520790	miR164a	1015.38	793.924	511.631	701.706	508.701	395.695	-0.507811	0.281994	-1.80079	0.0717365	0.379938
Chr5:287716-287736	miR164b-3p	28.1865	26.0006	20.9014	19.7531	23.6795	20.467	-0.219534	0.314709	-0.697575	0.485443	0.813694
Chr5:287586-287606	miR164b-5p	675.804	549.035	337.149	339.566	294.769	199.212	-0.860701	0.292723	-2.94032	0.00327869	0.0443884
Chr5:9852747-9852767	miR164c-3p	95.9683	64.0944	49.0729	34.8031	58.7904	32.7472	-0.672418	0.326904	-2.05693	0.039693	0.268691
Chr5:9852684-9852704	miR164c-5p	555.676	361.589	343.511	374.369	293.952	177.38	-0.538231	0.332023	-1.62107	0.105003	0.462015
Chr1:78932-78952	miR165a-3p	7251.31	8200.45	7467.26	7254.1	6403.26	5089.46	-0.279514	0.255491	-1.09403	0.273943	0.668359
Chr1:79010-79030	miR165a-5p	536.885	770.342	616.138	805.175	720.183	513.039	0.079932	0.314951	0.253792	0.799656	0.953217
Chr4:369856-369876	miR165b	9037.12	10286.5	9132.11	6809.18	6092.16	4853.4	-0.65595	0.259664	-2.52615	0.0115321	0.0990072
Chr2:19176241-19176261	miR166a-3p	32473.5	34656.3	30523.4	22390.6	22969.9	22932.6	-0.504054	0.207305	-2.43146	0.0150382	0.123103
Chr2:19176128-19176148	miR166a-5p	1560.99	1876.88	2041.07	2100.42	2436.54	2380.99	0.320657	0.291361	1.10055	0.271093	0.668359
Chr3:22922301-22922321	miR166b-3p	9.39549	12.6979	9.08758	8.46562	9.79841	6.82233	-0.272624	0.439287	-0.620605	0.534859	0.829386
Chr3:22922212-22922232	miR166b-5p	1.34221	3.02332	2.72627	2.82187	5.71574	2.72893	0.554723	0.567909	0.976781	0.328678	0.707834
Chr5:2838737-2838757	miR166c	3470.29	3637.66	3375.13	3553.68	3850.77	3812.32	0.0957109	0.185255	0.516643	0.605406	0.876263
Chr5:2840708-2840728	miR166d	0	0	0	23.5156	36.744	32.7472	4.53597	0.537653	8.43662	3.26657e-17	1.14983e-14
Chr5:16775524-16775544	miR166e-3p	6829.85	6826.66	5960.54	6175.2	6179.53	6234.24	-0.0760363	0.201649	-0.377073	0.706119	0.90665
Chr5:16775636-16775656	miR166e-5p	226.163	267.866	253.543	445.856	332.329	241.51	0.422772	0.326851	1.29347	0.195848	0.626122
Chr5:17516378-17516398	miR166f	130.866	142.096	123.591	107.231	115.948	126.895	-0.178065	0.259613	-0.685886	0.492785	0.822086
Chr5:25504882-25504902	miR166g	86.5728	107.026	95.4196	20.6937	23.6795	28.6538	-1.90661	0.286823	-6.64734	2.98441e-11	1.50073e-09
Chr3:8108172-8108192	miR167a-3p	75.8351	52.6058	53.6167	39.5062	26.9456	27.2893	-0.88014	0.378709	-2.32405	0.0201227	0.153983
Chr3:8108090-8108110	miR167a-5p	4521.92	4893.55	4813.69	4736.99	4310.48	4208.01	-0.0983688	0.261233	-0.376555	0.706504	0.90665
Chr3:23406177-23406197	miR167b	6392.96	7049.17	6879.3	6645.52	6048.07	5998.19	-0.116269	0.255435	-0.455179	0.64898	0.891909
Chr3:1306630-1306652	miR167c-3p	6.71107	8.4653	5.45255	1.88125	5.71574	6.82233	-0.453579	0.539382	-0.840923	0.400391	0.765966
Chr3:1306750-1306770	miR167c-5p	23.4887	22.3726	14.5401	9.40625	4.8992	8.18679	-1.27468	0.441414	-2.88772	0.00388047	0.0485417
Chr1:11137556-11137577	miR167d	6411.08	4909.27	5805.15	4205.53	4181.47	4187.54	-0.421258	0.313172	-1.34513	0.178583	0.615857
Chr4:10578737-10578757	miR168a-3p	2520.68	1715.43	1208.65	850.325	850.012	811.857	-1.07404	0.262689	-4.08864	4.33918e-05	0.00117492
Chr4:10578652-10578672	miR168a-5p	3234.73	3913.39	3250.63	4606.24	2860.32	1947.09	-0.137426	0.273124	-0.503162	0.61485	0.876263
Chr5:18358803-18358823	miR168b-3p	1574.42	1657.99	1097.78	937.803	633.63	638.57	-0.929425	0.276216	-3.36485	0.000765848	0.0140113
Chr5:18358873-18358893	miR168b-5p	1932.79	2222.14	1902.94	2567.91	1591.42	1076.56	-0.201086	0.275185	-0.730728	0.464945	0.799818
Chr3:4359011-4359030	miR169a-3p	44.293	41.1172	57.2518	42.3281	28.5787	28.6538	-0.479907	0.270856	-1.77182	0.0764249	0.384308
Chr3:4359182-4359202	miR169a-5p	79.8617	81.6296	73.6094	65.8437	89.0022	61.4009	-0.10633	0.257532	-0.412882	0.679693	0.90665
Chr5:8527592-8527613	miR169b-3p	16.1066	10.884	19.9927	0	9.79841	9.55126	-1.03767	0.520794	-1.99247	0.0463194	0.301934
Chr5:8527511-8527531	miR169b-5p	28.8576	22.3726	60.8868	15.05	36.744	40.934	-0.235126	0.463586	-0.507189	0.612022	0.876263
Chr5:15870868-15870888	miR169c	2.68443	2.41866	7.27006	0.940625	0.816534	2.72893	-0.921972	0.643211	-1.43339	0.151746	0.56226
Chr1:20039556-20039576	miR169d	2.68443	3.02332	4.54379	2.82187	5.71574	2.72893	0.158709	0.597342	0.265692	0.790476	0.950929
Chr1:20041586-20041606	miR169e	3.35553	8.4653	6.36131	2.82187	1.63307	1.36447	-1.15359	0.556287	-2.07373	0.0381046	0.262996
Chr3:4805713-4805733	miR169f-3p	4417.9	5039.87	4526.52	2923.46	3662.97	4426.33	-0.329224	0.288154	-1.14253	0.253235	0.668359
Chr3:4805799-4805819	miR169f-5p	34.8975	45.3498	64.5218	42.3281	53.0747	72.3167	0.198159	0.309781	0.639674	0.522384	0.829386
Chr4:11483034-11483054	miR169g-3p	622.116	727.411	529.806	174.956	266.19	328.836	-1.20032	0.357862	-3.35415	0.000796094	0.0140113
Chr4:11483094-11483114	miR169g-5p	0	1.20933	1.81752	0	0	1.36447	-0.485068	0.663482	-0.731095	0.464721	NA
Chr1:6695544-6695564	miR169h	30.1998	19.3492	19.0839	8.46562	31.0283	25.9248	-0.0635226	0.438572	-0.144839	0.884838	0.961305
Chr3:9872106-9872126	miR169i	38.2531	35.6752	35.4416	13.1687	30.2117	43.6629	-0.330478	0.36787	-0.898356	0.368996	0.738993
Chr3:9872483-9872503	miR169j	13.4221	10.884	19.0839	5.64375	9.79841	6.82233	-0.804491	0.444412	-1.81024	0.0702592	0.379938
Chr3:9875675-9875695	miR169k	10.0666	11.4886	11.8139	7.525	6.53227	10.9157	-0.396605	0.444202	-0.892849	0.371938	0.739673
Chr3:9876040-9876060	miR169l	1.34221	1.20933	0	0	0	0	-0.779614	0.679291	-1.14769	0.251098	0.668359
Chr3:9878318-9878338	miR169m	5.36885	6.6513	2.72627	1.88125	2.4496	5.45786	-0.559192	0.573798	-0.974545	0.329786	0.707834
Chr3:9878690-9878710	miR169n	4.02664	2.41866	6.36131	0.940625	7.3488	6.82233	0.209317	0.570038	0.367198	0.713471	0.90665
Chr5:26411594-26411614	miR170-3p	41.6086	19.9539	23.6277	22.575	26.9456	28.6538	-0.105831	0.502509	-0.210606	0.833195	0.960118
Chr5:26411635-26411655	miR170-5p	300.656	335.589	291.711	385.656	408.267	433.9	0.392779	0.20812	1.88727	0.0591236	0.365114
Chr3:19073521-19073541	miR171a-3p	267.772	152.375	199.927	176.837	186.986	143.269	-0.264206	0.37733	-0.700199	0.483803	0.813694
Chr3:19073452-19073472	miR171a-5p	212.741	264.238	229.916	297.237	315.999	264.706	0.304863	0.231061	1.31941	0.187033	0.615857
Chr1:3961367-3961387	miR171b-3p	318.776	288.425	268.992	110.053	111.865	110.522	-1.36704	0.203075	-6.73173	1.67652e-11	9.83559e-10
Chr1:3961430-3961450	miR171b-5p	13.4221	6.6513	20.9014	10.3469	8.16534	13.6447	-0.292008	0.444545	-0.656868	0.511266	0.829386
Chr1:22930095-22930115	miR171c-3p	606.68	588.943	501.634	315.109	267.823	298.818	-0.926835	0.198122	-4.67811	2.89529e-06	9.26493e-05
Chr1:22930157-22930177	miR171c-5p	31.542	38.0938	30.8978	35.7437	28.5787	28.6538	-0.107159	0.336816	-0.318154	0.750368	0.93663
Chr2:11942918-11942938	miR172a	165.763	185.632	158.124	163.669	198.418	136.447	-0.027671	0.37343	-0.0740995	0.940931	0.978631
Chr5:1188211-1188231	miR172b-3p	138.919	192.283	137.222	111.934	160.041	105.064	-0.277988	0.42956	-0.647145	0.517538	0.829386
Chr5:1188278-1188297	miR172b-5p	1.34221	4.83731	5.45255	8.46562	7.3488	1.36447	0.511735	0.559619	0.914434	0.360489	0.738993
Chr3:3599791-3599811	miR172c	3.35553	4.83731	1.81752	0	0	0	-1.92528	0.668913	-2.87823	0.00399918	0.0485417
Chr3:20587991-20588011	miR172d-3p	10.7377	5.44198	14.5401	19.7531	10.6149	2.72893	0.119705	0.575471	0.208013	0.835219	0.960118
Chr3:20587921-20587941	miR172d-5p	0	0	0	0	0	1.36447	0.0938828	0.337806	0.277919	0.781075	NA
Chr5:23988566-23988586	miR172e-3p	7.38217	3.02332	3.63503	4.70312	5.71574	4.0934	0.0421341	0.632954	0.0665673	0.946926	0.978631
Chr5:23988484-23988503	miR172e-5p	5.36885	3.02332	1.81752	2.82187	2.4496	0	-0.564868	0.610052	-0.925934	0.354481	0.733983
Chr3:8236227-8236247	miR173-3p	4054.83	4455.16	4442.01	7046.22	7068.73	8802.16	0.77493	0.322614	2.40203	0.0163042	0.127535
Chr3:8236161-8236182	miR173-5p	1620.05	1089.6	1061.43	1935.81	1337.48	1178.9	0.22679	0.312209	0.726404	0.467591	0.799818
Chr2:15611873-15611893	miR1886.1	226.163	242.47	332.605	285.009	364.174	327.472	0.278277	0.252966	1.10006	0.271308	0.668359
Chr2:15611882-15611902	miR1886.2	226.163	242.47	332.605	285.009	364.174	327.472	0.27823	0.253405	1.09797	0.272219	0.668359
Chr2:15611953-15611973	miR1886.3	3.35553	2.41866	3.63503	6.58437	4.08267	2.72893	0.445865	0.56498	0.78917	0.430013	0.788357
Chr4:11370301-11370321	miR1887	0	0	0	0	0	0	NA	NA	NA	NA	NA
Chr5:7168879-7168899	miR1888a	95.9683	126.979	109.96	151.441	147.793	133.718	0.370818	0.218924	1.69382	0.0902991	0.412796
Chr3:22537308-22537328	miR1888b	8.05328	7.25597	15.4489	7.525	8.98187	19.1025	0.165785	0.486166	0.341004	0.7331	0.921612
Chr3:2854394-2854414	miR2111a-3p	0	0.604664	0	3.7625	0	1.36447	0.790505	0.565501	1.39788	0.162148	NA
Chr3:2854311-2854331	miR2111a-5p	0	0	0	0	0.816534	0	0.0938828	0.337806	0.277919	0.781075	NA
Chr5:400464-400484	miR2111b-3p	1.34221	1.20933	3.63503	1.88125	0.816534	2.72893	-0.0993039	0.658073	-0.150901	0.880054	0.960118
Chr5:400402-400422	miR2111b-5p	0.671107	0	0.908758	0	0.816534	0	-0.126323	0.639729	-0.197463	0.843465	NA
Chr1:234017-234037	miR2112-3p	10.7377	9.06996	11.8139	11.2875	23.6795	9.55126	0.41392	0.556492	0.743803	0.456996	0.799818
Chr1:234126-234146	miR2112-5p	2.01332	3.62798	3.63503	3.7625	9.79841	2.72893	0.582677	0.641619	0.908136	0.363806	0.738993
Chr1:11901467-11901488	miR2933a	5.36885	9.06996	8.17882	13.1687	7.3488	8.18679	0.302537	0.470157	0.643482	0.519911	0.829386
Chr3:17402794-17402815	miR2933b	12.0799	15.1166	13.6314	10.3469	12.248	5.45786	-0.445496	0.410952	-1.08406	0.278339	0.668359
Chr3:5500043-5500063	miR2934-3p	0	0	0.908758	0	0	1.36447	0.16231	0.66809	0.242946	0.808047	0.953217
Chr3:5500123-5500143	miR2934-5p	0	2.41866	0	0	0	1.36447	-0.405097	0.653431	-0.619954	0.535288	NA
Chr4:1046948-1046969	miR2936	0.671107	0	0.908758	0.940625	0.816534	0	0.116332	0.624653	0.186234	0.852261	NA
Chr5:13622669-13622689	miR2937	0	0.604664	0	0	0	0	-0.0412448	0.394146	-0.104643	0.916659	NA
Chr5:22251827-22251847	miR2938	0	0	0	0	0	0	NA	NA	NA	NA	NA
Chr5:19567038-19567058	miR2939	0	0	0	0.940625	1.63307	0	0.361485	0.425735	0.849086	0.395834	NA
Chr4:12353109-12353129	miR319a	12969.1	17791	23020.7	18590.5	18474.1	19334.5	0.064237	0.338758	0.189625	0.849603	0.960118
Chr5:16660469-16660489	miR319b	3668.27	5136.02	6239.53	5227.05	5393.21	5546.55	0.0969518	0.347627	0.278896	0.780325	0.950929
Chr2:17029870-17029890	miR319c	9945.8	10101.5	12300.9	12507.5	12618.7	19859.8	0.436197	0.383167	1.1384	0.254953	0.668359
Chr5:7583132-7583151	miR3434-3p	0	2.41866	0	0.940625	0	2.72893	0.148415	0.680332	0.218152	0.827311	0.959361
Chr5:7583305-7583324	miR3434-5p	13.4221	18.7446	16.3576	25.3969	37.5606	35.4761	0.928622	0.377713	2.45854	0.0139503	0.116917
Chr3:6217559-6217579	miR3440b-3p	30.1998	37.4892	27.2627	50.7937	38.3771	47.7563	0.484385	0.331053	1.46316	0.143423	0.548749
Chr3:6217499-6217519	miR3440b-5p	0.671107	5.44198	3.63503	2.82187	3.26614	2.72893	-0.115128	0.639404	-0.180055	0.85711	0.960118
Chr2:16062023-16062043	miR390a-3p	265.087	242.47	196.292	139.212	151.875	118.708	-0.739992	0.292262	-2.53195	0.0113431	0.0990072
Chr2:16061971-16061991	miR390a-5p	939.549	660.898	524.353	510.759	476.039	409.34	-0.579903	0.278608	-2.08143	0.0373945	0.262996
Chr5:23637034-23637053	miR390b-3p	73.1506	81.025	59.978	65.8437	81.6534	53.2141	-0.0827947	0.313247	-0.264311	0.79154	0.950929
Chr5:23636961-23636981	miR390b-5p	283.878	196.516	170.847	210.7	245.777	181.474	-0.0275975	0.288112	-0.0957875	0.923689	0.974943
Chr5:24293211-24293231	miR391-3p	283.207	341.031	302.616	943.447	867.159	338.387	1.12458	0.362569	3.10171	0.00192409	0.029447
Chr5:24293160-24293180	miR391-5p	348.975	364.008	281.715	584.128	431.946	203.305	0.276213	0.34765	0.794516	0.426895	0.786738
Chr4:2179089-2179109	miR3932a	5.36885	6.6513	3.63503	3.7625	7.3488	6.82233	0.144926	0.525437	0.27582	0.782686	0.950929
Chr4:7890590-7890610	miR3932b-3p	166.434	148.747	110.868	140.153	148.609	192.39	0.160257	0.322889	0.49632	0.619668	0.876474
Chr4:7890695-7890715	miR3932b-5p	4738.01	4943.73	3885.85	4871.5	4316.2	4674.66	0.0276871	0.424931	0.0651567	0.948049	0.978631
Chr5:15758111-15758131	miR3933	0	1.20933	2.72627	0	0	0	-0.825771	0.60693	-1.36057	0.173649	NA
Chr2:16652205-16652225	miR393a-3p	36.9109	30.8379	40.8941	48.9125	28.5787	25.9248	-0.0544249	0.351124	-0.155002	0.87682	0.960118
Chr2:16652111-16652132	miR393a-5p	0	0	1.81752	0.940625	0	0	-0.15073	0.650323	-0.231777	0.816711	NA
Chr3:20691778-20691798	miR393b-3p	3745.45	3450.82	2688.11	2709.94	1667.36	2267.74	-0.547717	0.285237	-1.92021	0.0548308	0.348572
Chr3:20691657-20691678	miR393b-5p	18.791	15.7213	33.624	22.575	41.6432	30.0182	0.391657	0.532525	0.735471	0.462053	0.799818
Chr1:7058207-7058226	miR394a	866.399	882.205	1934.75	1070.43	1300.74	901.911	-0.151352	0.438452	-0.345197	0.729946	0.920936
Chr1:28568897-28568917	miR394b-3p	2.01332	3.02332	0.908758	0.940625	1.63307	0	-0.628037	0.670458	-0.936729	0.348898	0.726699
Chr1:28568821-28568840	miR394b-5p	2239.48	2318.89	4940.92	3447.39	3983.87	2849	0.102395	0.425189	0.240822	0.809693	0.953217
Chr1:9363206-9363226	miR395a	243.612	369.45	513.448	136.391	84.103	133.718	-1.44195	0.50473	-2.85687	0.00427843	0.0499651
Chr1:9364540-9364560	miR395b	32.2131	31.4425	45.4379	0	3.26614	5.45786	-3.18442	0.564681	-5.63932	1.70722e-08	7.51176e-07
Chr1:9367149-9367169	miR395c	0	0	0	3.7625	2.4496	5.45786	1.77803	0.632298	2.81202	0.00492319	0.0541551
Chr1:26269989-26270009	miR395d	57.7152	78.6063	133.587	140.153	75.1211	114.615	0.259796	0.444598	0.58434	0.558991	0.851796
Chr1:26272786-26272806	miR395e	0	0	0	0	0	0	0	0.644885	0	1	1
Chr1:26273939-26273959	miR395f	410.046	345.263	602.507	720.519	427.864	637.205	0.347922	0.448371	0.775969	0.437767	0.796162
Chr2:4142331-4142351	miR396a-3p	1182.49	1376.82	1885.67	1191.77	1124.37	1193.91	-0.302395	0.431509	-0.700784	0.483438	0.813694
Chr2:4142443-4142463	miR396a-5p	9976.67	9716.95	11718.4	10760.7	11228.2	10520	0.0464808	0.332062	0.139976	0.888679	0.962508
Chr5:13611904-13611924	miR396b-3p	604.667	590.757	734.276	544.622	460.525	372.499	-0.419886	0.475034	-0.883906	0.376747	0.745028
Chr5:13611808-13611828	miR396b-5p	53329.5	50457.4	40192.6	40202.3	42120.9	42084.2	-0.20376	0.248908	-0.818618	0.413004	0.77742
Chr4:2625960-2625980	miR397a	0	1.81399	0	0.940625	4.8992	1.36447	1.03294	0.674854	1.53061	0.125866	0.518661
Chr4:7878730-7878750	miR397b	2.01332	2.41866	2.72627	4.70312	7.3488	5.45786	1.01731	0.580538	1.75235	0.0797131	0.3916
Chr2:1041012-1041032	miR398a-3p	161.066	226.144	177.208	316.991	259.658	231.959	0.44479	0.495634	0.897417	0.369496	0.738993
Chr2:1040948-1040968	miR398a-5p	102.679	140.887	103.598	542.741	237.611	126.895	1.2266	0.454589	2.69825	0.00697047	0.0721648
Chr5:4691107-4691127	miR398b-3p	642.92	1088.4	823.335	2067.49	1465.68	1162.52	0.781241	0.431449	1.81074	0.0701815	0.379938
Chr5:4691033-4691053	miR398b-5p	5125.24	6902.24	5358.95	22261.8	20562.8	24589	1.88157	0.263843	7.13141	9.93465e-13	6.99399e-11
Chr5:4694778-4694798	miR398c-3p	322.131	608.897	445.291	753.441	581.372	446.18	0.328916	0.443307	0.741959	0.458112	0.799818
Chr5:4694705-4694725	miR398c-5p	2843.48	3986.55	3020.71	8428	7710.53	9256.53	1.31175	0.271935	4.82375	1.40887e-06	5.51024e-05
Chr1:10227165-10227185	miR399a	3.35553	4.23265	7.27006	4.70312	20.4133	25.9248	1.49335	0.512302	2.91498	0.00355716	0.0463749
Chr1:23345387-23345407	miR399b	234.887	438.381	636.131	490.066	373.972	405.246	-0.0393326	0.434422	-0.0905401	0.927858	0.974943
Chr5:24962568-24962588	miR399c-3p	399.308	750.993	1104.14	525.809	393.569	451.638	-0.635231	0.436024	-1.45687	0.145152	0.549392
Chr5:24962497-24962517	miR399c-5p	2.68443	1.20933	2.72627	2.82187	1.63307	1.36447	-0.0419703	0.618008	-0.0679123	0.945855	0.978631
Chr2:14442988-14443008	miR399d	0.671107	0.604664	1.81752	0	0.816534	0	-0.510415	0.657377	-0.776441	0.437489	NA
Chr2:14443582-14443602	miR399e	0	0	0	0	0	0	NA	NA	NA	NA	NA
Chr2:14445084-14445104	miR399f	0	1.20933	2.72627	0	4.08267	1.36447	0.357397	0.675536	0.529057	0.596766	0.8739
Chr1:11785947-11785967	miR400	47.6486	32.0472	36.3503	37.625	57.1574	57.3075	0.340525	0.448297	0.759598	0.447495	0.796162
Chr4:5020359-5020379	miR401	1.34221	0	0	0.940625	0.816534	0	0.135458	0.617908	0.21922	0.826479	NA
Chr1:29016586-29016607	miR402	7.38217	7.86063	9.08758	10.3469	17.9637	9.55126	0.571213	0.477783	1.19555	0.231873	0.664481
Chr2:19415154-19415174	miR403-3p	14618	13490.1	12468.2	15490.2	16357.6	16250.8	0.240941	0.182685	1.31889	0.187206	0.615857
Chr2:19415077-19415098	miR403-5p	512.726	537.546	558.886	533.334	531.563	459.825	-0.0723464	0.334046	-0.216576	0.828539	0.959361
Chr1:11230574-11230597	miR404	4.02664	4.83731	0.908758	1.88125	3.26614	2.72893	-0.275189	0.608687	-0.452103	0.651195	0.891909
Chr2:9635001-9635024	miR405a	0.671107	0	0	0	1.63307	1.36447	0.708912	0.688232	1.03005	0.302988	0.685989
Chr5:20632583-20632606	miR405b	9.39549	4.23265	8.17882	3.7625	1.63307	6.82233	-0.717998	0.557074	-1.28887	0.197442	0.626122
Chr4:2789670-2789693	miR405d	5.36885	4.23265	7.27006	1.88125	0.816534	6.82233	-0.713358	0.583326	-1.22291	0.221362	0.664481
Chr1:19430151-19430171	miR406	42.2797	51.3964	50.8905	55.4969	48.1755	45.0274	0.0442345	0.285265	0.155064	0.87677	0.960118
Chr2:13866276-13866296	miR407	13.4221	15.7213	14.5401	15.05	8.98187	17.738	-0.090391	0.416348	-0.217105	0.828127	0.959361
Chr2:19319933-19319953	miR408-3p	327.5	388.799	214.467	510.759	487.471	286.538	0.429688	0.369456	1.16303	0.244818	0.668359
Chr2:19319866-19319886	miR408-5p	142.275	163.864	94.5108	217.284	331.513	276.986	0.956223	0.378474	2.52653	0.0115197	0.0990072
Chr1:23058039-23058059	miR413	0	0	0	0	0	0	NA	NA	NA	NA	NA
Chr1:25137519-25137539	miR414	0	0	0	0	0	0	0	0.337806	0	1	NA
Chr1:27987018-27987038	miR415	0	0	0	0	0	0	NA	NA	NA	NA	NA
Chr2:7008576-7008596	miR416	9.39549	10.884	5.45255	6.58437	4.8992	5.45786	-0.521721	0.5073	-1.02843	0.303749	0.685989
Chr2:13708767-13708787	miR417	0	0	0	0	0	0	NA	NA	NA	NA	NA
Chr3:6516265-6516285	miR418	0	0	0	0	0	0	NA	NA	NA	NA	NA
Chr4:15660373-15660393	miR419	0	0	0	0	0	0	NA	NA	NA	NA	NA
Chr5:25230644-25230664	miR420	0	0	0	0	0	0	NA	NA	NA	NA	NA
Chr4:8460536-8460557	miR4221	27.5154	40.5125	26.354	31.0406	47.359	53.2141	0.432485	0.333302	1.29758	0.194433	0.626122
Chr1:22372690-22372710	miR4227	0.671107	0	0	0	0	0	-0.0294666	0.337806	-0.0872293	0.930489	NA
Chr1:28889481-28889501	miR4228-3p	12.0799	12.6979	13.6314	15.9906	17.9637	25.9248	0.566621	0.383215	1.4786	0.139247	0.538627
Chr1:28889395-28889415	miR4228-5p	1.34221	4.23265	5.45255	4.70312	5.71574	4.0934	0.352431	0.564795	0.623999	0.532628	0.829386
Chr4:11368772-11368792	miR4239	1.34221	0	0	0.940625	0.816534	0	0.139512	0.613616	0.227361	0.820143	NA
Chr4:10711712-10711732	miR4240	0	0	0	0	0	0	NA	NA	NA	NA	NA
Chr5:19567227-19567247	miR4243	0	0	0.908758	0	0	0	-0.0294666	0.337806	-0.0872293	0.930489	NA
Chr5:21161609-21161629	miR4245	45.6353	67.1177	66.3393	71.4875	44.0928	61.4009	-0.020444	0.299653	-0.0682256	0.945606	0.978631
Chr1:22107359-22107379	miR426	0	0	0	0	0	0	0	0.542425	0	1	NA
Chr4:1528148-1528168	miR447a.2-3p	1596.56	1541.29	1347.69	1678.07	1697.57	2204.98	0.308738	0.172639	1.78835	0.07372	0.379938
Chr4:1528190-1528211	miR447a-3p	885.19	1116.81	1171.39	1446.68	1173.36	1200.73	0.260007	0.237522	1.09467	0.273663	0.668359
Chr4:1535482-1535503	miR447b	0	0	0	0	0	0	0	0.679467	0	1	1
Chr4:1523362-1523383	miR447c-3p	0	0	0	0	0	0	0	0.494608	0	1	NA
Chr4:1523445-1523465	miR447c-5p	0	0	0	0	0	0	0	0.337806	0	1	NA
Chr1:4182143-4182164	miR472-3p	80.5328	48.9778	55.4342	26.3375	39.1936	23.1959	-0.96258	0.367013	-2.62274	0.00872251	0.0828983
Chr1:4182266-4182286	miR472-5p	479.841	587.733	625.226	688.537	616.483	750.456	0.271619	0.229925	1.18134	0.237468	0.668359
Chr2:8432747-8432767	miR5012	71.1373	42.3265	41.8029	46.0906	93.0849	73.6811	0.421771	0.353025	1.19473	0.232191	0.664481
Chr2:7166868-7166888	miR5013	0	0.604664	0	1.88125	0.816534	1.36447	0.850896	0.644014	1.32124	0.186422	NA
Chr1:24554011-24554031	miR5014a-3p	12.751	9.67462	19.0839	15.9906	14.6976	19.1025	0.253243	0.385848	0.656327	0.511614	0.829386
Chr1:24553930-24553950	miR5014a-5p	9.39549	9.67462	7.27006	9.40625	13.0645	9.55126	0.249839	0.454931	0.549179	0.582882	0.869384
Chr1:24605527-24605547	miR5014b	204.016	202.562	185.387	174.016	151.059	195.119	-0.191795	0.180542	-1.06233	0.288086	0.676043
Chr5:20554975-20554995	miR5015	0	0	0.908758	0	0	0	-0.0684038	0.488911	-0.13991	0.888731	NA
Chr2:9920152-9920172	miR5016	0	0	0.908758	1.88125	0.816534	0	0.244657	0.415248	0.589184	0.555738	NA
Chr4:11962960-11962980	miR5017-3p	0	1.20933	0	0.940625	1.63307	0	0.43965	0.688537	0.638528	0.52313	0.829386
Chr4:11963005-11963025	miR5017-5p	0	0	0	0	0	0	NA	NA	NA	NA	NA
Chr1:24543961-24543984	miR5018	0	0	0	1.88125	0	0	0.158926	0.34119	0.465797	0.64136	NA
Chr2:10403335-10403355	miR5019	0.671107	0.604664	0	0	0.816534	0	-0.0721068	0.520604	-0.138506	0.889841	NA
Chr4:6791401-6791421	miR5020a	9.39549	5.44198	9.99634	5.64375	3.26614	1.36447	-0.956887	0.527929	-1.81253	0.0699044	0.379938
Chr4:6787108-6787128	miR5020b	154.355	121.537	89.0583	52.675	61.24	62.7654	-0.992705	0.317416	-3.12746	0.00176325	0.029447
Chr2:4770550-4770570	miR5020c	4.69775	2.41866	1.81752	1.88125	0.816534	2.72893	-0.513338	0.625112	-0.821195	0.411535	0.77742
Chr2:11974822-11974841	miR5021	0	0	0	0	0	0	NA	NA	NA	NA	NA
Chr1:22372479-22372499	miR5022	0	0	0	0	0	0	NA	NA	NA	NA	NA
Chr3:5497070-5497090	miR5023	0	0	0	0	1.63307	0	0.359195	0.489757	0.733415	0.463305	NA
Chr1:16766285-16766305	miR5024-3p	3.35553	5.44198	3.63503	5.64375	2.4496	8.18679	0.250508	0.548202	0.456963	0.647698	0.891909
Chr1:16766388-16766409	miR5024-5p	6.71107	7.25597	10.9051	13.1687	14.6976	15.0091	0.732875	0.410558	1.78507	0.0742497	0.379938
Chr1:16993913-16993933	miR5025	0.671107	0.604664	0.908758	0	0	0	-0.465987	0.565515	-0.824006	0.409936	NA
Chr4:7844612-7844632	miR5026	16587.1	14543.4	14571.9	19167.1	20609.3	25351.8	0.485916	0.297146	1.63527	0.101992	0.454443
Chr5:10943923-10943943	miR5027	14.0932	19.3492	14.5401	18.8125	20.4133	15.0091	0.172706	0.354846	0.486707	0.626466	0.87855
Chr4:6546769-6546789	miR5028	2.01332	0.604664	0	0.940625	1.63307	1.36447	0.273194	0.688336	0.396891	0.691448	0.90665
Chr5:12268544-12268564	miR5029	6.03996	4.23265	8.17882	6.58437	4.08267	1.36447	-0.41328	0.542541	-0.76175	0.446209	0.796162
Chr2:10027010-10027030	miR5595a	8.72439	13.3026	15.4489	21.6344	26.1291	35.4761	1.04792	0.374969	2.79468	0.00519508	0.0554142
Chr5:17985881-17985901	miR5628	1.34221	0.604664	0.908758	0	1.63307	1.36447	0.0115324	0.681257	0.0169281	0.986494	NA
Chr5:3802933-3802954	miR5629	45.6353	65.3037	83.6057	140.153	97.1675	133.718	0.892529	0.290122	3.07639	0.00209524	0.0307302
Chr1:12011199-12011219	miR5630a	0.671107	0	0	0	0	0	-0.0945328	0.544659	-0.173563	0.862209	NA
Chr1:12023573-12023593	miR5630b	0	0	0	0	0	0	0	0.553017	0	1	NA
Chr5:7122566-7122586	miR5631	0	0	0.908758	0.940625	0	0	0.102543	0.583627	0.1757	0.860529	NA
Chr2:8392457-8392477	miR5632-3p	2.01332	2.41866	2.72627	2.82187	3.26614	8.18679	0.686544	0.597544	1.14894	0.25058	0.668359
Chr2:8392588-8392608	miR5632-5p	7.38217	6.6513	4.54379	5.64375	9.79841	6.82233	0.213259	0.519295	0.41067	0.681314	0.90665
Chr3:19544785-19544805	miR5633	11.4088	5.44198	6.36131	5.64375	8.16534	6.82233	-0.13744	0.460136	-0.298694	0.765173	0.950929
Chr4:14982322-14982342	miR5634	26.1732	15.1166	81.7882	5.64375	17.9637	57.3075	-0.399606	0.638501	-0.62585	0.531413	0.829386
Chr5:6926272-6926292	miR5635a	26.1732	26.6052	23.6277	24.4562	21.2299	24.5604	-0.127994	0.323512	-0.395641	0.69237	0.90665
Chr1:20622562-20622582	miR5635b	125.497	135.445	128.135	115.697	104.516	109.157	-0.236929	0.195379	-1.21267	0.225257	0.664481
Chr4:13316774-13316794	miR5635c	40.2664	41.1172	43.6204	47.0312	44.0928	31.3827	-0.00802183	0.268149	-0.0299155	0.976134	0.993062
Chr4:1024077-1024097	miR5635d	46.3064	41.7218	38.1678	49.8531	31.8448	38.205	-0.0775906	0.269077	-0.288358	0.773073	0.950929
Chr1:18549963-18549983	miR5636	25.5021	21.1632	22.719	24.4562	18.7803	15.0091	-0.212418	0.418105	-0.508049	0.611419	0.876263
Chr2:12270341-12270361	miR5637	9.39549	10.884	9.99634	9.40625	8.16534	9.55126	-0.138163	0.468101	-0.295157	0.767874	0.950929
Chr3:15336777-15336797	miR5638a	0	0.604664	0.908758	0	0.816534	2.72893	0.424893	0.655392	0.648303	0.516789	NA
Chr5:14100017-14100037	miR5638b	0.671107	1.81399	0	0	0.816534	0	-0.453827	0.669512	-0.677847	0.497869	NA
Chr2:10357137-10357160	miR5639-3p	1.34221	1.81399	4.54379	0.940625	3.26614	4.0934	0.108479	0.61433	0.176581	0.859837	0.960118
Chr2:10356784-10356804	miR5639-5p	4.02664	1.20933	3.63503	0	5.71574	10.9157	0.628359	0.622638	1.00919	0.312884	0.697059
Chr1:1653539-1653559	miR5640	22.1465	18.7446	21.8102	23.5156	29.3952	30.0182	0.376083	0.34378	1.09396	0.273971	0.668359
Chr5:9023268-9023288	miR5641	11.4088	7.25597	9.99634	15.9906	8.98187	15.0091	0.414319	0.441911	0.937561	0.34847	0.726699
Chr3:14197116-14197135	miR5642a	0	0	0	0	0	0	NA	NA	NA	NA	NA
Chr2:3145-3164	miR5642b	135.564	162.655	183.569	163.669	294.769	210.128	0.459951	0.257867	1.78368	0.0744764	0.379938
Chr5:11667857-11667877	miR5643a	20.1332	16.9306	28.1715	43.2687	24.496	30.0182	0.565118	0.332526	1.69947	0.0892302	0.412796
Chr5:11757142-11757162	miR5643b	0	0	0	0	0	0	NA	NA	NA	NA	NA
Chr5:16649996-16650015	miR5644	142.275	169.911	159.941	153.322	116.764	165.1	-0.115098	0.300663	-0.382813	0.701859	0.90665
Chr3:17418820-17418839	miR5645a	71.1373	92.5136	88.1495	101.587	106.966	91.4192	0.250889	0.230277	1.08951	0.275929	0.668359
Chr4:4889487-4889506	miR5645b	24.1598	17.5353	19.0839	24.4562	16.3307	24.5604	0.0803126	0.350305	0.229265	0.818663	0.957373
Chr3:14742776-14742796	miR5645c	4.69775	3.02332	3.63503	1.88125	4.8992	5.45786	0.0689203	0.556486	0.123849	0.901435	0.969809
Chr1:16116608-16116627	miR5645d	65.0974	62.2804	65.4306	83.7156	55.5243	53.2141	0.00499834	0.252203	0.0198187	0.984188	0.99422
Chr4:5321255-5321274	miR5645e	22.8176	23.5819	15.4489	27.2781	22.0464	19.1025	0.131599	0.346104	0.380231	0.703774	0.90665
Chr5:14947080-14947099	miR5645f	255.021	253.959	276.262	287.831	218.831	283.809	0.00689815	0.189454	0.0364108	0.970955	0.990814
Chr2:3517383-3517402	miR5646	0.671107	0.604664	0.908758	0.940625	0.816534	0	-0.0720439	0.663162	-0.108637	0.91349	NA
Chr1:22084310-22084330	miR5647	1.34221	2.41866	2.72627	4.70312	4.08267	1.36447	0.51454	0.631934	0.814231	0.415513	0.777981
Chr1:11499747-11499767	miR5648-3p	3.35553	3.02332	5.45255	4.70312	0.816534	4.0934	-0.251208	0.593642	-0.423164	0.672176	0.906619
Chr1:11499534-11499555	miR5648-5p	19.4621	16.9306	19.0839	18.8125	13.0645	24.5604	-0.00596114	0.416156	-0.0143243	0.988571	0.99422
Chr1:21360223-21360243	miR5649a	2.01332	2.41866	1.81752	5.64375	4.8992	1.36447	0.72315	0.617881	1.17037	0.241852	0.668359
Chr1:21360159-21360179	miR5649b	0	2.41866	0	0.940625	0	1.36447	-0.108907	0.680533	-0.160032	0.872856	0.960118
Chr2:19686959-19686979	miR5650	3.35553	4.23265	0.908758	11.2875	10.6149	4.0934	1.11752	0.64303	1.73789	0.0822296	0.396504
Chr3:17178489-17178509	miR5651	66.4396	33.2565	24.5365	69.6062	39.1936	35.4761	0.196698	0.372369	0.528235	0.597337	0.8739
Chr1:23413402-23413422	miR5652	395.953	354.938	482.551	453.381	361.724	492.572	0.0799161	0.295874	0.270102	0.787082	0.950929
Chr1:19026915-19026938	miR5653	34.2264	42.9311	35.4416	31.0406	33.4779	28.6538	-0.255366	0.309832	-0.824206	0.409822	0.77742
Chr1:11786348-11786370	miR5654-3p	104.022	94.3276	85.4233	127.925	71.855	124.166	0.172384	0.347659	0.495842	0.620006	0.876474
Chr1:11786294-11786313	miR5654-5p	6.71107	7.25597	10.9051	5.64375	4.08267	4.0934	-0.678406	0.488595	-1.38848	0.16499	0.586632
Chr2:18902623-18902643	miR5655	0.671107	3.02332	1.81752	1.88125	1.63307	0	-0.263541	0.644529	-0.40889	0.682621	0.90665
Chr1:1727351-1727371	miR5656	12.0799	15.7213	17.2664	17.8719	13.8811	19.1025	0.151993	0.359253	0.42308	0.672237	0.906619
Chr5:9789642-9789662	miR5657	15.4355	19.3492	12.7226	23.5156	21.2299	19.1025	0.388612	0.346404	1.12185	0.261928	0.668359
Chr4:18485509-18485529	miR5658	0	0	0	0	0	0	0	0.427883	0	1	NA
Chr5:16409804-16409826	miR5659	106.035	134.235	107.233	120.4	98.8006	120.073	-0.040319	0.236513	-0.170473	0.864638	0.960118
Chr4:5292748-5292768	miR5660	0	0	0.908758	0	0	0	-0.0294666	0.337806	-0.0872293	0.930489	NA
Chr4:10449331-10449351	miR5661	6.03996	7.25597	5.45255	7.525	6.53227	2.72893	-0.0954488	0.526237	-0.18138	0.856069	0.960118
Chr2:16798851-16798870	miR5662	5.36885	6.04664	3.63503	4.70312	4.8992	2.72893	-0.214829	0.5359	-0.400874	0.688513	0.90665
Chr1:18686859-18686879	miR5663-3p	171.803	149.957	159.941	204.116	172.289	189.661	0.226501	0.210934	1.0738	0.282913	0.668359
Chr1:18686942-18686962	miR5663-5p	163.079	152.375	164.485	185.303	221.281	191.025	0.313079	0.197982	1.58135	0.113798	0.48261
Chr1:17386813-17386833	miR5664	0	1.20933	0.908758	0	0	1.36447	-0.297485	0.639501	-0.465184	0.6418	NA
Chr5:19499093-19499113	miR5665	41.6086	45.9545	43.6204	45.15	27.7621	34.1116	-0.284677	0.290718	-0.97922	0.327471	0.707834
Chr1:12035115-12035135	miR5666	0.671107	1.20933	0.908758	0	2.4496	1.36447	0.254237	0.686504	0.370336	0.711133	0.90665
Chr2:10026979-10026999	miR5995b	32.2131	29.0239	23.6277	38.5656	26.9456	40.934	0.28782	0.334907	0.859403	0.390118	0.750392
Chr4:7882848-7882869	miR5996	579.836	585.315	418.029	548.384	462.975	487.114	-0.0778711	0.243417	-0.319908	0.749038	0.93663
Chr3:10706868-10706888	miR5997	7.38217	5.44198	9.08758	3.7625	4.08267	9.55126	-0.315071	0.483704	-0.65137	0.514807	0.829386
Chr5:3247262-3247282	miR5998a	2.01332	2.41866	1.81752	2.82187	4.8992	4.0934	0.650029	0.632413	1.02786	0.304018	0.685989
Chr5:3247378-3247398	miR5998b	2.01332	1.20933	5.45255	6.58437	2.4496	6.82233	0.642396	0.648826	0.99009	0.32213	0.707834
Chr1:7400952-7400972	miR5999	1.34221	2.41866	0	0	0	0	-1.01655	0.679787	-1.49539	0.134812	0.533188
Chr3:19659381-19659402	miR771	2.01332	1.20933	0	1.88125	2.4496	4.0934	0.794021	0.658257	1.20625	0.227722	0.664481
Chr1:13067313-13067333	miR773a	191.937	179.585	115.412	184.362	166.573	77.7745	-0.167216	0.360198	-0.464235	0.64248	0.890365
Chr1:13050725-13050745	miR773b-3p	0	0.604664	0.908758	0.940625	3.26614	0	0.817743	0.681355	1.20017	0.230073	0.664481
Chr1:13050784-13050803	miR773b-5p	0.671107	0	0	0	2.4496	0	0.652913	0.686407	0.951204	0.341501	0.726699
Chr1:22150005-22150025	miR774a	0	0	0	0	0	0	0	0.337806	0	1	NA
Chr1:22150224-22150244	miR774b-3p	0	0	0	0	0	0	NA	NA	NA	NA	NA
Chr1:22150152-22150172	miR774b-5p	0	0	0	0	0	0	NA	NA	NA	NA	NA
Chr1:29422546-29422565	miR775	377.833	406.939	325.335	381.894	446.644	481.656	0.23084	0.208336	1.10802	0.267854	0.668359
Chr1:22795699-22795719	miR776	1.34221	1.20933	0.908758	0.940625	1.63307	0	-0.165467	0.687118	-0.240813	0.8097	NA
Chr1:26638083-26638104	miR777	4.02664	3.62798	2.72627	0	3.26614	2.72893	-0.547811	0.629938	-0.869626	0.384505	0.747766
Chr2:17349548-17349568	miR778	0	0	0	0.940625	0	0	0.0938828	0.337806	0.277919	0.781075	NA
Chr2:9560902-9560922	miR779.1	20.1332	15.1166	25.4452	15.9906	30.2117	23.1959	0.195347	0.399592	0.488866	0.624937	0.87855
Chr2:9560866-9560886	miR779.2	842.239	563.547	449.835	316.991	274.355	307.005	-0.998683	0.292021	-3.4199	0.000626448	0.0128151
Chr4:8504166-8504186	miR780.1	0.671107	0	1.81752	0	0	2.72893	0.0248978	0.687493	0.0362154	0.971111	0.990814
Chr4:8504145-8504165	miR780.2	2.68443	1.20933	0	0	0	4.0934	-0.103118	0.688923	-0.14968	0.881017	0.960118
Chr1:7423523-7423543	miR781a	363.069	370.659	383.496	417.637	453.176	573.075	0.35795	0.224925	1.59142	0.111515	0.48261
Chr1:7423585-7423605	miR781b	399.308	432.335	478.007	485.362	507.884	624.925	0.296511	0.213376	1.38962	0.164646	0.586632
Chr3:5500048-5500068	miR782	0	0	0.908758	0	0	1.36447	0.16231	0.66809	0.242946	0.808047	0.953217
Chr2:16588077-16588100	miR8121	95.9683	117.909	86.332	77.1312	82.4699	110.522	-0.166175	0.230895	-0.719698	0.471711	0.802136
Chr3:16538510-16538530	miR8165	120.799	121.537	121.774	111.934	79.2038	88.6902	-0.370029	0.2238	-1.65339	0.098251	0.443389
Chr1:4525316-4525337	miR8166	18.791	29.6285	28.1715	10.3469	11.4315	17.738	-0.915078	0.380174	-2.407	0.0160842	0.127535
Chr2:8894985-8895006	miR8167a	24.1598	19.3492	19.0839	21.6344	10.6149	9.55126	-0.520554	0.390747	-1.3322	0.182794	0.615857
Chr3:17469946-17469967	miR8167b	2.68443	2.41866	2.72627	1.88125	2.4496	4.0934	0.0458755	0.605012	0.0758258	0.939558	0.978631
Chr3:18843649-18843670	miR8167c	42.2797	39.9078	37.2591	37.625	17.1472	20.467	-0.614561	0.359496	-1.70951	0.0873568	0.412796
Chr5:7057210-7057231	miR8167d	13.4221	15.1166	9.08758	16.9312	13.8811	6.82233	0.0234623	0.451478	0.0519678	0.958554	0.986582
Chr5:23431703-23431724	miR8167e	0	0	0	0	0	0	NA	NA	NA	NA	NA
Chr5:24002239-24002260	miR8167f	200.661	205.586	204.471	165.55	101.25	117.344	-0.646094	0.246639	-2.61959	0.00880362	0.0828983
Chr2:5080690-5080710	miR8168	11.4088	10.884	9.08758	13.1687	9.79841	13.6447	0.171028	0.435647	0.392584	0.694626	0.90665
Chr3:8836359-8836379	miR8169	256.363	282.378	248.091	261.494	200.051	226.501	-0.189028	0.236112	-0.800587	0.423371	0.786738
Chr2:14100079-14100099	miR8170-3p	8.72439	9.06996	12.7226	11.2875	22.8629	17.738	0.716278	0.39563	1.81047	0.0702224	0.379938
Chr2:14100020-14100040	miR8170-5p	0	0	0.908758	0	0	0	-0.0294666	0.337806	-0.0872293	0.930489	NA
Chr2:16890466-16890486	miR8171	8.72439	7.86063	10.9051	8.46562	8.16534	8.18679	-0.107665	0.438034	-0.245791	0.805844	0.953217
Chr4:7102572-7102592	miR8172	56.373	56.2338	54.5255	52.675	48.992	47.7563	-0.154465	0.26237	-0.58873	0.556042	0.850987
Chr5:7478572-7478592	miR8173	135.564	151.166	92.6933	132.628	76.7542	69.5877	-0.41365	0.344519	-1.20066	0.229883	0.664481
Chr3:16589431-16589451	miR8174	89.2572	99.7696	83.6057	99.7062	81.6534	106.428	0.0682627	0.350481	0.194769	0.845574	0.960118
Chr2:3740938-3740957	miR8175	25.5021	32.6519	41.8029	23.5156	26.1291	13.6447	-0.57041	0.401998	-1.41894	0.155918	0.571698
Chr4:11795199-11795219	miR8176	0.671107	0.604664	0	0.940625	1.63307	0	0.421032	0.684105	0.615449	0.538258	NA
Chr5:9362634-9362655	miR8177	55.0307	50.7918	50.8905	50.7937	57.9739	30.0182	-0.141849	0.277619	-0.510948	0.609387	0.876263
Chr4:18087285-18087305	miR8178	26.1732	19.9539	22.719	15.9906	17.9637	19.1025	-0.349189	0.397023	-0.879519	0.37912	0.745532
Chr4:7161930-7161950	miR8179	10.0666	14.5119	14.5401	17.8719	13.8811	27.2893	0.512443	0.393428	1.30251	0.192743	0.626122
Chr2:2063980-2063998	miR8180	15.4355	13.9073	16.3576	14.1094	12.248	8.18679	-0.326283	0.377344	-0.864683	0.387213	0.748895
Chr5:21641289-21641308	miR8181	0	0	1.81752	0	1.63307	0	0.116166	0.685417	0.169483	0.865417	0.960118
Chr3:22678166-22678187	miR8182	1.34221	0.604664	0	0.940625	1.63307	1.36447	0.435985	0.678047	0.643001	0.520224	NA
Chr3:11747799-11747819	miR8183	49.6619	61.6757	46.3467	60.2	52.2582	57.3075	0.0946406	0.351199	0.269478	0.787561	0.950929
Chr5:3311974-3311994	miR8184	0	0.604664	0.908758	0.940625	0	0	-0.097132	0.57769	-0.168139	0.866474	NA
Chr5:897067-897087	miR822-3p	47.6486	52.0011	47.2554	14.1094	32.6614	34.1116	-0.801742	0.359771	-2.22848	0.0258486	0.19359
Chr5:897287-897307	miR822-5p	682.516	594.385	798.798	569.078	573.207	634.476	-0.213458	0.291888	-0.731303	0.464594	0.799818
Chr3:4496826-4496846	miR823	61.7418	49.5825	40.8941	59.2594	45.7259	32.7472	-0.126533	0.267586	-0.472869	0.636307	0.888809
Chr4:12625721-12625741	miR824-3p	122.141	148.747	104.507	116.637	171.472	99.606	0.0482746	0.310272	0.155588	0.876358	0.960118
Chr4:12625128-12625148	miR824-5p	286.563	293.262	323.518	316.05	378.872	361.583	0.213819	0.314819	0.679181	0.497023	0.825246
Chr2:11159774-11159794	miR825	911.363	723.178	591.601	375.309	304.567	320.649	-1.10801	0.269205	-4.11585	3.85747e-05	0.00113152
Chr4:1340528-1340548	miR826a	0.671107	1.20933	1.81752	0	0.816534	0	-0.6927	0.664861	-1.04187	0.297471	NA
Chr4:1340582-1340602	miR826b	0	0	0	0	0	0	0	0.337806	0	1	NA
Chr3:22122811-22122831	miR827	13.4221	7.25597	15.4489	10.3469	14.6976	12.2802	0.04984	0.549167	0.0907556	0.927687	0.974943
Chr4:13847020-13847041	miR828	2.01332	0.604664	0.908758	51.7344	35.9275	42.2984	4.39553	0.545336	8.06022	7.61567e-16	1.34036e-13
Chr1:11834094-11834117	miR829-3p.1	20.1332	21.7679	17.2664	24.4562	23.6795	21.8314	0.21883	0.370205	0.591104	0.55445	0.850987
Chr1:11834073-11834093	miR829-3p.2	1.34221	6.6513	4.54379	7.525	4.08267	9.55126	0.573221	0.51032	1.12326	0.261328	0.668359
Chr1:11834153-11834173	miR829-5p	39.5953	53.8151	54.5255	47.9719	49.8086	75.0456	0.199747	0.350335	0.570161	0.568568	0.862257
Chr1:4820406-4820426	miR830-3p	8.05328	6.6513	10.9051	9.40625	12.248	13.6447	0.424849	0.42494	0.999784	0.317415	0.702705
Chr1:4820473-4820494	miR830-5p	5.36885	3.62798	3.63503	3.7625	6.53227	6.82233	0.338734	0.541669	0.625352	0.53174	0.829386
Chr2:10247390-10247411	miR831-3p	4.69775	3.02332	2.72627	4.70312	8.16534	0	0.308651	0.579641	0.532487	0.594389	0.8739
Chr2:10247259-10247280	miR831-5p	0	0	0	0.940625	0	0	0.0938828	0.337806	0.277919	0.781075	NA
Chr4:6413275-6413295	miR832-3p	0	0	0	0	0	0	NA	NA	NA	NA	NA
Chr4:6413059-6413079	miR832-5p	0	0	0	0	0	0	0	0.337806	0	1	NA
Chr1:29525265-29525286	miR833a-3p	65.0974	62.8851	69.9744	72.4281	74.3046	87.3258	0.229638	0.242473	0.947064	0.343606	0.726699
Chr1:29525204-29525225	miR833a-5p	218.11	268.471	283.533	267.137	280.071	513.039	0.437721	0.27785	1.57538	0.115168	0.48261
Chr1:29525264-29525284	miR833b	65.0974	62.8851	69.9744	72.4281	74.3046	87.3258	0.229589	0.244057	0.940718	0.346849	0.726699
Chr5:2641477-2641497	miR834	1.34221	0.604664	0.908758	0	0	0	-0.548951	0.560784	-0.978899	0.32763	NA
Chr1:28544471-28544491	miR835-3p	6.03996	2.41866	2.72627	4.70312	3.26614	4.0934	0.0676303	0.575434	0.117529	0.906441	0.969809
Chr1:28544784-28544804	miR835-5p	16.7777	10.884	16.3576	24.4562	21.2299	13.6447	0.425008	0.390503	1.08836	0.276436	0.668359
Chr2:10634331-10634354	miR836	1.34221	3.02332	0	4.70312	4.08267	2.72893	0.891679	0.65508	1.36118	0.173458	0.610573
Chr1:6521053-6521073	miR837-3p	29.5287	61.0711	57.2518	48.9125	57.9739	70.9522	0.246862	0.309662	0.797198	0.425336	0.786738
Chr1:6520995-6521015	miR837-5p	6.71107	3.62798	4.54379	2.82187	3.26614	1.36447	-0.663736	0.616464	-1.07668	0.281623	0.668359
Chr1:28635-28655	miR838	4.69775	7.25597	4.54379	8.46562	8.16534	6.82233	0.429931	0.474003	0.907022	0.364395	0.738993
Chr1:25279138-25279158	miR839-5p	4.69775	4.23265	3.63503	8.46562	2.4496	2.72893	0.0750166	0.620838	0.120831	0.903825	0.969809
Chr2:771385-771405	miR840-3p	82.5461	87.6763	53.6167	83.7156	80.0203	70.9522	0.0615587	0.312958	0.196699	0.844063	0.960118
Chr2:771492-771513	miR840-5p	97.9816	114.886	86.332	232.334	177.188	188.296	0.926095	0.352459	2.62752	0.00860086	0.0828983
Chr4:7885296-7885316	miR841a-3p	122.141	99.1649	68.1569	120.4	123.297	98.2415	0.230137	0.263512	0.873345	0.382475	0.747766
Chr4:7885393-7885413	miR841a-5p	296.629	297.495	229.007	259.612	288.236	274.257	-0.0034671	0.227646	-0.0152302	0.987848	0.99422
Chr4:2184420-2184440	miR841b-3p	36.2398	30.2332	24.5365	17.8719	22.8629	15.0091	-0.631548	0.352969	-1.78925	0.0735749	0.379938
Chr4:2184325-2184345	miR841b-5p	130.866	121.537	110.868	41.3875	76.7542	114.615	-0.616853	0.322066	-1.9153	0.0554547	0.348572
Chr1:22577194-22577214	miR842	2.01332	4.23265	4.54379	5.64375	4.08267	1.36447	0.100695	0.570786	0.176415	0.859968	0.960118
Chr3:17742147-17742167	miR843	410.717	495.22	213.558	758.144	442.561	350.668	0.42244	0.417802	1.0111	0.311968	0.697059
Chr2:9942202-9942222	miR844-3p	52.3463	46.5591	45.4379	51.7344	44.9094	64.1299	0.135255	0.363755	0.371829	0.71002	0.90665
Chr2:9942261-9942281	miR844-5p	40.9375	33.8612	33.624	39.5062	43.2763	39.5695	0.168537	0.268708	0.627213	0.530519	0.829386
Chr4:12217457-12217477	miR845a	106.035	138.468	194.474	273.722	232.712	282.444	0.784368	0.354116	2.215	0.0267599	0.196239
Chr4:12214086-12214107	miR845b	1.34221	3.02332	2.72627	2.82187	4.8992	0	0.178493	0.632328	0.282279	0.77773	0.950929
Chr1:22577662-22577682	miR846-3p	1334.16	1423.38	1379.49	1697.83	1179.07	1911.62	0.20023	0.298534	0.67071	0.502405	0.829386
Chr1:22577426-22577446	miR846-5p	78.5195	79.8157	69.9744	135.45	86.5526	132.353	0.597057	0.293384	2.03507	0.041844	0.277907
Chr1:2165675-2165695	miR847	10.7377	6.6513	15.4489	10.3469	11.4315	12.2802	0.0743517	0.426099	0.174494	0.861477	0.960118
Chr5:4479448-4479469	miR848	1560.99	1313.93	1433.11	1082.66	670.374	1277.14	-0.472471	0.356472	-1.32541	0.185035	0.615857
Chr3:16072500-16072520	miR849	19.4621	29.6285	31.8065	67.725	63.6896	83.2324	1.34224	0.284763	4.71354	2.43446e-06	8.5693e-05
Chr4:7845756-7845777	miR850	118.786	130.003	84.5145	110.053	123.297	125.531	0.097789	0.260297	0.375682	0.707153	0.90665
Chr3:19659577-19659597	miR851-3p	0.671107	3.02332	0	1.88125	2.4496	2.72893	0.48805	0.672602	0.725615	0.468075	0.799818
Chr3:19659646-19659666	miR851-5p	8.72439	3.62798	0.908758	1.88125	0.816534	1.36447	-1.12843	0.62281	-1.81183	0.0700117	0.379938
Chr4:8336302-8336322	miR852	135.564	180.795	178.117	123.222	131.462	85.9613	-0.507193	0.277602	-1.82705	0.0676921	0.379938
Chr3:8346416-8346437	miR853	4.02664	4.23265	3.63503	3.7625	4.08267	0	-0.347554	0.588517	-0.59056	0.554816	0.850987
Chr5:11847721-11847741	miR854a	0	0.604664	2.72627	0.940625	0.816534	0	-0.277242	0.681013	-0.407103	0.683933	NA
Chr5:11324568-11324588	miR854b	14.0932	16.9306	21.8102	11.2875	16.3307	13.6447	-0.298076	0.407792	-0.730951	0.464809	0.799818
Chr5:11838098-11838118	miR854c	0.671107	1.81399	0.908758	0	0.816534	1.36447	-0.289834	0.679048	-0.426824	0.669508	0.906619
Chr5:11690059-11690079	miR854d	6.03996	4.83731	7.27006	7.525	4.08267	0	-0.412105	0.539712	-0.763565	0.445127	0.796162
Chr5:11942469-11942489	miR854e	5.36885	6.04664	5.45255	7.525	6.53227	2.72893	0.0453128	0.499205	0.09077	0.927675	0.974943
Chr2:4674433-4674454	miR855	2.68443	0	0.908758	1.88125	0	2.72893	0.0980418	0.645825	0.151809	0.879338	NA
Chr1:11957487-11957508	miR856	0	0	0	0	0	0	0	0.337806	0	1	NA
Chr4:7878198-7878218	miR857	0	1.20933	0	0.940625	2.4496	0	0.567283	0.675369	0.83996	0.400931	NA
Chr1:26773695-26773715	miR858a	1832.12	2112.09	2403.67	7931.35	6772.33	5894.49	1.65147	0.228915	7.21437	5.41861e-13	4.76838e-11
Chr1:26772907-26772927	miR858b	28.1865	44.1405	41.8029	312.287	244.96	171.923	2.53665	0.324042	7.82815	4.95092e-15	5.80908e-13
Chr1:22149735-22149755	miR859	4.02664	1.20933	1.81752	6.58437	0.816534	2.72893	0.351729	0.634626	0.55423	0.579421	0.869384
Chr5:9098876-9098896	miR860	60.3996	53.2104	72.7006	98.7656	99.6171	152.82	0.865156	0.303783	2.84794	0.00440034	0.0499651
Chr3:17838154-17838174	miR861-3p	79.1906	48.3731	60.8868	31.0406	22.8629	23.1959	-1.21134	0.327629	-3.69729	0.000217917	0.00547906
Chr3:17838223-17838243	miR861-5p	8.05328	10.884	11.8139	13.1687	15.5141	12.2802	0.401526	0.386121	1.0399	0.298388	0.685989
Chr2:10718170-10718190	miR862-3p	27.5154	18.1399	14.5401	32.9219	17.9637	19.1025	0.192146	0.412623	0.46567	0.641452	0.890365
Chr2:10718106-10718126	miR862-5p	15.4355	19.9539	14.5401	29.1594	18.7803	23.1959	0.46082	0.34668	1.32924	0.18377	0.615857
Chr4:7846835-7846855	miR863-3p	1136.85	1418.54	1405.85	1538.86	1658.38	2280.02	0.44932	0.263987	1.70205	0.0887453	0.412796
Chr4:7846644-7846664	miR863-5p	1514.02	1869.02	1963.83	2464.44	2318.96	2645.7	0.440196	0.353792	1.24422	0.213417	0.664481
Chr1:6740569-6740590	miR864-3p	6.71107	1.20933	5.45255	9.40625	4.08267	13.6447	0.819962	0.547589	1.4974	0.134288	0.533188
Chr1:6740503-6740523	miR864-5p	3.35553	3.02332	2.72627	6.58437	4.08267	9.55126	0.864324	0.547106	1.57981	0.11415	0.48261
Chr5:5170097-5170117	miR865-3p	2.01332	2.41866	3.63503	0.940625	2.4496	5.45786	0.0570503	0.62667	0.0910373	0.927463	0.974943
Chr5:5169998-5170018	miR865-5p	210.056	204.981	195.383	309.466	245.777	364.312	0.557832	0.306934	1.81744	0.0691503	0.379938
Chr5:16157838-16157857	miR866-3p	17.4488	35.6752	18.1752	84.6562	44.9094	111.886	1.5294	0.448818	3.40762	0.000655317	0.0128151
Chr5:16157911-16157931	miR866-5p	18.791	18.1399	17.2664	18.8125	13.8811	58.672	0.63215	0.413935	1.52717	0.126718	0.518661
Chr4:11375387-11375407	miR867	0	0	0	0	0	0	NA	NA	NA	NA	NA
Chr3:6488399-6488419	miR868-3p	0	0	0	0	0	0	0	0.337806	0	1	NA
Chr3:6488287-6488307	miR868-5p	9.39549	6.04664	5.45255	7.525	11.4315	16.3736	0.622587	0.447646	1.3908	0.164285	0.586632
Chr5:15891625-15891645	miR869.1	20.8043	20.5586	7.27006	16.9312	9.79841	4.0934	-0.543374	0.519219	-1.04652	0.29532	0.683899
Chr5:15891614-15891634	miR869.2	20.8043	21.1632	7.27006	16.9312	9.79841	4.0934	-0.558471	0.519622	-1.07476	0.28248	0.668359
Chr5:21395545-21395565	miR870-3p	1.34221	1.20933	3.63503	1.88125	1.63307	2.72893	0.0132874	0.670825	0.0198076	0.984197	0.99422
Chr5:21395604-21395624	miR870-5p	28.8576	20.5586	18.1752	25.3969	31.0283	46.3918	0.53351	0.370779	1.43889	0.150182	0.56226

## Sheet: S7
Table S7. High light-responsive DE miRNAs in Arabidopsis. MiRNAs were classified as DE miRNAs when log2FC ≥ 1& ≤ -1 (Benjamini-Hochberg corrected p-value ≤ 0.05).
miRNAs	3h	6h	2d	Publications	Light conditions
miR166e-5p	-1.43			(Zhenfei S. et al. 2018; Zhou et al. 2007)	pif4 mutant, UV-B
miR169h	-2.23
miR169i	1.22
miR157b-5p	1.97
miR173-3p	-1.17
miR3434-5p	-1.05
miR3932b-5p	-1.2
miR394a	1.44			(Anna et al. 2019; Zhenfei S. et al. 2018)	pif4 mutant, high light
miR398a-3p	-1.95			(Sire et al. 2009; Zhou et al. 2007)	L/D cycles, UV-B
miR398b-3p	-1.61			(Sire et al. 2009; Zhou et al. 2007)	L/D cycles, UV-B
miR398c-3p	-1.39			(Sire et al. 2009; Zhou et al. 2007)	L/D cycles, UV-B
miR5026	-1.27
miR5643a	-1.2
miR854b	-1.49
miR854e	-1.94
miR864-3p	1.87
miR447b	-6.01	-5.47
miR166a-5p	-1.08	1.13		(Zhenfei S. et al. 2018; Zhou et al. 2007)	pif4 mutant, UV-B
miR166c	1.24	1.87		(Zhenfei S. et al. 2018; Zhou et al. 2007)	pif4 mutant, UV-B
miR172b-3p	1.32	-1.64		(Zhenfei S. et al. 2018; Zhou et al. 2007)	pif4 mutant, UV-B
miR863-5p	-1.09	-1.24
miR156b-3p		-1.19		(Xie et al. 2017; Zhenfei S. et al. 2018; Zhou et al. 2007)	End of day-FR, pif4 mutant, UV-B
miR156c-3p		-1.62		(Xie et al. 2017; Zhenfei S. et al. 2018)	End of day-FR, pif4 mutant
miR156f-3p		-1.87		(Xie et al. 2017; Zhenfei S. et al. 2018; Zhou et al. 2007)	End of day-FR, pif4 mutant, UV-B
miR157c-3p		-2.22		(Zhenfei S. et al. 2018; Zhou et al. 2007)	pif4 mutant, UV-B
miR159b-5p		-1.45		(Zhou et al. 2007)	UV-B
miR160c-3p		-1.15		(Zhenfei S. et al. 2018; Zhou et al. 2007)	pif4 mutant, UV-B
miR163		1.58		(Zhou et al. 2007)	UV-B
miR165a-3p		1.91		(Zhenfei S. et al. 2018; Zhou et al. 2007)	pif4 mutant, UV-B
miR165a-5p		1.42		(Zhenfei S. et al. 2018; Zhou et al. 2007)	pif4 mutant, UV-B
miR166f		1.88		(Zhenfei S. et al. 2018; Zhou et al. 2007)	pif4 mutant, UV-B
miR395e		7.45		(Zhou et al. 2007)	UV-B
miR156a-3p		-1.53		(Xie et al. 2017; Zhenfei S. et al. 2018)	End of day-FR, pif4 mutant
miR156d-5p		1.29		(Xie et al. 2017; Zhenfei S. et al. 2018)	End of day-FR, pif4 mutant
miR157a-3p		-2.05		(Anna et al. 2019; Zhenfei S. et al. 2018)	high light, pif4 mutant
miR158a-5p		-1.65
miR159c		1.12		(Zhou et al. 2007)	UV-B
miR161.1		-1.22
miR161.2		-1.22
miR165b		1.78		(Zhenfei S. et al. 2018; Zhou et al. 2007)	pif4 mutant, UV-B
miR166a-3p		1.85		(Zhenfei S. et al. 2018; Zhou et al. 2007)	pif4 mutant, UV-B
miR166b-3p		-1.89		(Zhenfei S. et al. 2018; Zhou et al. 2007)	pif4 mutant, UV-B
miR167b		-1.33		(Sire et al. 2009; Zhenfei S. et al. 2018)	L/D cycles, pif4 mutant
miR171b-5p		-1.38		(Ma et al. 2014; Sire et al. 2009; Zhenfei S. et al. 2018)	white light, L/D cycles, pif4 mutant
miR171c-5p		-1.35		(Ma et al. 2014; Zhenfei S. et al. 2018)	white light, pif4 mutant
miR173-5p		-1.17
miR2933a		1.18
miR2933b		1.75
miR319a		1.48		(Zhenfei S. et al. 2018)	pif4 mutant
miR319b		2.41		(Zhenfei S. et al. 2018)	pif4 mutant
miR319c		1.55		(Zhenfei S. et al. 2018)	pif4 mutant
miR5629		1.17
miR5642b		1.24
miR5653		-1.44
miR779.2		1.47
miR781a		1
miR781b		1.04
miR8167a		-1.38
miR8167b		-1.88
miR8168		-1.67
miR8170-3p		-1.07
miR8180		-1.17
miR822-3p		-1.12
miR823		-1
miR831-3p		-1.53
miR848		1.22
miR166d		2.01	4.54	(Zhenfei S. et al. 2018; Zhou et al. 2007)	pif4 mutant, UV-B
miR166g		2.76	-1.91	(Zhenfei S. et al. 2018; Zhou et al. 2007)	pif4 mutant, UV-B
miR395a		-5.48	-1.44
miR5595a		-1.05	1.05
miR858a		1.38	1.65
miR156e			-1.79	(Xie et al. 2017; Zhenfei S. et al. 2018; Zhou et al. 2007)	End of day-FR, pif4 mutant, UV-B
miR156h			1.21	(Xie et al. 2017; Zhenfei S. et al. 2018; Zhou et al. 2007)	End of day-FR, pif4 mutant, UV-B
miR160c-5p			-1.01	(Zhenfei S. et al. 2018; Zhou et al. 2007)	pif4 mutant, UV-B
miR168a-3p			-1.07	(Sire et al. 2009; Zhou et al. 2007)	L/D cycles, UV-B
miR172c			-1.93	(Zhenfei S. et al. 2018; Zhou et al. 2007)	pif4 mutant, UV-B
miR395c			1.78	(Zhou et al. 2007)	UV-B
miR398b-5p			1.88	(Sire et al. 2009; Zhou et al. 2007)	L/D cycles, UV-B
miR398c-5p			1.31	(Zhou et al. 2007)	UV-B
miR157b-3p			2.13	(Zhenfei S. et al. 2018)	pif4 mutant
miR167c-5p			-1.27	(Zhenfei S. et al. 2018)	pif4 mutant
miR169g-3p			-1.2
miR171b-3p			-1.37	(Ma et al. 2014; Sire et al. 2009; Zhenfei S. et al. 2018)	white light, L/D cycles, pif4 mutant
miR391-3p			1.12
miR825			-1.11
miR828			4.4
miR849			1.34
miR858b			2.54	(Sharma et al. 2016)	white light
miR866-3p			1.53
miR395b	3.62		-3.18
miR861-3p	-1.55		-1.21
miR399a	2.03	1.84	1.49
