# Supplementary material for: Identification of Small RNAs During High Light Acclimation in Arabidopsis thaliana
Source: Front Plant Sci. 2021 Jun 15;12:656657. doi: 10.3389/fpls.2021.656657 (PMC8239388; doi:10.3389/fpls.2021.656657)
Supplement: Supplementary Table 1 — List of stem loop qPCR oligonucleotides used in this study. [file Data_Sheet_1.zip › Supplementary Tables 8-10.XLSX]

## Sheet: S8
Table S8. Targets of all DE miRNAs at the three time points predicted using psRNATarget Analysis Server. N/A = No significant fold change.
miRNA:target pairs log2FC denoted as =			↑ ↓ green
			↓ ↓ orange
			↑ - or ↓- Yellow
			↑ ↑ blue
			↑○ or ↓○ grey
DE miRNAs and their predicted mRNA targets at 3 h time point
miRNA	miRNA log2FC	target	expectation value	description	mRNA log2FC	p value	q value	Control 3 h replicate 1	Control 3 h replicate 2	Control 3 h replicate 3	High light 3 h replicate 1	High light 3 h replicate 2	High light 3 h replicate 3
miR169i	1.21661	AT5G42120	2.5	Lectin receptor kinase S.6	-1.58766	0.000334873	0.00476459	6.00433	3.69911	11.9978	0	0	0
miR864-3p	1.87077	AT3G13450	2.5	DARK INDUCIBLE 4, branched chain alpha-keto acid dehydrogenase E1 beta	-1.21604	2.97816e-07	1.21602e-05	82.8598	93.4026	96.9051	43.2824	28.8304	39.4074
miR172b-3p	1.31839	AT3G47360	2	hydroxysteroid dehydrogenase 3	-1.04514	0.00576056	0.0424501	25.2182	13.8717	16.6123	11.6124	2.13558	8.20987
miR157b-5p	1.9656	AT3G15270	2.5	squamosa promoter binding protein-like 5	-0.999834	0.00852912	0.0561673	7.2052	26.8186	29.533	11.6124	7.47454	8.20987
miR399a	2.02961	AT2G26900	2	Sodium Bile acid symporter family	0.429824	0.00010705	0.00187822	1029.14	953.446	833.384	1339.64	1271.74	1238.87
miR394a	1.44207	AT1G27340	1	Galactose oxidase/kelch repeat superfamily protein	0.43299	0.00619285	0.0445452	138.1	85.0796	92.2906	144.627	135.609	148.599
miR864-3p	1.87077	AT4G25210	2	DNA-binding storekeeper protein-related transcriptional regulator	0.590674	6.49378e-05	0.00124179	166.92	178.482	144.896	237.526	275.49	242.191
miR157b-5p	1.9656	AT4G28660	2.5	photosystem II reaction center PSB28 protein	0.626198	0.000190559	0.00303095	452.726	553.017	446.687	760.082	835.013	710.154
miR157b-5p	1.9656	AT2G42200	1.5	squamosa promoter binding protein-like 9	0.66792	0.00671161	0.0472654	31.2225	25.8938	34.1475	53.8391	45.915	51.7222
miR157b-5p	1.9656	AT5G08620	2	DEA(D/H)-box RNA helicase family protein	0.724829	0.000138087	0.00232119	146.506	81.3805	97.828	190.02	179.389	182.259
miR399a	2.02961	AT2G33770	0	phosphate 2	0.889444	2.88592e-06	8.8562e-05	456.329	349.566	295.33	561.616	737.844	816.061
miR399a	2.02961	AT2G33770	0.5	phosphate 2	0.889444	2.88592e-06	8.8562e-05	456.329	349.566	295.33	561.616	737.844	816.061
miR399a	2.02961	AT2G33770	1	phosphate 2	0.889444	2.88592e-06	8.8562e-05	456.329	349.566	295.33	561.616	737.844	816.061
ath-miR3434-5p	-1.05353	AT2G19870	2.5	tRNA/rRNA methyltransferase (SpoU) family protein	0.533217	0.00162056	0.0165356	87.6632	134.093	113.517	179.464	148.423	172.407
ath-miR854b	-1.48528	AT1G69850	2.5	nitrate transporter 1:2	-0.521607	0.000536052	0.00694426	248.579	187.73	151.357	143.571	136.677	127.253
ath-miR854e	-1.94316	AT1G69850	2.5	nitrate transporter 1:2	-0.521607	0.000536052	0.00694426	248.579	187.73	151.357	143.571	136.677	127.253
ath-miR5643a	-1.20351	AT2G08986	1	hypothetical protein	-0.842699	0.00846548	0.0559289	44.432	12.0221	340.552	0	0	0
ath-miR5643a	-1.20351	AT2G08986	2	hypothetical protein	-0.842699	0.00846548	0.0559289	44.432	12.0221	340.552	0	0	0
ath-miR5643a	-1.20351	AT2G08986	2.5	hypothetical protein	-0.842699	0.00846548	0.0559289	44.432	12.0221	340.552	0	0	0
ath-miR854b	-1.48528	AT1G15530	1	Concanavalin A-like lectin protein kinase family protein	-0.857834	0.000163353	0.00265115	69.6502	85.0796	88.599	36.9484	55.5251	39.4074
ath-miR854e	-1.94316	AT1G15530	1	Concanavalin A-like lectin protein kinase family protein	-0.857834	0.000163353	0.00265115	69.6502	85.0796	88.599	36.9484	55.5251	39.4074
ath-miR854b	-1.48528	AT1G33055	2	hypothetical protein	-1.33865	0.00378989	0.0315068	8.40606	3.69911	11.0749	2.11134	1.06779	0
ath-miR854e	-1.94316	AT1G33055	2	hypothetical protein	-1.33865	0.00378989	0.0315068	8.40606	3.69911	11.0749	2.11134	1.06779	0
ath-miR169h	-2.22523	AT5G42120	2.5	Concanavalin A-like lectin protein kinase family protein	-1.58766	0.000334873	0.00476459	6.00433	3.69911	11.9978	0	0	0
ath-miR157b-5p	1.9656	AT1G53160	2.5	squamosa promoter binding protein-like 4	-1.04923	0.0105361	0.0650572	7.2052	17.5708	11.9978	5.27835	5.33896	2.46296
ath-miR172b-3p	1.31839	AT3G54990	1.5	Integrase-type DNA-binding superfamily protein	0.84194	0.0156558	0.0850343	44.432	84.1548	41.5308	193.187	77.9488	75.5308
ath-miR172b-3p	1.31839	AT5G67180	0.5	target of early activation tagged (EAT) 3	0.615062	0.0159374	0.086048	39.6286	30.5177	41.5308	62.2845	48.0506	68.1419
ath-miR157b-5p	1.9656	AT1G32140	2.5	F-box family protein	-0.578726	0.0353304	0.147434	1.20087	0	11.9978	0	0	0
ath-miR864-3p	1.87077	AT1G01440	2	Protein of unknown function (DUF3133)	-0.393514	0.0375222	0.152445	106.877	109.124	140.282	97.1216	72.6098	100.981
ath-miR157b-5p	1.9656	AT2G39710	2.5	Eukaryotic aspartyl protease family protein	0.420872	0.0435574	0.16761	76.8554	96.1769	54.4515	122.458	73.6776	115.759
ath-miR864-3p	1.87077	AT4G33280	1.5	AP2/B3-like transcriptional factor family protein	-0.858931	0.0640418	0.21302	6.00433	6.47345	14.7665	1.05567	6.40675	2.46296
ath-miR157b-5p	1.9656	AT1G27360	1.5	squamosa promoter-like 11	0.424335	0.0709388	0.226919	28.8208	47.1637	44.2995	65.4515	52.3218	51.7222
ath-miR395b	3.61699	AT2G28780	1.5	P-hydroxybenzoic acid efflux pump subunit	-0.772791	0.0828611	0.248511	20.4147	9.24778	8.30615	8.44535	1.06779	6.5679
ath-miR169i	1.21661	AT1G72830	1	nuclear factor Y, subunit A3	-0.54286	0.0995483	0.276645	22.8165	26.8186	16.6123	16.8907	13.8813	12.3148
ath-miR172b-3p	1.31839	AT4G36920	0.5	Integrase-type DNA-binding superfamily protein	0.286413	0.110793	0.294958	92.4667	85.0796	97.828	111.901	109.983	119.864
ath-miR169i	1.21661	AT1G54160	1	nuclear factor Y, subunit A5	0.568017	0.138592	0.338561	3.6026	7.39823	14.7665	19.002	3.20337	22.1666
ath-miR394a	1.44207	AT3G58570	2.5	P-loop containing nucleoside triphosphate hydrolases superfamily protein	-0.236639	0.213881	0.43378	87.6632	100.801	86.7532	100.289	56.5929	77.9938
ath-miR864-3p	1.87077	AT1G65960	2.5	glutamate decarboxylase 2	0.187734	0.222063	0.443256	1538.31	2286.05	1315.14	1993.1	1881.45	2066.42
ath-miR172b-3p	1.31839	AT5G65790	2	myb domain protein 68	-0.498985	0.22827	0.450135	1.20087	0	11.9978	0	0	3.28395
ath-miR157b-5p	1.9656	AT1G27370	1.5	squamosa promoter binding protein-like 10	0.252962	0.237358	0.460045	42.0303	60.1106	52.6056	73.8968	62.9997	54.1851
ath-miR169i	1.21661	AT3G05690	2.5	nuclear factor Y, subunit A2	0.342121	0.241461	0.464317	19.2139	31.4425	28.6101	38.0041	27.7626	39.4074
ath-miR157b-5p	1.9656	AT1G22000	2.5	FBD, F-box and Leucine Rich Repeat domains containing protein	-0.334595	0.27347	0.497547	1.20087	0	4.61453	0	0	0.820987
ath-miR157b-5p	1.9656	AT2G45990	2	ribosomal RNA small subunit methyltransferase G	0.158507	0.344823	0.565488	178.929	233.044	199.348	252.305	221.033	221.666
ath-miR169i	1.21661	AT1G17590	1.5	nuclear factor Y, subunit A8	-0.281774	0.382291	0.60102	24.0173	13.8717	24.9185	19.002	14.9491	16.4197
ath-miR166c	1.23688	AT4G03250	2.5	Homeodomain-like superfamily protein	-0.191603	0.387323	0.605448	43.2312	61.9601	54.4515	38.0041	49.1184	53.3642
ath-miR395b	3.61699	AT5G10180	2	slufate transporter 2;1	-0.155412	0.425588	0.638614	456.329	416.15	374.7	325.146	384.405	415.419
ath-miR172b-3p	1.31839	AT2G39250	2	Integrase-type DNA-binding superfamily protein	0.146923	0.443585	0.654118	213.754	288.531	161.509	321.979	221.033	205.247
ath-miR169i	1.21661	AT5G12840	2.5	nuclear factor Y, subunit A1	-0.127842	0.461592	0.669133	91.2658	133.168	113.517	100.289	99.3046	113.296
ath-miR166c	1.23688	AT2G34710	1	Homeobox-leucine zipper family protein / lipid-binding START domain-containing protein	-0.102248	0.483255	0.68516	176.527	154.438	143.05	139.348	131.338	170.765
ath-miR395b	3.61699	AT5G13630	2.5	magnesium-chelatase subunit chlH, chloroplast, putative / Mg-protoporphyrin IX chelatase, putative (CHLH)	0.132719	0.507935	0.703203	13703.1	13831.9	8941.11	12422.1	15450.9	12753.2
ath-miR395b	3.61699	AT5G43780	2	Pseudouridine synthase/archaeosine transglycosylase-like family protein	-0.148017	0.545183	0.731981	250.981	159.062	155.048	139.348	183.66	186.364
ath-miR172b-3p	1.31839	AT2G32770	2.5	purple acid phosphatase 13	-0.226274	0.556602	0.741428	8.40606	10.1726	22.1497	11.6124	14.9491	8.20987
ath-miR169i	1.21661	AT3G20910	2.5	nuclear factor Y, subunit A9	-0.148851	0.566522	0.748245	43.2312	27.7433	31.3788	28.5031	36.3049	27.0926
ath-miR169i	1.21661	AT5G06510	2.5	nuclear factor Y, subunit A10	-0.212843	0.625094	0.787866	7.2052	4.62389	11.0749	9.50102	5.33896	4.10493
ath-miR864-3p	1.87077	AT4G28720	2.5	Flavin-binding monooxygenase family protein	0.161799	0.656173	0.808752	15.6113	24.969	41.5308	31.6701	24.5592	39.4074
ath-miR172b-3p	1.31839	AT5G60120	0.5	target of early activation tagged (EAT) 2	0.0665577	0.688515	0.830851	116.484	132.243	133.821	157.295	124.932	125.611
ath-miR172b-3p	1.31839	AT2G28550	0.5	related to AP2.7	-0.0723916	0.716133	0.847208	325.435	552.093	355.319	488.775	325.676	370.265
ath-miR166c	1.23688	AT1G30490	1	Homeobox-leucine zipper family protein / lipid-binding START domain-containing protein	0.0349191	0.799838	0.897195	160.916	156.288	155.048	176.297	149.491	163.376
ath-miR157b-5p	1.9656	AT1G69170	2	Squamosa promoter-binding protein-like (SBP domain) transcription factor family protein	0.0648239	0.816829	0.906345	33.6242	28.6681	20.3039	28.5031	36.3049	22.9876
ath-miR169i	1.21661	AT3G14020	1	nuclear factor Y, subunit A6	-0.0410987	0.867033	0.932578	44.432	36.0664	57.2202	58.0618	38.4405	39.4074
ath-miR399a	2.02961	AT1G73450	2.5	Protein kinase superfamily protein	-0.0300151	0.868458	0.933273	72.052	71.2079	87.6761	66.5072	71.542	89.4876
ath-miR157b-5p	1.9656	AT5G43270	1.5	squamosa promoter binding protein-like 2	-0.0157157	0.934726	0.969489	150.108	165.535	123.669	140.404	170.847	128.895
ath-miR157b-5p	1.9656	AT3G57920	1.5	squamosa promoter binding protein-like 15	-0.0372734	0.934926	0.969573	4.80346	0.924778	11.0749	8.44535	2.13558	5.74691
ath-miR395b	3.61699	AT1G50930	2.5	Serine/Threonine-kinase;	-0.161352	0.452955	NA	2.40173	0	0.922906	0	0	0
ath-miR157b-5p	1.9656	AT5G50570	2.5	Squamosa promoter-binding protein-like (SBP domain) transcription factor family protein	#VALUE!	NA	NA	0	0	0	0	0	0
ath-miR157b-5p	1.9656	AT5G50670	2.5	Squamosa promoter-binding protein-like (SBP domain) transcription factor family protein	#VALUE!	NA	NA	0	0	0	0	0	0
ath-miR5643a	-1.20351	AT3G09090	2.5	defective in exine formation protein (DEX1)	0.297837	0.0252929	0.117607	174.126	212.699	240.878	270.251	281.897	238.086
ath-miR861-3p	-1.55436	AT1G71990	2	fucosyltransferase 13	-0.710707	0.0321684	0.138496	24.0173	16.646	27.6872	7.38968	18.1525	13.1358
ath-miR3434-5p	-1.05353	AT2G14510	2.5	Leucine-rich repeat protein kinase family protein	-0.86287	0.0323853	0.139181	3.6026	0.924778	10.152	0	1.06779	0.820987
ath-miR447b	-6.01007	AT5G60760	2	P-loop containing nucleoside triphosphate hydrolases superfamily protein	-0.867315	0.043944	0.168409	7.2052	2.77433	14.7665	0	0	4.10493
ath-miR854b	-1.48528	AT1G53770	2	O-fucosyltransferase family protein	-0.450764	0.0572136	0.198149	39.6286	65.6593	52.6056	28.5031	49.1184	37.7654
ath-miR854e	-1.94316	AT1G53770	2	O-fucosyltransferase family protein	-0.450764	0.0572136	0.198149	39.6286	65.6593	52.6056	28.5031	49.1184	37.7654
ath-miR854b	-1.48528	AT1G50732	2	transmembrane protein	-0.327158	0.0648105	0.214564	96.0693	130.394	99.6738	86.5649	97.169	78.8148
ath-miR854e	-1.94316	AT1G50732	2	transmembrane protein	-0.327158	0.0648105	0.214564	96.0693	130.394	99.6738	86.5649	97.169	78.8148
ath-miR5643a	-1.20351	AT1G53100	2.5	Core-2/I-branching beta-1,6-N-acetylglucosaminyltransferase family protein	-0.833922	0.0719462	0.228944	3.6026	2.77433	9.22906	2.11134	1.06779	0.820987
ath-miR854b	-1.48528	AT1G53560	2.5	Ribosomal protein L18ae family	-0.420003	0.0809879	0.244941	68.4494	57.3363	38.7621	38.0041	45.915	36.9444
ath-miR854e	-1.94316	AT1G53560	2.5	Ribosomal protein L18ae family	-0.420003	0.0809879	0.244941	68.4494	57.3363	38.7621	38.0041	45.915	36.9444
ath-miR5643a	-1.20351	AT3G58940	2.5	F-box/RNI-like superfamily protein	-0.461348	0.0826174	0.248146	50.4364	26.8186	38.7621	23.2247	33.1015	25.4506
ath-miR169h	-2.22523	AT1G72830	1	nuclear factor Y, subunit A3	-0.54286	0.0995483	0.276645	22.8165	26.8186	16.6123	16.8907	13.8813	12.3148
ath-miR5643a	-1.20351	AT1G69540	2	AGAMOUS-like 94,	-0.746964	0.106879	0.288072	6.00433	5.54867	15.6894	3.16701	4.27117	4.10493
ath-miR169h	-2.22523	AT1G54160	1	nuclear factor Y, subunit A5	0.568017	0.138592	0.338561	3.6026	7.39823	14.7665	19.002	3.20337	22.1666
ath-miR5643a	-1.20351	AT3G28140	2.5	RNA ligase/cyclic nucleotide phosphodiesterase family protein	0.338601	0.142752	0.34391	40.8294	46.2389	36.9162	50.6721	62.9997	48.4382
ath-miR863-5p	-1.08616	AT5G45570	2	Ulp1 protease family protein	-0.317724	0.154961	0.361472	1.20087	3.69911	17.5352	0	2.13558	0
ath-miR861-3p	-1.55436	AT3G59360	2.5	UDP-galactose transporter 6	0.179142	0.165319	0.374927	160.916	190.504	163.354	215.357	183.66	193.753
ath-miR854b	-1.48528	AT4G01110	2.5	late embryogenesis abundant hydroxyproline-rich glycoprotein family protein	-0.544081	0.214889	0.434684	9.60693	2.77433	10.152	2.11134	6.40675	4.10493
ath-miR854e	-1.94316	AT4G01110	2.5	late embryogenesis abundant hydroxyproline-rich glycoprotein family protein	-0.544081	0.214889	0.434684	9.60693	2.77433	10.152	2.11134	6.40675	4.10493
ath-miR854b	-1.48528	AT3G56110	2.5	prenylated RAB acceptor 1.B1	0.252808	0.22045	0.441352	90.0649	48.0885	55.3744	79.1752	80.0843	73.0678
ath-miR854e	-1.94316	AT3G56110	2.5	prenylated RAB acceptor 1.B1	0.252808	0.22045	0.441352	90.0649	48.0885	55.3744	79.1752	80.0843	73.0678
ath-miR3434-5p	-1.05353	AT3G23870	2.5	Protein of unknown function (DUF803)	-0.481337	0.240997	0.464009	8.40606	16.646	12.9207	12.668	8.54233	4.10493
ath-miR169h	-2.22523	AT3G05690	2.5	nuclear factor Y, subunit A2	0.342121	0.241461	0.464317	19.2139	31.4425	28.6101	38.0041	27.7626	39.4074
ath-miR169h	-2.22523	AT1G17590	1.5	nuclear factor Y, subunit A8	-0.281774	0.382291	0.60102	24.0173	13.8717	24.9185	19.002	14.9491	16.4197
ath-miR169h	-2.22523	AT5G12840	2.5	nuclear factor Y, subunit A1	-0.127842	0.461592	0.669133	91.2658	133.168	113.517	100.289	99.3046	113.296
ath-miR854b	-1.48528	AT5G05100	0.5	Single-stranded nucleic acid binding R3H protein	-0.107804	0.494478	0.693235	130.894	174.783	135.667	136.181	156.965	123.148
ath-miR854e	-1.94316	AT5G05100	0.5	Single-stranded nucleic acid binding R3H protein	-0.107804	0.494478	0.693235	130.894	174.783	135.667	136.181	156.965	123.148
ath-miR5643a	-1.20351	AT3G55660	2	ROP (rho of plants) guanine nucleotide exchange factor 6	0.139674	0.529124	0.718821	39.6286	39.7655	38.7621	40.1154	48.0506	44.3333
ath-miR169h	-2.22523	AT3G20910	2.5	nuclear factor Y, subunit A9	-0.148851	0.566522	0.748245	43.2312	27.7433	31.3788	28.5031	36.3049	27.0926
ath-miR447b	-6.01007	AT2G22650	2	FAD-dependent oxidoreductase family protein	-0.139288	0.60727	0.775799	38.4277	25.8938	31.3788	20.0577	38.4405	27.9136
ath-miR5643a	-1.20351	AT1G24270	2	hypothetical protein	-0.187647	0.612483	0.779012	1.20087	0.924778	2.76872	1.05567	0	1.64197
ath-miR863-5p	-1.08616	AT1G54170	2.5	CTC-interacting domain 3	0.0642729	0.621692	0.785766	180.13	170.159	207.654	214.301	190.067	188.006
ath-miR169h	-2.22523	AT5G06510	2.5	nuclear factor Y, subunit A10	-0.212843	0.625094	0.787866	7.2052	4.62389	11.0749	9.50102	5.33896	4.10493
ath-miR854b	-1.48528	AT5G19590	1	Protein of unknown function, DUF538	0.0750173	0.625209	0.78793	265.391	245.991	307.328	298.754	321.405	256.148
ath-miR854e	-1.94316	AT5G19590	1	Protein of unknown function, DUF538	0.0750173	0.625209	0.78793	265.391	245.991	307.328	298.754	321.405	256.148
ath-miR5643a	-1.20351	AT1G08970	2	nuclear factor Y, subunit C9	-0.075298	0.648057	0.803735	133.296	140.566	165.2	155.183	145.22	123.148
ath-miR5643a	-1.20351	AT1G45130	2	beta-galactosidase 5	-0.0602529	0.709139	0.843052	170.523	201.602	214.114	159.406	175.118	232.339
ath-miR5643a	-1.20351	AT1G52420	2.5	UDP-Glycosyltransferase superfamily protein	-0.0433944	0.763223	0.875444	171.724	188.655	157.817	177.352	170.847	160.913
ath-miR5643a	-1.20351	AT3G20640	2	basic helix-loop-helix (bHLH) DNA-binding superfamily protein	-0.064831	0.822202	0.909059	54.039	32.3672	35.9933	43.2824	32.0337	41.0493
ath-miR169h	-2.22523	AT3G14020	1	nuclear factor Y, subunit A6	-0.0410987	0.867033	0.932578	44.432	36.0664	57.2202	58.0618	38.4405	39.4074
ath-miR5643a	-1.20351	AT3G57720	2.5	Protein kinase superfamily protein	-0.0350124	0.900259	0.950763	42.0303	27.7433	34.1475	13.7237	46.9828	40.2284
ath-miR854b	-1.48528	AT3G53520	2.5	UDP-glucuronic acid decarboxylase 1	-0.0107434	0.935443	0.969904	190.938	199.752	192.887	174.185	216.762	195.395
ath-miR854e	-1.94316	AT3G53520	2.5	UDP-glucuronic acid decarboxylase 1	-0.0107434	0.935443	0.969904	190.938	199.752	192.887	174.185	216.762	195.395
ath-miR166e-5p	-1.4332	AT5G04240	2	Zinc finger (C2H2 type) family protein / transcription factor jumonji (jmj) family protein	0.00507833	0.971709	0.987936	169.322	237.668	181.812	188.965	196.474	213.457
ath-miR173-3p	-1.17308	AT1G53025	2.5	Ubiquitin-conjugating enzyme family protein	0.000532443	0.998407	0.999551	36.026	25.8938	30.4559	24.2804	28.8304	38.5864
ath-miR5643a	-1.20351	AT1G38790	1	hypothetical protein	-0.0600126	0.705707	NA	0	0	1.84581	0	0	0
ath-miR854b	-1.48528	AT1G08065	2.5	alpha carbonic anhydrase 5	-0.0600126	0.705707	NA	0	0	1.84581	0	0	0
ath-miR854e	-1.94316	AT1G08065	2.5	alpha carbonic anhydrase 5	-0.0600126	0.705707	NA	0	0	1.84581	0	0	0
ath-miR854b	-1.48528	AT4G38905	2.5	transmembrane protein	-0.0877867	0.786454	NA	1.20087	0.924778	1.84581	0	2.13558	0.820987
ath-miR854e	-1.94316	AT4G38905	2.5	transmembrane protein	-0.0877867	0.786454	NA	1.20087	0.924778	1.84581	0	2.13558	0.820987
ath-miR854b	-1.48528	AT1G49290	2.5	Rho guanine nucleotide exchange factor	-0.09865	NA	NA	0	0	5.53744	0	1.06779	0
ath-miR854e	-1.94316	AT1G49290	2.5	Rho guanine nucleotide exchange factor	-0.09865	NA	NA	0	0	5.53744	0	1.06779	0
ath-miR3932b-5p	-1.1981	AT5G41840	2.5	F-box/RNI-like superfamily protein	-0.118042	0.457617	NA	1.20087	0	2.76872	0	0	0
ath-miR854b	-1.48528	AT1G01453	2.5	late embryogenesis abundant hydroxyproline-rich glycoprotein family protein	-0.19943	0.395997	NA	1.20087	0	2.76872	0	0	0
ath-miR854e	-1.94316	AT1G01453	2.5	late embryogenesis abundant hydroxyproline-rich glycoprotein family protein	-0.19943	0.395997	NA	1.20087	0	2.76872	0	0	0
ath-miR3434-5p	-1.05353	AT2G14440	2.5	Leucine-rich repeat protein kinase family protein	-0.24456	NA	NA	1.20087	0.924778	19.381	0	0	0
ath-miR863-5p	-1.08616	AT5G28810	2	Domain of unknown function (DUF1985)	-0.280081	NA	NA	0	0.924778	16.6123	1.05567	0	0
ath-miR173-3p	-1.17308	AT2G25240	2.5	Serine protease inhibitor (SERPIN) family protein	-0.301261	NA	NA	0	0	7.38325	0	0	0.820987
ath-miR861-3p	-1.55436	AT1G15680	2.5	F-box family protein	-0.3068	0.140202	NA	0	0.924778	6.46034	0	0	0
ath-miR5643a	-1.20351	AT2G07981	2.5	hypothetical protein	-0.421946	NA	NA	3.6026	7.39823	62.7576	0	0	0
ath-miR863-5p	-1.08616	AT4G08430	2	Ulp1 protease family protein	-0.604164	NA	NA	1.20087	0.924778	8.30615	0	0	0
DE miRNAs and their predicted mRNA targets at 6 h time point
miRNA	miRNA log2FC	target	expectation value	description	mRNA log2FC	p value	q value	Control 6 h replicate 1	Control 6 h replicate 2	Control 6 h replicate 3	High light 6 h replicate 1	High light 6 h replicate 2	High light 6 h replicate 3
ath-miR163	1.57866	AT1G15125	1	S-adenosyl-L-methionine-dependent methyltransferases superfamily protein	-1.12042	0.00730481	0.0377574	195.213	159.731	135.949	10.7018	82.9883	76.7695
ath-miR156d-5p	1.28506	AT2G33810	0.5	squamosa promoter binding protein-like 3	-1.10018	0.00135457	0.00969365	19.6194	33.1908	37.8875	9.72895	12.325	13.6713
ath-miR395a	-5.47981	AT4G23990	2.5	cellulose synthase like G3	1.46227	9.47159e-12	6.86623e-10	69.6487	51.8606	42.3448	148.853	170.907	159.849
ath-miR171c-5p	-1.34842	AT4G21990	1.5	APS reductase 3	1.18617	3.01561e-07	7.36973e-06	134.393	156.619	143.75	325.92	304.017	410.139
ath-miR831-3p	-1.52881	AT3G11120	2.5	Ribosomal protein L41 family	1.10235	2.58798e-12	2.21725e-10	206.003	157.656	171.608	401.806	366.463	399.622
ath-miR158a-5p	-1.64651	AT5G27395	2.5	Mitochondrial inner membrane translocase complex, subunit Tim44-related protein	1.02905	2.56663e-06	4.65988e-05	82.4013	67.4188	66.8603	166.365	146.257	144.074
ath-miR781b	1.04216	AT1G76490	2.5	hydroxy methylglutaryl CoA reductase 1	-0.989456	5.17774e-12	4.05783e-10	1134	1426.17	1767.34	772.479	667.193	679.358
ath-miR781a	1.00151	AT1G76490	2.5	hydroxy methylglutaryl CoA reductase 1	-0.989456	5.17774e-12	4.05783e-10	1134	1426.17	1767.34	772.479	667.193	679.358
ath-miR165a-5p	1.41981	AT1G74790	2.5	catalytics	-0.73224	8.36323e-06	0.000130703	111.83	129.652	150.436	71.0214	73.1283	85.1826
ath-miR2933b	1.7507	AT1G58235	2.5	0	-0.645254	0.00162016	0.0111705	137.336	82.977	92.4901	73.94	63.2683	56.7884
ath-miR2933a	1.17812	AT1G58235	2.5	0	-0.645254	0.00162016	0.0111705	137.336	82.977	92.4901	73.94	63.2683	56.7884
ath-miR395e	7.44544	AT5G43780	1.5	Pseudouridine synthase/archaeosine transglycosylase-like family protein	-0.620258	0.0111188	0.0523279	295.271	217.815	198.352	126.476	150.365	166.159
ath-miR156d-5p	1.28506	AT3G17330	2.5	evolutionarily conserved C-terminal region 6	-0.579993	0.000384354	0.00335698	108.887	153.507	124.806	80.7503	87.0967	84.131
ath-miR319b	2.40809	AT1G48090	2.5	calcium-dependent lipid-binding family protein	-0.559464	0.000829273	0.0063748	1186.97	1103.59	951.645	694.647	745.252	707.752
ath-miR319c	1.54955	AT1G48090	2.5	calcium-dependent lipid-binding family protein	-0.559464	0.000829273	0.0063748	1186.97	1103.59	951.645	694.647	745.252	707.752
ath-miR319a	1.48158	AT1G48090	2.5	calcium-dependent lipid-binding family protein	-0.559464	0.000829273	0.0063748	1186.97	1103.59	951.645	694.647	745.252	707.752
ath-miR156d-5p	1.28506	AT4G24270	2.5	EMBRYO DEFECTIVE 140	0.473397	0.00395127	0.0231332	127.526	93.3491	108.091	143.016	160.225	153.539
ath-miR399a	1.84323	AT2G26900	2	Sodium Bile acid symporter family	0.517318	2.58752e-06	4.68524e-05	1051.6	1093.22	1197.91	1660.73	1529.94	1565.89
ath-miR319b	2.40809	AT4G18390	2.5	TEOSINTE BRANCHED 1, cycloidea and PCF transcription factor 2	0.555002	8.38332e-06	0.000130896	418.873	382.731	369.96	537.038	602.282	575.246
ath-miR319c	1.54955	AT4G18390	2.5	TEOSINTE BRANCHED 1, cycloidea and PCF transcription factor 2	0.555002	8.38332e-06	0.000130896	418.873	382.731	369.96	537.038	602.282	575.246
ath-miR319a	1.48158	AT4G18390	2.5	TEOSINTE BRANCHED 1, cycloidea and PCF transcription factor 2	0.555002	8.38332e-06	0.000130896	418.873	382.731	369.96	537.038	602.282	575.246
ath-miR163	1.57866	AT5G15810	2.5	N2,N2-dimethylguanosine tRNA methyltransferase	0.715652	1.06728e-05	0.000159644	165.784	138.986	166.036	254.899	259.647	261.858
ath-miR5629	1.16597	AT5G11790	1.5	N-MYC downregulated-like 2	0.898152	1.69338e-06	3.2396e-05	300.176	346.429	275.241	647.948	614.607	484.805
ath-miR156d-5p	1.28506	AT2G42200	1	squamosa promoter binding protein-like 9	0.94596	0.000138767	0.0014233	37.2768	26.9675	17.8294	65.184	48.4783	52.5819
ath-miR172b-3p	-1.63856	AT3G54990	1.5	Integrase-type DNA-binding superfamily protein	0.911083	0.0096064	0.0465928	42.1816	38.3769	43.4592	136.205	55.8733	72.563
ath-miR157a-3p	-2.05224	AT2G43710	2.5	Plant stearoyl-acyl-carrier-protein desaturase family protein	0.800918	1.51743e-14	2.01312e-12	680.792	665.89	614	1182.07	1115	1109.48
ath-miR831-3p	-1.52881	AT1G79920	2	Heat shock protein 70 (Hsp 70) family protein	0.797769	2.10488e-06	3.92691e-05	374.73	387.917	384.447	689.783	708.277	613.105
ath-miR823	-1.00068	AT1G69770	1.5	chromomethylase 3	0.725291	4.58007e-06	7.73588e-05	95.1539	106.833	112.548	158.582	166.798	196.656
ath-miR831-3p	-1.52881	AT3G57290	2.5	eukaryotic translation initiation factor 3E	0.64137	9.34852e-07	1.96639e-05	436.531	421.108	517.053	698.539	737.857	702.494
ath-miR158a-5p	-1.64651	AT4G22590	2.5	Haloacid dehalogenase-like hydrolase (HAD) superfamily protein	0.603809	0.0086031	0.0429372	69.6487	59.1211	35.6588	71.9943	96.135	87.2859
ath-miR5595a	-1.05443	AT2G23610	2	methyl esterase 3	0.527905	6.91007e-05	0.000779917	144.202	152.47	143.75	230.576	193.913	210.327
ath-miR156a-3p	-1.53394	AT3G12670	2.5	CTP synthase family protein	0.509938	0.00337321	0.0203415	254.071	282.122	312.015	391.104	412.477	405.932
ath-miR8170-3p	-1.0711	AT3G52870	2.5	IQ calmodulin-binding motif family protein	0.491648	0.000668468	0.00534406	310.967	317.387	328.73	509.797	416.585	416.448
ath-miR831-3p	-1.52881	AT1G79930	2	heat shock protein 91	0.485837	0.00905693	0.0446533	384.54	360.95	295.3	484.502	539.013	439.584
ath-miR156a-3p	-1.53394	AT4G01090	2.5	Protein of unknown function (DUF3133)	-0.396286	0.00330781	0.0200205	193.251	177.363	171.608	136.205	141.327	127.248
ath-miR831-3p	-1.52881	AT1G69220	2.5	Protein kinase superfamily protein	-0.43506	0.00359898	0.0214544	141.259	123.428	108.091	84.6419	100.243	85.1826
ath-miR823	-1.00068	AT3G10720	2	Plant invertase/pectin methylesterase inhibitor superfamily	-0.494568	0.0100582	0.0483793	142.24	188.773	249.612	129.395	143.792	126.196
ath-miR159b-5p	-1.44947	AT2G30600	2.5	BTB/POZ domain-containing protein	-0.513908	0.00742752	0.0382649	340.396	456.373	501.452	310.354	286.762	287.097
ath-miR395a	-5.47981	AT5G43780	1.5	Pseudouridine synthase/archaeosine transglycosylase-like family protein	-0.620258	0.0111188	0.0523279	295.271	217.815	198.352	126.476	150.365	166.159
ath-miR171b-5p	-1.37822	AT1G15400	2.5	0	-0.696786	3.66615e-05	0.000460491	158.917	152.47	162.693	99.2353	87.0967	98.8539
ath-miR159c	1.11984	AT5G27395	2.5	Mitochondrial inner membrane translocase complex, subunit Tim44-related protein	1.02905	2.56663e-06	4.65988e-05	82.4013	67.4188	66.8603	166.365	146.257	144.074
ath-miR395e	7.44544	AT4G23990	2.5	cellulose synthase like G3	1.46227	9.47159e-12	6.86623e-10	69.6487	51.8606	42.3448	148.853	170.907	159.849
ath-miR858a	1.38267	AT1G06180	1	myb domain protein 13	1.59452	8.17938e-09	3.01864e-07	20.6003	12.4465	26.7441	84.6419	49.3	67.3048
ath-miR858a	1.38267	AT5G49330	2	myb domain protein 111	1.82098	4.45406e-06	7.54033e-05	1.96194	6.22327	3.34301	20.4308	27.115	15.7746
ath-miR157c-3p	-2.21529	AT1G80180	2.5	0	-1.13693	1.53863e-09	7.03405e-08	258.976	245.819	260.755	119.666	102.708	110.422
ath-miR156d-5p	1.28506	AT3G28690	1.5	Protein kinase superfamily protein	-0.315151	0.0143013	0.0638556	206.003	210.554	183.866	157.609	165.155	152.487
ath-miR156d-5p	1.28506	AT1G27370	1	squamosa promoter binding protein-like 10	-0.550616	0.0152397	0.0670428	61.801	51.8606	46.8022	42.8074	29.58	33.6524
ath-miR858a	1.38267	AT3G62610	2	myb domain protein 11	0.994568	0.0277505	0.105207	0	1.03721	0	4.86448	6.57333	4.20655
ath-miR319b	2.40809	AT2G31070	2.5	TCP domain protein 10	0.382644	0.0344667	0.122566	177.555	183.587	156.007	233.495	234.175	207.173
ath-miR319c	1.54955	AT2G31070	2.5	TCP domain protein 10	0.382644	0.0344667	0.122566	177.555	183.587	156.007	233.495	234.175	207.173
ath-miR319a	1.48158	AT2G31070	2.5	TCP domain protein 10	0.382644	0.0344667	0.122566	177.555	183.587	156.007	233.495	234.175	207.173
ath-miR156d-5p	1.28506	AT3G51910	2	heat shock transcription factor A7A	-0.817852	0.0426369	0.143049	10.7907	19.707	11.1434	5.83737	8.21667	4.20655
ath-miR166g	2.76426	AT4G03250	2.5	Homeodomain-like superfamily protein	-0.45011	0.0509412	0.162784	44.1436	49.7862	55.7169	37.9429	38.6183	28.3942
ath-miR166d	2.00908	AT4G03250	2.5	Homeodomain-like superfamily protein	-0.45011	0.0509412	0.162784	44.1436	49.7862	55.7169	37.9429	38.6183	28.3942
ath-miR166f	1.87779	AT4G03250	2.5	Homeodomain-like superfamily protein	-0.45011	0.0509412	0.162784	44.1436	49.7862	55.7169	37.9429	38.6183	28.3942
ath-miR166c	1.87479	AT4G03250	2.5	Homeodomain-like superfamily protein	-0.45011	0.0509412	0.162784	44.1436	49.7862	55.7169	37.9429	38.6183	28.3942
ath-miR166a-3p	1.85183	AT4G03250	2.5	Homeodomain-like superfamily protein	-0.45011	0.0509412	0.162784	44.1436	49.7862	55.7169	37.9429	38.6183	28.3942
ath-miR163	1.57866	AT5G37990	2.5	S-adenosyl-L-methionine-dependent methyltransferases superfamily protein	0.893058	0.0520952	0.165094	0.980968	1.03721	0	1.94579	11.5033	2.10327
ath-miR166g	2.76426	AT1G30490	1	Homeobox-leucine zipper family protein / lipid-binding START domain-containing protein	-0.24189	0.0765608	0.215622	161.86	193.959	193.895	169.284	133.11	156.694
ath-miR166d	2.00908	AT1G30490	1	Homeobox-leucine zipper family protein / lipid-binding START domain-containing protein	-0.24189	0.0765608	0.215622	161.86	193.959	193.895	169.284	133.11	156.694
ath-miR165a-3p	1.91127	AT1G30490	0.5	Homeobox-leucine zipper family protein / lipid-binding START domain-containing protein	-0.24189	0.0765608	0.215622	161.86	193.959	193.895	169.284	133.11	156.694
ath-miR166f	1.87779	AT1G30490	1	Homeobox-leucine zipper family protein / lipid-binding START domain-containing protein	-0.24189	0.0765608	0.215622	161.86	193.959	193.895	169.284	133.11	156.694
ath-miR166c	1.87479	AT1G30490	1	Homeobox-leucine zipper family protein / lipid-binding START domain-containing protein	-0.24189	0.0765608	0.215622	161.86	193.959	193.895	169.284	133.11	156.694
ath-miR166a-3p	1.85183	AT1G30490	1	Homeobox-leucine zipper family protein / lipid-binding START domain-containing protein	-0.24189	0.0765608	0.215622	161.86	193.959	193.895	169.284	133.11	156.694
ath-miR165b	1.77564	AT1G30490	0.5	Homeobox-leucine zipper family protein / lipid-binding START domain-containing protein	-0.24189	0.0765608	0.215622	161.86	193.959	193.895	169.284	133.11	156.694
ath-miR319b	2.40809	AT5G06100	1.5	myb domain protein 33	-0.325377	0.0868805	0.235762	80.4394	80.9026	92.4901	59.3466	67.3767	71.5113
ath-miR319c	1.54955	AT5G06100	1.5	myb domain protein 33	-0.325377	0.0868805	0.235762	80.4394	80.9026	92.4901	59.3466	67.3767	71.5113
ath-miR319a	1.48158	AT5G06100	1.5	myb domain protein 33	-0.325377	0.0868805	0.235762	80.4394	80.9026	92.4901	59.3466	67.3767	71.5113
ath-miR159c	1.11984	AT5G06100	2.5	myb domain protein 33	-0.325377	0.0868805	0.235762	80.4394	80.9026	92.4901	59.3466	67.3767	71.5113
ath-miR863-3p	#N/A	AT1G12310	2.5	Calcium-binding EF-hand family protein	-0.230552	0.103642	0.265555	317.834	305.978	449.078	293.814	281.01	326.008
ath-miR779.2	1.47448	AT1G63640	2.5	P-loop nucleoside triphosphate hydrolases superfamily protein with CH (Calponin Homology) domain	0.285538	0.119421	0.292401	116.735	105.796	98.0617	127.449	126.537	136.713
ath-miR2933b	1.7507	AT1G26830	2.5	cullin 3	-0.178348	0.124002	0.299892	296.252	342.28	281.928	269.492	250.608	284.994
ath-miR2933a	1.17812	AT1G26830	2.5	cullin 3	-0.178348	0.124002	0.299892	296.252	342.28	281.928	269.492	250.608	284.994
ath-miR858a	1.38267	AT3G46130	2.5	myb domain protein 48	-0.355726	0.124527	0.300746	43.1626	62.2327	46.8022	36.97	46.0133	31.5491
ath-miR858a	1.38267	AT3G11440	1.5	myb domain protein 65	-0.376116	0.13268	0.31363	45.1245	31.1164	36.7732	28.214	28.7583	27.3426
ath-miR156d-5p	1.28506	AT1G53160	1	squamosa promoter binding protein-like 4	-0.596497	0.134622	0.316709	11.7716	17.6326	11.1434	5.83737	11.5033	5.25819
ath-miR781b	1.04216	AT5G57050	2	Protein phosphatase 2C family protein	-0.298455	0.146572	0.333848	96.1349	86.0886	88.0327	91.4522	59.16	65.2015
ath-miR781a	1.00151	AT5G57050	2	Protein phosphatase 2C family protein	-0.298455	0.146572	0.333848	96.1349	86.0886	88.0327	91.4522	59.16	65.2015
ath-miR156d-5p	1.28506	AT1G69170	1	Squamosa promoter-binding protein-like (SBP domain) transcription factor family protein	-0.399718	0.156062	0.347902	37.2768	25.9303	32.3158	25.2953	23.0067	21.0327
ath-miR858a	1.38267	AT4G05100	2.5	myb domain protein 74	-0.650924	0.157865	0.350508	2.9429	4.14885	5.57169	1.94579	1.64333	1.05164
ath-miR156d-5p	1.28506	AT5G03140	2.5	Concanavalin A-like lectin protein kinase family protein	-0.289359	0.164077	0.359918	79.4584	80.9026	91.3757	58.3737	79.7017	62.0466
ath-miR858a	1.38267	AT4G09460	2.5	myb domain protein 6	-0.309602	0.171905	0.370932	65.7249	42.5257	56.8312	38.9158	40.2617	51.5302
ath-miR858a	1.38267	AT5G60890	2.5	myb domain protein 34	0.334983	0.183693	0.387588	98.0968	80.9026	99.1761	144.961	92.0267	117.783
ath-miR165a-5p	1.41981	AT3G48580	2.5	xyloglucan endotransglucosylase/hydrolase 11	-0.439838	0.206951	0.418354	22.5623	17.6326	21.1724	12.6476	16.4333	12.6196
ath-miR163	1.57866	AT5G38780	2.5	S-adenosyl-L-methionine-dependent methyltransferases superfamily protein	-0.546636	0.210422	0.422807	12.7526	4.14885	5.57169	4.86448	2.465	5.25819
ath-miR156d-5p	1.28506	AT1G27360	1	squamosa promoter-like 11	0.279066	0.229187	0.446795	37.2768	50.8234	51.2595	52.5363	62.4467	53.6335
ath-miR156d-5p	1.28506	AT3G57920	1	squamosa promoter binding protein-like 15	0.542992	0.233688	0.452356	1.96194	3.11164	7.80037	10.7018	9.86	3.15491
ath-miR858a	1.38267	AT5G26660	2.5	myb domain protein 86	0.417005	0.247275	0.467987	13.7336	18.6698	5.57169	10.7018	22.185	21.0327
ath-miR399a	1.84323	AT1G73450	2.5	Protein kinase superfamily protein	-0.208709	0.26344	0.487182	68.6678	74.6793	76.8893	61.2924	75.5933	48.3753
ath-miR863-3p	#N/A	AT4G17310	2.5	0	0.326934	0.283842	0.510448	22.5623	13.4838	16.7151	23.3495	26.2933	17.8778
ath-miR2933b	1.7507	AT5G09460	2.5	sequence-specific DNA binding transcription factors;transcription regulators	-0.147931	0.285435	0.511725	347.263	331.908	366.617	354.134	325.38	250.29
ath-miR2933a	1.17812	AT5G09460	2.5	sequence-specific DNA binding transcription factors;transcription regulators	-0.147931	0.285435	0.511725	347.263	331.908	366.617	354.134	325.38	250.29
ath-miR2933b	1.7507	AT4G35380	2.5	SEC7-like guanine nucleotide exchange family protein	-0.471807	0.303261	0.530112	7.84775	4.14885	4.45735	3.89158	1.64333	3.15491
ath-miR2933a	1.17812	AT4G35380	2.5	SEC7-like guanine nucleotide exchange family protein	-0.471807	0.303261	0.530112	7.84775	4.14885	4.45735	3.89158	1.64333	3.15491
ath-miR858a	1.38267	AT1G79650	2.5	Rad23 UV excision repair protein family	0.190822	0.312938	0.540274	84.3633	67.4188	102.519	99.2353	89.5617	99.9056
ath-miR166g	2.76426	AT2G34710	1	Homeobox-leucine zipper family protein / lipid-binding START domain-containing protein	-0.152397	0.316189	0.543577	138.317	123.428	131.492	126.476	94.4917	130.403
ath-miR166d	2.00908	AT2G34710	1	Homeobox-leucine zipper family protein / lipid-binding START domain-containing protein	-0.152397	0.316189	0.543577	138.317	123.428	131.492	126.476	94.4917	130.403
ath-miR165a-3p	1.91127	AT2G34710	0.5	Homeobox-leucine zipper family protein / lipid-binding START domain-containing protein	-0.152397	0.316189	0.543577	138.317	123.428	131.492	126.476	94.4917	130.403
ath-miR166f	1.87779	AT2G34710	1	Homeobox-leucine zipper family protein / lipid-binding START domain-containing protein	-0.152397	0.316189	0.543577	138.317	123.428	131.492	126.476	94.4917	130.403
ath-miR166c	1.87479	AT2G34710	1	Homeobox-leucine zipper family protein / lipid-binding START domain-containing protein	-0.152397	0.316189	0.543577	138.317	123.428	131.492	126.476	94.4917	130.403
ath-miR166a-3p	1.85183	AT2G34710	1	Homeobox-leucine zipper family protein / lipid-binding START domain-containing protein	-0.152397	0.316189	0.543577	138.317	123.428	131.492	126.476	94.4917	130.403
ath-miR165b	1.77564	AT2G34710	0.5	Homeobox-leucine zipper family protein / lipid-binding START domain-containing protein	-0.152397	0.316189	0.543577	138.317	123.428	131.492	126.476	94.4917	130.403
ath-miR395e	7.44544	AT5G10180	1.5	slufate transporter 2;1	-0.191254	0.327502	0.555166	421.816	524.83	278.584	292.841	361.533	401.725
ath-miR2933b	1.7507	AT5G27440	1.5	0	0.384207	0.346603	0.573752	6.86678	8.2977	3.34301	9.72895	12.325	4.20655
ath-miR2933a	1.17812	AT5G27440	1.5	0	0.384207	0.346603	0.573752	6.86678	8.2977	3.34301	9.72895	12.325	4.20655
ath-miR156d-5p	1.28506	AT1G71400	2.5	receptor like protein 12	0.363892	0.348989	0.57648	8.82871	3.11164	13.3721	13.6205	12.325	8.4131
ath-miR319b	2.40809	AT1G30210	2.5	TEOSINTE BRANCHED 1, cycloidea, and PCF family 24	-0.114556	0.356737	0.585182	287.424	313.238	304.214	278.248	277.723	269.219
ath-miR319c	1.54955	AT1G30210	2.5	TEOSINTE BRANCHED 1, cycloidea, and PCF family 24	-0.114556	0.356737	0.585182	287.424	313.238	304.214	278.248	277.723	269.219
ath-miR319a	1.48158	AT1G30210	2.5	TEOSINTE BRANCHED 1, cycloidea, and PCF family 24	-0.114556	0.356737	0.585182	287.424	313.238	304.214	278.248	277.723	269.219
ath-miR319b	2.40809	AT3G15030	2.5	TCP family transcription factor 4	0.136196	0.361645	0.590087	256.033	224.038	284.156	284.085	276.902	271.322
ath-miR319c	1.54955	AT3G15030	2.5	TCP family transcription factor 4	0.136196	0.361645	0.590087	256.033	224.038	284.156	284.085	276.902	271.322
ath-miR319a	1.48158	AT3G15030	2.5	TCP family transcription factor 4	0.136196	0.361645	0.590087	256.033	224.038	284.156	284.085	276.902	271.322
ath-miR781b	1.04216	AT5G23480	0.5	SWIB/MDM2 domain;Plus-3;GYF	0.272494	0.419159	0.643877	18.6384	16.5954	20.0581	30.1598	21.3633	16.8262
ath-miR781a	1.00151	AT5G23480	0.5	SWIB/MDM2 domain;Plus-3;GYF	0.272494	0.419159	0.643877	18.6384	16.5954	20.0581	30.1598	21.3633	16.8262
ath-miR399a	1.84323	AT2G33770	0	phosphate 2	0.136415	0.474816	0.6894	410.045	509.271	304.214	429.047	439.592	469.03
ath-miR399a	1.84323	AT2G33770	0.5	phosphate 2	0.136415	0.474816	0.6894	410.045	509.271	304.214	429.047	439.592	469.03
ath-miR399a	1.84323	AT2G33770	1	phosphate 2	0.136415	0.474816	0.6894	410.045	509.271	304.214	429.047	439.592	469.03
ath-miR319b	2.40809	AT3G66658	2.5	aldehyde dehydrogenase 22A1	0.115511	0.50187	0.709941	101.04	102.684	106.976	127.449	115.033	90.4408
ath-miR319c	1.54955	AT3G66658	2.5	aldehyde dehydrogenase 22A1	0.115511	0.50187	0.709941	101.04	102.684	106.976	127.449	115.033	90.4408
ath-miR319a	1.48158	AT3G66658	2.5	aldehyde dehydrogenase 22A1	0.115511	0.50187	0.709941	101.04	102.684	106.976	127.449	115.033	90.4408
ath-miR156d-5p	1.28506	AT3G06250	2.5	FAR1-related sequence 7	0.118405	0.504416	0.712302	103.002	119.279	111.434	130.368	112.568	116.732
ath-miR159c	1.11984	AT2G21600	2.5	endoplasmatic reticulum retrieval protein 1B	-0.101429	0.515915	0.720817	175.593	169.066	174.951	168.311	138.862	172.469
ath-miR395e	7.44544	AT5G13630	2	magnesium-chelatase subunit chlH, chloroplast, putative / Mg-protoporphyrin IX chelatase, putative (CHLH)	-0.119341	0.551855	0.746671	7062.97	10579.6	8207.1	6486.29	8300.48	8656.03
ath-miR163	1.57866	AT1G15910	2	XH/XS domain-containing protein	-0.107968	0.56947	0.760267	106.926	93.3491	73.5463	71.0214	88.74	91.4925
ath-miR2933b	1.7507	AT1G79940	2.5	DnaJ / Sec63 Brl domains-containing protein	0.0703045	0.618891	0.795886	208.946	168.028	198.352	197.498	197.2	204.018
ath-miR2933a	1.17812	AT1G79940	2.5	DnaJ / Sec63 Brl domains-containing protein	0.0703045	0.618891	0.795886	208.946	168.028	198.352	197.498	197.2	204.018
ath-miR2933b	1.7507	AT2G36380	2.5	pleiotropic drug resistance 6	0.0758223	0.628887	0.802435	231.508	230.261	250.726	264.628	237.462	241.877
ath-miR2933a	1.17812	AT2G36380	2.5	pleiotropic drug resistance 6	0.0758223	0.628887	0.802435	231.508	230.261	250.726	264.628	237.462	241.877
ath-miR156d-5p	1.28506	AT5G43270	1	squamosa promoter binding protein-like 2	-0.0903822	0.634484	0.805673	128.507	138.986	235.125	182.904	125.715	156.694
ath-miR781b	1.04216	AT1G44900	1.5	minichromosome maintenance (MCM2/3/5) family protein	0.0824622	0.635861	0.806612	153.031	160.768	125.92	142.043	170.907	148.281
ath-miR781a	1.00151	AT1G44900	1.5	minichromosome maintenance (MCM2/3/5) family protein	0.0824622	0.635861	0.806612	153.031	160.768	125.92	142.043	170.907	148.281
ath-miR156d-5p	1.28506	AT3G15270	2	squamosa promoter binding protein-like 5	-0.151317	0.694346	0.842557	10.7907	16.5954	11.1434	13.6205	7.395	12.6196
ath-miR159c	1.11984	AT4G37770	1.5	1-amino-cyclopropane-1-carboxylate synthase 8	-0.138321	0.715533	0.854749	6.86678	17.6326	17.8294	20.4308	9.03834	7.36146
ath-miR781b	1.04216	AT5G08770	2.5	0	-0.114424	0.733608	0.865743	13.7336	19.707	18.9437	12.6476	23.0067	10.5164
ath-miR781a	1.00151	AT5G08770	2.5	0	-0.114424	0.733608	0.865743	13.7336	19.707	18.9437	12.6476	23.0067	10.5164
ath-miR395e	7.44544	AT2G28780	1.5	0	-0.142378	0.752752	0.87767	9.80968	2.07442	4.45735	5.83737	0.821667	7.36146
ath-miR2933b	1.7507	AT1G11680	2.5	CYTOCHROME P450 51G1	-0.0372148	0.757582	0.879524	305.081	342.28	307.557	316.191	312.233	291.304
ath-miR2933a	1.17812	AT1G11680	2.5	CYTOCHROME P450 51G1	-0.0372148	0.757582	0.879524	305.081	342.28	307.557	316.191	312.233	291.304
ath-miR2933b	1.7507	AT1G42990	2.5	basic region/leucine zipper motif 60	-0.0664272	0.764071	0.88335	173.631	150.396	161.579	137.178	150.365	170.365
ath-miR2933a	1.17812	AT1G42990	2.5	basic region/leucine zipper motif 60	-0.0664272	0.764071	0.88335	173.631	150.396	161.579	137.178	150.365	170.365
ath-miR159c	1.11984	AT2G34010	2.5	0	-0.087302	0.772409	0.888673	20.6003	18.6698	14.4864	20.4308	13.9683	15.7746
ath-miR858a	1.38267	AT3G61250	2.5	myb domain protein 17	0.0910809	0.805005	0.905314	8.82871	12.4465	11.1434	18.485	9.03834	7.36146
ath-miR858a	1.38267	AT1G66230	2	myb domain protein 20	-0.0492601	0.870092	0.941567	22.5623	32.1536	28.9728	25.2953	34.51	18.9295
ath-miR863-3p	#N/A	AT2G29980	2.5	fatty acid desaturase 3	-0.0176565	0.879775	0.945944	349.225	369.248	393.361	357.053	360.712	368.073
ath-miR863-3p	#N/A	AT5G61570	2.5	Protein kinase superfamily protein	0.0126788	0.940544	0.974069	125.564	118.242	113.662	157.609	100.243	99.9056
ath-miR2933b	1.7507	AT3G53680	2	Acyl-CoA N-acyltransferase with RING/FYVE/PHD-type zinc finger domain	-0.0138713	0.952615	0.978947	53.9533	39.4141	36.7732	48.6448	31.2233	49.427
ath-miR2933a	1.17812	AT3G53680	2	Acyl-CoA N-acyltransferase with RING/FYVE/PHD-type zinc finger domain	-0.0138713	0.952615	0.978947	53.9533	39.4141	36.7732	48.6448	31.2233	49.427
ath-miR163	1.57866	AT5G35630	1.5	glutamine synthetase 2	-0.000748396	0.996879	0.998986	4520.3	6169.34	5579.49	4639.74	5702.37	5745.1
ath-miR163	1.57866	AT1G66690	2	S-adenosyl-L-methionine-dependent methyltransferases superfamily protein	-0.477344	0.297293	NA	2.9429	3.11164	4.45735	1.94579	1.64333	1.05164
ath-miR858a	1.38267	AT4G12350	2	myb domain protein 42	-0.411223	0.312106	NA	0.980968	2.07442	3.34301	0	0.821667	1.05164
ath-miR858a	1.38267	AT3G49690	2.5	myb domain protein 84	-0.381241	0.411733	NA	3.92387	3.11164	4.45735	3.89158	1.64333	1.05164
ath-miR163	1.57866	AT5G38100	1	S-adenosyl-L-methionine-dependent methyltransferases superfamily protein	-0.346392	0.415443	NA	0.980968	5.18606	1.11434	0	0	3.15491
ath-miR858a	1.38267	AT4G22680	2.5	myb domain protein 85	-0.336735	0.417708	NA	0	6.22327	1.11434	0.972895	0.821667	1.05164
ath-miR858a	1.38267	AT2G47460	2	myb domain protein 12	-0.246538	0.573691	NA	0	1.03721	1.11434	0	0	0
ath-miR858a	1.38267	AT5G55020	2.5	myb domain protein 120	-0.157569	0.711968	NA	0	1.03721	0	0	0	0
ath-miR159c	1.11984	AT5G55020	2.5	myb domain protein 120	-0.157569	0.711968	NA	0	1.03721	0	0	0	0
ath-miR165a-5p	1.41981	AT1G34575	2	FAD-binding Berberine family protein	-0.109164	0.750277	NA	0.980968	0	0	0	0	0
ath-miR858a	1.38267	AT5G23000	2.5	myb domain protein 37	-0.0976389	0.773114	NA	0	0	4.45735	0	1.64333	1.05164
ath-miR858a	1.38267	AT5G14340	1.5	myb domain protein 40	-0.0328913	0.836035	NA	0	1.03721	0	0	0	0
ath-miR159c	1.11984	AT4G27330	2.5	sporocyteless (SPL)	-0.0316606	0.842198	NA	0	1.03721	0	0	0	0
ath-miR319b	2.40809	AT2G26950	1.5	myb domain protein 104	0	1	NA	0	0	0	0	0	0
ath-miR165a-3p	1.91127	AT1G41820	2.5	0	0	1	NA	0	0	0	0	0	0
ath-miR165b	1.77564	AT1G41820	2.5	0	0	1	NA	0	0	0	0	0	0
ath-miR163	1.57866	AT3G44840	1.5	S-adenosyl-L-methionine-dependent methyltransferases superfamily protein	0	1	NA	0	0	0	0	0	0
ath-miR163	1.57866	AT2G12480	2.5	serine carboxypeptidase-like 43	0	1	NA	0	0	0	0	0	0
ath-miR163	1.57866	AT1G17000	2.5	trehalose-phosphatase/synthase 3	0	1	NA	0	0	0	0	0	0
ath-miR319c	1.54955	AT2G26950	1.5	myb domain protein 104	0	1	NA	0	0	0	0	0	0
ath-miR319a	1.48158	AT2G26950	1.5	myb domain protein 104	0	1	NA	0	0	0	0	0	0
ath-miR858a	1.38267	AT2G26950	1	myb domain protein 104	0	1	NA	0	0	0	0	0	0
ath-miR858a	1.38267	AT5G35550	1.5	Duplicated homeodomain-like superfamily protein	0	1	NA	0	0	0	0	0	0
ath-miR858a	1.38267	AT3G24310	2	myb domain protein 305	0	1	NA	0	0	0	0	0	0
ath-miR858a	1.38267	AT1G34670	2.5	myb domain protein 93	0	1	NA	0	0	0	0	0	0
ath-miR858a	1.38267	AT2G26960	2.5	myb domain protein 81	0	1	NA	0	0	0	0	0	0
ath-miR858a	1.38267	AT5G52260	2.5	myb domain protein 19	0	NA	NA	0	0	0	0	0	0
ath-miR159c	1.11984	AT2G26950	2	myb domain protein 104	0	1	NA	0	0	0	0	0	0
ath-miR159c	1.11984	AT2G32460	2	myb domain protein 101	0	1	NA	0	0	0	0	0	0
ath-miR165a-5p	1.41981	AT1G43640	2.5	tubby like protein 5	0.000195449	0.999505	NA	2.9429	0	0	1.94579	0	1.05164
ath-miR163	1.57866	AT1G66720	2.5	S-adenosyl-L-methionine-dependent methyltransferases superfamily protein	0.0248768	0.887316	NA	0	0	0	0	0.821667	0
ath-miR163	1.57866	AT1G66700	2	S-adenosyl-L-methionine-dependent methyltransferases superfamily protein	0.0306356	0.942917	NA	2.9429	1.03721	0	0	3.28667	1.05164
ath-miR159c	1.11984	AT3G60460	2	myb-like HTH transcriptional regulator family protein	0.0416159	0.8526	NA	0	0	0	0	0.821667	0
ath-miR2933b	1.7507	AT1G49330	2	hydroxyproline-rich glycoprotein family protein	0.0621519	NA	NA	0	1.03721	0	0	2.465	0
ath-miR2933a	1.17812	AT1G49330	2	hydroxyproline-rich glycoprotein family protein	0.0621519	NA	NA	0	1.03721	0	0	2.465	0
ath-miR395e	7.44544	AT1G50930	2	0	0.0914728	0.670165	NA	0	0	1.11434	0.972895	0.821667	1.05164
ath-miR159c	1.11984	AT4G26930	2	myb domain protein 97	0.133025	0.724476	NA	0	1.03721	0	1.94579	0	1.05164
ath-miR858a	1.38267	AT3G08500	1.5	myb domain protein 83	0.192827	0.676718	NA	0.980968	2.07442	2.22868	2.91869	2.465	2.10327
ath-miR2933b	1.7507	AT5G53520	2.5	oligopeptide transporter 8	0.247262	0.469606	NA	0.980968	0	0	0	2.465	2.10327
ath-miR2933a	1.17812	AT5G53520	2.5	oligopeptide transporter 8	0.247262	0.469606	NA	0.980968	0	0	0	2.465	2.10327
ath-miR858a	1.38267	AT1G79180	2	myb domain protein 63	0.280255	0.505733	NA	0.980968	0	3.34301	4.86448	0	3.15491
ath-miR156d-5p	1.28506	AT5G50570	1	Squamosa promoter-binding protein-like (SBP domain) transcription factor family protein	#VALUE!	NA	NA	0	0	0	0	0	0
ath-miR156d-5p	1.28506	AT5G50670	1	Squamosa promoter-binding protein-like (SBP domain) transcription factor family protein	#VALUE!	NA	NA	0	0	0	0	0	0
ath-miR172b-3p	-1.63856	AT3G47360	2	hydroxysteroid dehydrogenase 3	-0.948223	0.0123273	0.0565596	12.7526	15.5582	24.5154	8.75606	7.395	6.30982
ath-miR8167a	-1.37777	AT3G51780	2.5	BCL-2-associated athanogene 4	0.436084	0.0162121	0.0701049	69.6487	88.1631	73.5463	109.937	115.855	86.2343
ath-miR8167b	-1.88105	AT3G51780	2.5	BCL-2-associated athanogene 4	0.436084	0.0162121	0.0701049	69.6487	88.1631	73.5463	109.937	115.855	86.2343
ath-miR5653	-1.44485	AT1G27680	2	ADPGLC-PPase large subunit	0.445555	0.0174309	0.0742057	90.2491	100.61	78.0037	120.639	107.638	139.868
ath-miR156a-3p	-1.53394	AT3G07790	2.5	DGCR14-related	-0.420428	0.0177583	0.0752523	204.041	189.81	213.953	158.582	139.683	146.178
ath-miR160c-3p	-1.15192	AT4G00740	2.5	S-adenosyl-L-methionine-dependent methyltransferases superfamily protein	0.249744	0.0181237	0.0764811	252.109	267.601	278.584	318.137	308.125	314.44
ath-miR159b-5p	-1.44947	AT3G58780	2.5	K-box region and MADS-box transcription factor family protein	-0.79442	0.018335	0.0771324	33.3529	15.5582	21.1724	12.6476	13.1467	10.5164
ath-miR161.1	-1.21503	AT4G30440	2.5	UDP-D-glucuronate 4-epimerase 1	-0.306141	0.0259895	0.10014	657.249	748.867	968.36	674.216	585.848	629.931
ath-miR172b-3p	-1.63856	AT5G67180	0.5	target of early activation tagged (EAT) 3	0.583186	0.0278202	0.105412	32.372	36.3024	20.0581	45.7261	45.1917	47.3237
ath-miR831-3p	-1.52881	AT5G07010	2.5	sulfotransferase 2A	-0.981843	0.0322541	0.117077	223.661	79.8654	242.926	101.181	40.2617	34.704
ath-miR156c-3p	-1.62348	AT5G25220	2	KNOTTED1-like homeobox gene 3	-0.338187	0.0328598	0.118533	167.746	164.917	193.895	147.88	120.785	140.919
ath-miR166b-3p	-1.88819	AT4G03250	2.5	Homeodomain-like superfamily protein	-0.45011	0.0509412	0.162784	44.1436	49.7862	55.7169	37.9429	38.6183	28.3942
ath-miR831-3p	-1.52881	AT2G29700	2	pleckstrin homologue 1	-0.399383	0.0624363	0.187558	184.422	166.991	157.122	109.937	133.932	131.455
ath-miR831-3p	-1.52881	AT5G10320	2.5	0	-0.543335	0.0688391	0.200502	29.429	29.0419	32.3158	19.4579	25.4717	12.6196
ath-miR166b-3p	-1.88819	AT1G30490	1	Homeobox-leucine zipper family protein / lipid-binding START domain-containing protein	-0.24189	0.0765608	0.215622	161.86	193.959	193.895	169.284	133.11	156.694
ath-miR8170-3p	-1.0711	AT2G25605	2.5	0	0.321276	0.0823326	0.227187	58.8581	64.3072	72.432	76.8587	85.4534	80.9761
ath-miR5595a	-1.05443	AT4G37150	1	methyl esterase 9	0.68383	0.0986784	0.256989	5.88581	7.26049	7.80037	26.2682	5.75167	10.5164
ath-miR8180	-1.17324	AT5G22500	2	fatty acid reductase 1	-0.403882	0.101875	0.262518	99.0778	107.87	140.407	91.4522	69.02	93.5957
ath-miR172b-3p	-1.63856	AT2G39250	2	Integrase-type DNA-binding superfamily protein	0.315275	0.107778	0.272586	167.746	129.652	171.608	193.606	195.557	194.553
ath-miR831-3p	-1.52881	AT2G43445	2.5	F-box and associated interaction domains-containing protein	0.471869	0.125866	0.302561	16.6765	12.4465	21.1724	19.4579	26.2933	26.2909
ath-miR161.1	-1.21503	AT1G63230	1.5	Tetratricopeptide repeat (TPR)-like superfamily protein	0.533328	0.153143	0.343557	10.7907	5.18606	11.1434	17.5121	15.6117	9.46474
ath-miR161.2	-1.21504	AT1G63230	1.5	Tetratricopeptide repeat (TPR)-like superfamily protein	0.533328	0.153143	0.343557	10.7907	5.18606	11.1434	17.5121	15.6117	9.46474
ath-miR831-3p	-1.52881	AT3G17611	2.5	RHOMBOID-like protein 14	0.45428	0.1713	0.370252	10.7907	12.4465	11.1434	13.6205	17.255	18.9295
ath-miR8167a	-1.37777	AT5G14210	2.5	Leucine-rich repeat protein kinase family protein	-0.167332	0.172807	0.372321	236.413	286.271	284.156	220.847	253.073	233.464
ath-miR8167b	-1.88105	AT5G14210	2.5	Leucine-rich repeat protein kinase family protein	-0.167332	0.172807	0.372321	236.413	286.271	284.156	220.847	253.073	233.464
ath-miR5653	-1.44485	AT3G05030	2	sodium hydrogen exchanger 2	0.249153	0.190244	0.396709	126.545	97.498	91.3757	146.907	118.32	109.37
ath-miR173-5p	-1.16785	AT5G20200	2	nucleoporin-related	0.174529	0.202355	0.412101	152.05	140.024	128.149	163.446	147.9	160.901
ath-miR5653	-1.44485	AT4G00755	2.5	F-box family protein	-0.193429	0.217769	0.431837	115.754	137.949	111.434	115.775	99.4217	99.9056
ath-miR161.2	-1.21504	AT2G41720	2	Tetratricopeptide repeat (TPR)-like superfamily protein	0.24578	0.230906	0.448982	106.926	146.247	119.234	129.395	162.69	148.281
ath-miR161.1	-1.21503	AT1G63130	2	Tetratricopeptide repeat (TPR)-like superfamily protein	-0.237388	0.249217	0.47035	61.801	56.0095	69.089	50.5906	56.695	47.3237
ath-miR161.2	-1.21504	AT1G63130	2	Tetratricopeptide repeat (TPR)-like superfamily protein	-0.237388	0.249217	0.47035	61.801	56.0095	69.089	50.5906	56.695	47.3237
ath-miR161.1	-1.21503	AT5G16640	2.5	Pentatricopeptide repeat (PPR) superfamily protein	-0.380982	0.273029	0.499184	23.5432	15.5582	21.1724	13.6205	12.325	17.8778
ath-miR161.2	-1.21504	AT5G16640	2	Pentatricopeptide repeat (PPR) superfamily protein	-0.380982	0.273029	0.499184	23.5432	15.5582	21.1724	13.6205	12.325	17.8778
ath-miR172b-3p	-1.63856	AT5G60120	0.5	target of early activation tagged (EAT) 2	0.183624	0.281988	0.508329	115.754	93.3491	108.091	149.826	96.135	113.577
ath-miR172b-3p	-1.63856	AT2G32770	2.5	purple acid phosphatase 13	-0.407041	0.302913	0.529817	11.7716	9.33491	14.4864	5.83737	10.6817	7.36146
ath-miR172b-3p	-1.63856	AT2G28550	0.5	related to AP2.7	-0.206677	0.304432	0.531147	407.102	310.127	268.555	260.736	299.908	278.684
ath-miR166b-3p	-1.88819	AT2G34710	1	Homeobox-leucine zipper family protein / lipid-binding START domain-containing protein	-0.152397	0.316189	0.543577	138.317	123.428	131.492	126.476	94.4917	130.403
ath-miR831-3p	-1.52881	AT2G43440	2.5	F-box and associated interaction domains-containing protein	0.324471	0.323056	0.55089	16.6765	16.5954	16.7151	17.5121	25.4717	21.0327
ath-miR395a	-5.47981	AT5G10180	1.5	slufate transporter 2;1	-0.191254	0.327502	0.555166	421.816	524.83	278.584	292.841	361.533	401.725
ath-miR161.2	-1.21504	AT1G62590	1	pentatricopeptide (PPR) repeat-containing protein	-0.267194	0.342297	0.569198	38.2578	40.4513	22.2868	19.4579	35.3317	26.2909
ath-miR161.1	-1.21503	AT1G64583	2	Tetratricopeptide repeat (TPR)-like superfamily protein	0.417197	0.354727	0.582781	2.9429	5.18606	3.34301	8.75606	4.10833	6.30982
ath-miR161.2	-1.21504	AT1G64583	2	Tetratricopeptide repeat (TPR)-like superfamily protein	0.417197	0.354727	0.582781	2.9429	5.18606	3.34301	8.75606	4.10833	6.30982
ath-miR158a-5p	-1.64651	AT1G79680	2.5	WALL ASSOCIATED KINASE (WAK)-LIKE 10	0.409387	0.377954	0.606444	5.88581	5.18606	4.45735	2.91869	3.28667	19.9811
ath-miR158a-5p	-1.64651	AT3G47580	2.5	Leucine-rich repeat protein kinase family protein	-0.227417	0.396999	0.624093	26.4861	18.6698	36.7732	22.3766	22.185	23.136
ath-miR159b-5p	-1.44947	AT4G36770	2.5	UDP-Glycosyltransferase superfamily protein	0.341824	0.398447	0.625116	4.90484	11.4093	6.68603	9.72895	11.5033	9.46474
ath-miR161.1	-1.21503	AT1G63400	2	Pentatricopeptide repeat (PPR) superfamily protein	-0.305007	0.415731	0.641015	14.7145	20.7442	6.68603	7.78316	9.86	14.7229
ath-miR161.2	-1.21504	AT1G63400	1.5	Pentatricopeptide repeat (PPR) superfamily protein	-0.305007	0.415731	0.641015	14.7145	20.7442	6.68603	7.78316	9.86	14.7229
ath-miR158a-5p	-1.64651	AT5G22080	2	Chaperone DnaJ-domain superfamily protein	-0.124381	0.432576	0.655539	117.716	136.912	137.064	102.154	120.785	131.455
ath-miR161.1	-1.21503	AT2G16880	2.5	Pentatricopeptide repeat (PPR) superfamily protein	0.209797	0.47446	0.689032	49.0484	32.1536	16.7151	51.5635	36.975	26.2909
ath-miR161.2	-1.21504	AT1G62914	2	pentatricopeptide (PPR) repeat-containing protein	-0.200343	0.481465	0.694682	19.6194	39.4141	28.9728	20.4308	24.65	29.4458
ath-miR5653	-1.44485	AT4G18460	2.5	D-Tyr-tRNA(Tyr) deacylase family protein	0.189263	0.511078	0.716992	19.6194	35.2652	27.8584	28.214	40.2617	25.2393
ath-miR161.2	-1.21504	AT1G63150	0.5	Tetratricopeptide repeat (TPR)-like superfamily protein	-0.229426	0.51395	0.719013	15.6955	17.6326	15.6007	12.6476	16.4333	10.5164
ath-miR831-3p	-1.52881	AT1G03910	2.5	0	0.0917406	0.539351	0.738334	151.069	126.54	158.236	141.07	161.868	156.694
ath-miR171c-5p	-1.34842	AT2G22650	2.5	FAD-dependent oxidoreductase family protein	0.164514	0.54039	0.739235	25.5052	25.9303	39.0018	41.8345	27.9367	31.5491
ath-miR447b	-5.46804	AT2G22650	2	FAD-dependent oxidoreductase family protein	0.164514	0.54039	0.739235	25.5052	25.9303	39.0018	41.8345	27.9367	31.5491
ath-miR395a	-5.47981	AT5G13630	2	magnesium-chelatase subunit chlH, chloroplast, putative / Mg-protoporphyrin IX chelatase, putative (CHLH)	-0.119341	0.551855	0.746671	7062.97	10579.6	8207.1	6486.29	8300.48	8656.03
ath-miR171b-5p	-1.37822	AT1G71460	2.5	Pentatricopeptide repeat (PPR-like) superfamily protein	0.239287	0.562499	0.755033	3.92387	10.3721	8.9147	14.5934	4.10833	10.5164
ath-miR161.1	-1.21503	AT1G06580	2.5	Pentatricopeptide repeat (PPR) superfamily protein	-0.199522	0.577675	0.766333	14.7145	15.5582	11.1434	13.6205	11.5033	9.46474
ath-miR161.1	-1.21503	AT1G62930	2	Tetratricopeptide repeat (TPR)-like superfamily protein	-0.148033	0.607309	0.787435	33.3529	17.6326	21.1724	25.2953	18.8983	19.9811
ath-miR161.2	-1.21504	AT1G62930	2	Tetratricopeptide repeat (TPR)-like superfamily protein	-0.148033	0.607309	0.787435	33.3529	17.6326	21.1724	25.2953	18.8983	19.9811
ath-miR171c-5p	-1.34842	AT3G12730	2	Homeodomain-like superfamily protein	0.213912	0.612938	0.791389	5.88581	7.26049	7.80037	4.86448	13.9683	6.30982
ath-miR161.2	-1.21504	AT5G65560	2.5	Pentatricopeptide repeat (PPR) superfamily protein	0.11026	0.612996	0.791413	47.0865	60.1583	51.2595	63.2382	55.0517	51.5302
ath-miR161.1	-1.21503	AT5G41170	2	Pentatricopeptide repeat (PPR-like) superfamily protein	0.170412	0.652623	0.816301	7.84775	12.4465	17.8294	7.78316	20.5417	14.7229
ath-miR161.2	-1.21504	AT5G41170	1	Pentatricopeptide repeat (PPR-like) superfamily protein	0.170412	0.652623	0.816301	7.84775	12.4465	17.8294	7.78316	20.5417	14.7229
ath-miR158a-5p	-1.64651	AT1G63610	2.5	0	0.0653792	0.690383	0.840051	148.126	179.438	127.035	132.314	155.295	185.088
ath-miR5653	-1.44485	AT1G18650	2.5	plasmodesmata callose-binding protein 3	0.0662397	0.713391	0.853916	118.697	129.652	142.635	165.392	117.498	123.042
ath-miR158a-5p	-1.64651	AT3G19270	2.5	cytochrome P450, family 707, subfamily A, polypeptide 4	0.132284	0.715079	0.854407	9.80968	11.4093	11.1434	20.4308	6.57333	9.46474
ath-miR5595a	-1.05443	AT2G23550	2.5	methyl esterase 6	0.165507	0.72145	0.85813	5.88581	1.03721	2.22868	3.89158	5.75167	2.10327
ath-miR831-3p	-1.52881	AT1G63100	2.5	GRAS family transcription factor	-0.136331	0.738282	0.869245	10.7907	19.707	6.68603	9.72895	8.21667	14.7229
ath-miR8180	-1.17324	AT2G28240	2.5	ATP-dependent helicase family protein	0.1165	0.743787	0.872919	14.7145	16.5954	16.7151	12.6476	18.8983	21.0327
ath-miR395a	-5.47981	AT2G28780	1.5	0	-0.142378	0.752752	0.87767	9.80968	2.07442	4.45735	5.83737	0.821667	7.36146
ath-miR161.1	-1.21503	AT1G62910	2	Pentatricopeptide repeat (PPR) superfamily protein	-0.112175	0.773756	0.889136	10.7907	13.4838	11.1434	16.5392	10.6817	4.20655
ath-miR161.2	-1.21504	AT1G62910	2	Pentatricopeptide repeat (PPR) superfamily protein	-0.112175	0.773756	0.889136	10.7907	13.4838	11.1434	16.5392	10.6817	4.20655
ath-miR172b-3p	-1.63856	AT4G36920	0.5	Integrase-type DNA-binding superfamily protein	0.0506701	0.77642	0.890282	121.64	95.4235	95.8331	103.127	115.855	102.009
ath-miR159b-5p	-1.44947	AT5G60910	2.5	AGAMOUS-like 8	0.121962	0.791868	0.89834	3.92387	3.11164	2.22868	7.78316	2.465	1.05164
ath-miR161.1	-1.21503	AT1G63080	2	Pentatricopeptide repeat (PPR) superfamily protein	0.0779286	0.796618	0.900336	28.4481	20.7442	18.9437	24.3224	25.4717	22.0844
ath-miR5653	-1.44485	AT4G11370	2	RING-H2 finger A1A	-0.0809105	0.814432	0.910366	20.6003	16.5954	30.0871	20.4308	20.5417	21.0327
ath-miR171b-5p	-1.37822	AT3G45860	2.5	cysteine-rich RLK (RECEPTOR-like protein kinase) 4	0.0925036	0.835902	0.92283	35.3149	38.3769	23.4011	13.6205	59.16	33.6524
ath-miR5595a	-1.05443	AT5G18960	2.5	FAR1-related sequence 12	-0.0345145	0.844717	0.927416	114.773	119.279	86.9184	98.2624	94.4917	118.835
ath-miR822-3p	-1.11962	AT4G08160	2.5	glycosyl hydrolase family 10 protein / carbohydrate-binding domain-containing protein	0.0774495	0.847567	0.929116	7.84775	9.33491	13.3721	9.72895	9.03834	13.6713
ath-miR161.2	-1.21504	AT5G55840	2	Pentatricopeptide repeat (PPR) superfamily protein	-0.0430517	0.857709	0.934821	36.2958	37.3396	43.4592	33.0784	43.5483	34.704
ath-miR161.1	-1.21503	AT1G62670	2	rna processing factor 2	-0.0364388	0.907406	0.959948	24.5242	20.7442	13.3721	27.2411	20.5417	8.4131
ath-miR5595a	-1.05443	AT4G34490	2.5	cyclase associated protein 1	0.0147026	0.925034	0.966567	300.176	363.024	333.187	343.432	320.45	332.317
ath-miR5595a	-1.05443	AT2G23560	1	methyl esterase 7	-0.0303145	0.936092	0.971735	7.84775	13.4838	15.6007	13.6205	6.57333	15.7746
ath-miR161.1	-1.21503	AT4G31850	2.5	proton gradient regulation 3	0.0122297	0.944079	0.975477	221.699	259.303	229.554	206.254	260.468	241.877
ath-miR158a-5p	-1.64651	AT4G26120	2	Ankyrin repeat family protein / BTB/POZ domain-containing protein	-0.0236856	0.958696	0.981371	2.9429	5.18606	6.68603	1.94579	10.6817	1.05164
ath-miR161.2	-1.21504	AT1G64100	2.5	pentatricopeptide (PPR) repeat-containing protein	0.339707	0.455595	NA	0.980968	3.11164	0	4.86448	2.465	1.05164
ath-miR172b-3p	-1.63856	AT5G65790	2	myb domain protein 68	0.232412	0.574272	NA	0.980968	4.14885	0	1.94579	2.465	5.25819
ath-miR395a	-5.47981	AT1G50930	2	0	0.0914728	0.670165	NA	0	0	1.11434	0.972895	0.821667	1.05164
ath-miR157a-3p	-2.05224	AT2G44220	2.5	Protein of Unknown Function (DUF239)	0.0713596	0.854959	NA	0	2.07442	0	0	0.821667	2.10327
ath-miR831-3p	-1.52881	AT3G12190	2.5	0	0.0589863	0.753224	NA	0	0	0	0	0	2.10327
ath-miR5595a	-1.05443	AT2G23580	2.5	methyl esterase 4	0	1	NA	0	0	0	0	0	0
ath-miR161.2	-1.21504	AT1G63330	1	Pentatricopeptide repeat (PPR) superfamily protein	0	1	NA	0	0	0	0	0	0
ath-miR167b	-1.33394	AT5G41300	2.5	Receptor-like protein kinase-related family protein	0	1	NA	0	0	0	0	0	0
ath-miR5653	-1.44485	AT2G40220	2	Integrase-type DNA-binding superfamily protein	0	1	NA	0	0	0	0	0	0
ath-miR5653	-1.44485	AT1G48725	2.5	#N/A	0	1	NA	0	0	0	0	0	0
ath-miR5653	-1.44485	AT1G64160	2.5	Disease resistance-responsive (dirigent-like protein) family protein	0	1	NA	0	0	0	0	0	0
ath-miR159b-5p	-1.44947	AT3G22040	2.5	Domain of unknown function (DUF26)	0	1	NA	0	0	0	0	0	0
ath-miR156a-3p	-1.53394	AT1G33540	2.5	serine carboxypeptidase-like 18	0	NA	NA	0	0	0	0	0	0
ath-miR158a-5p	-1.64651	AT1G16120	2	wall associated kinase-like 1	0	1	NA	0	0	0	0	0	0
ath-miR158a-5p	-1.64651	AT1G19390	2.5	Wall-associated kinase family protein	0	1	NA	0	0	0	0	0	0
ath-miR157a-3p	-2.05224	AT1G55660	2.5	FBD, F-box and Leucine Rich Repeat domains containing protein	0	1	NA	0	0	0	0	0	0
ath-miR158a-5p	-1.64651	AT1G17910	2.5	Wall-associated kinase family protein	-0.0108667	0.949936	NA	0	1.03721	0	0	0	0
ath-miR831-3p	-1.52881	AT3G15050	2.5	IQ-domain 10	-0.0168051	0.964183	NA	0	2.07442	0	1.94579	0	0
ath-miR159b-5p	-1.44947	AT1G55800	2.5	Domain of unknown function (DUF2431)	-0.0260838	0.942673	NA	0	1.03721	2.22868	0	0.821667	2.10327
ath-miR5595a	-1.05443	AT2G23570	1	methyl esterase 19	-0.0291172	0.862983	NA	0	1.03721	0	0	0	0
ath-miR8180	-1.17324	AT3G55190	2.5	alpha/beta-Hydrolases superfamily protein	-0.0750587	0.809593	NA	0.980968	0	0	0	0	0
ath-miR156b-3p	-1.19469	AT5G57567	2.5	0	-0.0904809	0.816841	NA	2.9429	1.03721	1.11434	0.972895	1.64333	1.05164
ath-miR447b	-5.46804	AT5G60760	2	P-loop containing nucleoside triphosphate hydrolases superfamily protein	-0.0973271	0.818779	NA	4.90484	0	0	0.972895	2.465	0
ath-miR156c-3p	-1.62348	AT2G39410	2.5	alpha/beta-Hydrolases superfamily protein	-0.26099	0.465452	NA	2.9429	1.03721	0	0.972895	0	0
ath-miR161.1	-1.21503	AT1G63630	1.5	Tetratricopeptide repeat (TPR)-like superfamily protein	-0.286029	0.480645	NA	2.9429	0	1.11434	0.972895	0	0
ath-miR161.2	-1.21504	AT1G63630	1	Tetratricopeptide repeat (TPR)-like superfamily protein	-0.286029	0.480645	NA	2.9429	0	1.11434	0.972895	0	0
DE miRNAs and their predicted mRNA targets at 2 d time point
miRNA	miRNA log2FC	target	expectation value	description	mRNA log2FC	p value	q value	Control 2 d replicate 1	Control 2 d replicate 2	Control 2 d replicate 3	High light 2 d replicate 1	High light 2 d replicate 2	High light 2 d replicate 3
ath-miR395a	-1.44195	AT4G23990	2.5	cellulose synthase like G3	1.23322	9.00877e-10	1.44725e-07	109.188	120.557	72.4191	196.923	324.07	226.292
ath-miR168a-3p	-1.07404	AT3G07195	2.5	RPM1-interacting protein 4 (RIN4) family protein	1.10577	0.00755508	0.0738593	10.3989	9.3389	17.5207	9.33284	55.4914	33.6258
ath-miR858b	2.53665	AT1G66230	2	myb domain protein 20	-0.788863	0.00510509	0.0563889	60.3134	64.5233	68.9149	45.7309	19.9769	39.0786
ath-miR858a	1.65147	AT1G66230	2	myb domain protein 20	-0.788863	0.00510509	0.0563889	60.3134	64.5233	68.9149	45.7309	19.9769	39.0786
ath-miR156h	1.21218	AT1G53160	1.5	squamosa promoter binding protein-like 4	-0.770284	0.0411692	0.221065	34.3162	13.5839	32.7054	9.33284	11.0983	20.9025
ath-miR858b	2.53665	AT1G71030	2.5	MYB-like 2	-0.767689	6.58477e-05	0.00217743	388.917	239.415	460.212	192.256	227.515	200.846
ath-miR156h	1.21218	AT3G28860	2.5	ATP binding cassette subfamily B19	-0.679168	1.84462e-07	1.61454e-05	726.88	707.209	919.255	552.504	426.174	471.67
ath-miR395c	1.77803	AT5G10180	2	slufate transporter 2;1	-0.568681	0.00378806	0.0455308	540.741	330.257	373.776	252.92	296.324	271.733
ath-miR858a	1.65147	AT1G79650	2.5	Rad23 UV excision repair protein family	-0.39669	0.0409801	0.220563	71.7522	103.577	94.612	61.5967	65.4798	75.4308
ath-miR156h	1.21218	AT2G03750	2	P-loop containing nucleoside triphosphate hydrolases superfamily protein	-0.386486	0.00711427	0.0711989	341.083	365.915	427.506	358.381	234.174	266.28
ath-miR399a	1.49335	AT2G26900	2	Sodium Bile acid symporter family	0.223861	0.0474507	0.24052	812.151	707.209	676.301	942.617	755.793	867
ath-miR5595a	1.04792	AT4G34490	2.5	cyclase associated protein 1	0.294399	0.0578485	0.27042	367.08	294.6	336.398	419.978	376.232	430.773
ath-miR5595a	1.04792	AT2G23610	2	methyl esterase 3	0.361951	0.00332837	0.0413922	235.014	206.305	247.627	321.983	287.445	275.368
ath-miR399a	1.49335	AT2G33770	0	phosphate 2	0.387552	0.0412177	0.221176	515.784	396.479	414.658	546.904	712.509	496.207
ath-miR399a	1.49335	AT2G33770	0.5	phosphate 2	0.387552	0.0412177	0.221176	515.784	396.479	414.658	546.904	712.509	496.207
ath-miR399a	1.49335	AT2G33770	1	phosphate 2	0.387552	0.0412177	0.221176	515.784	396.479	414.658	546.904	712.509	496.207
ath-miR156h	1.21218	AT2G42200	1.5	squamosa promoter binding protein-like 9	0.569801	0.038149	0.210372	18.718	21.2248	15.1846	29.8651	34.4047	23.6289
ath-miR156h	1.21218	AT1G27360	1.5	squamosa promoter-like 11	0.646958	0.00500573	0.055757	35.3561	42.4495	50.2261	47.5975	87.6764	71.7956
ath-miR156h	1.21218	AT3G05165	2.5	Major facilitator superfamily protein	0.66632	0.00122097	0.0198219	99.8291	112.067	143.67	242.654	176.463	157.223
ath-miR172c	-1.92528	AT3G54990	1.5	Integrase-type DNA-binding superfamily protein	0.71146	0.0431977	0.228089	48.8747	45.8455	33.8734	90.5285	68.8093	75.4308
ath-miR156e	-1.79242	AT1G27360	1	squamosa promoter-like 11	0.646958	0.00500573	0.055757	35.3561	42.4495	50.2261	47.5975	87.6764	71.7956
ath-miR156e	-1.79242	AT1G71400	2.5	receptor like protein 12	0.5794	0.132107	0.424712	5.19943	11.8859	7.0083	14.9325	16.6474	9.99685
ath-miR156e	-1.79242	AT2G42200	1	squamosa promoter binding protein-like 9	0.569801	0.038149	0.210372	18.718	21.2248	15.1846	29.8651	34.4047	23.6289
ath-miR171b-3p	-1.36704	AT4G00150	1.5	GRAS family transcription factor	0.275935	0.16799	0.478146	60.3134	56.8824	50.2261	72.7961	56.6012	74.522
ath-miR160c-5p	-1.00759	AT4G30080	1.5	auxin response factor 16	0.241618	0.209873	0.532744	110.228	79.8051	91.1079	99.8614	99.8845	132.685
ath-miR156e	-1.79242	AT3G28690	1.5	Protein kinase superfamily protein	0.169576	0.194555	0.511627	169.501	147.724	153.015	164.258	204.208	162.676
ath-miR171b-3p	-1.36704	AT3G60630	1.5	GRAS family transcription factor	-0.179055	0.217592	0.541864	189.259	160.459	179.88	138.126	146.497	179.035
ath-miR166g	-1.90661	AT2G34710	1	Homeobox-leucine zipper family protein / lipid-binding START domain-containing protein	-0.187158	0.182206	0.496813	203.818	207.154	202.073	192.256	174.243	169.946
ath-miR167c-5p	-1.27468	AT1G30330	2	auxin response factor 6	-0.213036	0.0909413	0.348468	195.499	168.949	178.712	173.591	152.046	139.956
ath-miR172c	-1.92528	AT2G39250	2	Integrase-type DNA-binding superfamily protein	-0.344286	0.0747632	0.311723	244.373	230.926	241.786	230.521	156.486	169.946
ath-miR156e	-1.79242	AT3G15270	2	squamosa promoter binding protein-like 5	-0.49282	0.188862	0.505529	23.9174	22.0738	11.6805	8.39956	12.2081	17.2673
ath-miR172c	-1.92528	AT5G65790	2	myb domain protein 68	-0.499358	0.2293	0.556037	2.07977	9.3389	3.50415	0	4.43931	0
ath-miR395a	-1.44195	AT5G10180	1.5	slufate transporter 2;1	-0.568681	0.00378806	0.0455308	540.741	330.257	373.776	252.92	296.324	271.733
ath-miR395b	-3.18442	AT5G10180	2	slufate transporter 2;1	-0.568681	0.00378806	0.0455308	540.741	330.257	373.776	252.92	296.324	271.733
ath-miR861-3p	-1.21134	AT1G71990	2	fucosyltransferase 13	-0.719288	0.0264494	0.168007	17.6781	31.4127	30.3693	19.599	13.3179	11.8145
ath-miR156e	-1.79242	AT1G53160	1	squamosa promoter binding protein-like 4	-0.770284	0.0411692	0.221065	34.3162	13.5839	32.7054	9.33284	11.0983	20.9025
ath-miR156e	-1.79242	AT2G33810	0.5	squamosa promoter binding protein-like 3	-0.838662	0.0130473	0.105868	29.1168	38.2046	22.1929	14.9325	19.9769	10.9057
ath-miR825	-1.10801	AT2G41870	2.5	Remorin family protein	-0.851964	0.000141196	0.00384263	164.302	142.63	224.266	85.8621	112.093	85.4276
ath-miR5595a	1.04792	AT4G37150	1	methyl esterase 9	1.03249	0.00982218	0.0881277	12.4786	18.6778	3.50415	27.0652	36.6243	27.2641
ath-miR858b	2.53665	AT1G06180	2	myb domain protein 13	1.13735	7.14062e-05	0.00230459	14.5584	23.7717	12.8485	46.6642	36.6243	44.5314
ath-miR858a	1.65147	AT1G06180	1	myb domain protein 13	1.13735	7.14062e-05	0.00230459	14.5584	23.7717	12.8485	46.6642	36.6243	44.5314
ath-miR858b	2.53665	AT3G62610	2.5	myb domain protein 11	1.19564	0.00914283	0.0841095	0	7.64092	0	8.39956	21.0867	10.9057
ath-miR858a	1.65147	AT3G62610	2	myb domain protein 11	1.19564	0.00914283	0.0841095	0	7.64092	0	8.39956	21.0867	10.9057
ath-miR825	-1.10801	AT4G07995	2.5	#N/A	-1.73792	0.000109218	0.00312651	12.4786	11.8859	4.6722	1.86657	0	0
ath-miR858a	1.65147	AT5G55020	2.5	myb domain protein 120	-0.835516	0.0611375	0.279014	6.23932	6.79193	2.3361	2.79985	1.10983	0
ath-miR156h	1.21218	AT4G27260	2.5	Auxin-responsive GH3 family protein	-0.378675	0.0887536	0.343821	195.499	146.026	128.485	145.592	127.63	82.7012
ath-miR858b	2.53665	AT3G11440	2.5	myb domain protein 65	-0.407203	0.0983805	0.36324	38.4758	44.9965	38.5456	32.6649	35.5145	22.7201
ath-miR858a	1.65147	AT3G11440	1.5	myb domain protein 65	-0.407203	0.0983805	0.36324	38.4758	44.9965	38.5456	32.6649	35.5145	22.7201
ath-miR156h	1.21218	AT2G28605	1.5	Photosystem II reaction center PsbP family protein	0.267819	0.10468	0.376724	174.701	129.896	213.753	209.989	184.231	227.201
ath-miR156h	1.21218	AT1G49310	2.5	0	-0.729116	0.115156	0.396814	12.4786	3.39596	1.16805	1.86657	2.21966	1.81761
ath-miR858b	2.53665	AT5G49330	2	myb domain protein 111	0.557414	0.137493	0.433728	7.2792	17.8288	7.0083	18.6657	19.9769	14.5409
ath-miR858a	1.65147	AT5G49330	2	myb domain protein 111	0.557414	0.137493	0.433728	7.2792	17.8288	7.0083	18.6657	19.9769	14.5409
ath-miR866-3p	1.5294	AT2G41540	2.5	6-phosphogluconate dehydrogenase family protein	-0.22327	0.165699	0.474714	144.544	180.835	151.846	147.459	140.948	119.962
ath-miR166d	4.53597	AT2G34710	1	Homeobox-leucine zipper family protein / lipid-binding START domain-containing protein	-0.187158	0.182206	0.496813	203.818	207.154	202.073	192.256	174.243	169.946
ath-miR156h	1.21218	AT3G15270	2.5	squamosa promoter binding protein-like 5	-0.49282	0.188862	0.505529	23.9174	22.0738	11.6805	8.39956	12.2081	17.2673
ath-miR156h	1.21218	AT3G28690	2	Protein kinase superfamily protein	0.169576	0.194555	0.511627	169.501	147.724	153.015	164.258	204.208	162.676
ath-miR5595a	1.04792	AT5G18960	2.5	FAR1-related sequence 12	-0.220022	0.203122	0.524231	121.667	114.614	150.678	102.661	122.081	104.513
ath-miR157b-3p	2.131	AT2G43710	2.5	Plant stearoyl-acyl-carrier-protein desaturase family protein	0.124053	0.222452	0.54791	1259.3	1105.39	1166.88	1468.99	1183.08	1193.26
ath-miR849	1.34224	AT3G22760	2.5	Tesmin/TSO1-like CXC domain-containing protein	0.243475	0.251593	0.581975	54.0741	65.3723	75.9232	73.7294	72.1388	86.3364
ath-miR391-3p	1.12458	AT5G19690	2.5	staurosporin and temperature sensitive 3-like A	0.130309	0.254701	0.58566	407.635	384.593	367.936	391.979	389.549	487.119
ath-miR858b	2.53665	AT2G47460	2	myb domain protein 12	0.509551	0.263252	0.593954	4.15954	8.48991	0	6.53299	14.4278	4.54402
ath-miR858a	1.65147	AT2G47460	2	myb domain protein 12	0.509551	0.263252	0.593954	4.15954	8.48991	0	6.53299	14.4278	4.54402
ath-miR398b-5p	1.88157	AT1G78050	2.5	phosphoglycerate/bisphosphoglycerate mutase	0.378008	0.264243	0.594706	10.3989	21.2248	17.5207	19.599	26.6359	21.8113
ath-miR398c-5p	1.31175	AT1G78050	2.5	phosphoglycerate/bisphosphoglycerate mutase	0.378008	0.264243	0.594706	10.3989	21.2248	17.5207	19.599	26.6359	21.8113
ath-miR156h	1.21218	AT5G43270	1.5	squamosa promoter binding protein-like 2	-0.20801	0.271502	0.600785	186.14	188.476	176.376	164.258	145.387	163.585
ath-miR866-3p	1.5294	AT1G20230	2.5	Pentatricopeptide repeat (PPR) superfamily protein	-0.359432	0.311759	0.638802	13.5185	24.6207	11.6805	8.39956	16.6474	12.7233
ath-miR398b-5p	1.88157	AT2G04070	2	MATE efflux family protein	0.448858	0.333204	0.657218	3.11966	9.3389	0	4.66642	14.4278	4.54402
ath-miR398c-5p	1.31175	AT2G04070	2	MATE efflux family protein	0.448858	0.333204	0.657218	3.11966	9.3389	0	4.66642	14.4278	4.54402
ath-miR398b-5p	1.88157	AT2G04090	2.5	MATE efflux family protein	-0.404143	0.334196	0.657806	1.03989	8.48991	0	0	1.10983	2.72641
ath-miR398c-5p	1.31175	AT2G04090	2.5	MATE efflux family protein	-0.404143	0.334196	0.657806	1.03989	8.48991	0	0	1.10983	2.72641
ath-miR156h	1.21218	AT3G51910	2.5	heat shock transcription factor A7A	-0.364985	0.343447	0.665419	11.4387	33.1106	10.5124	15.8658	13.3179	11.8145
ath-miR828	4.39553	AT3G07040	2.5	NB-ARC domain-containing disease resistance protein	0.183651	0.363328	0.682144	93.5898	73.0132	73.5871	70.9296	97.6648	105.421
ath-miR866-3p	1.5294	AT4G21400	2	cysteine-rich RLK (RECEPTOR-like protein kinase) 28	0.325565	0.382228	0.696004	8.31909	23.7717	5.84025	13.9993	18.8671	19.0849
ath-miR166d	4.53597	AT1G30490	1	Homeobox-leucine zipper family protein / lipid-binding START domain-containing protein	-0.117479	0.385812	0.698794	193.419	190.174	161.191	163.325	182.012	158.132
ath-miR395c	1.77803	AT5G43780	2	Pseudouridine synthase/archaeosine transglycosylase-like family protein	-0.205069	0.403225	0.711843	219.416	163.855	162.359	90.5285	241.942	136.321
ath-miR866-3p	1.5294	AT3G53720	2.5	cation/H+ exchanger 20	-0.150398	0.410033	0.716376	125.826	81.5031	123.813	82.129	103.214	109.057
ath-miR858a	1.65147	AT5G26660	2.5	myb domain protein 86	0.285863	0.416515	0.721894	12.4786	22.9228	12.8485	12.1327	27.7457	22.7201
ath-miR398b-5p	1.88157	AT2G04050	2.5	MATE efflux family protein	0.343458	0.452513	0.745577	5.19943	10.1879	0	15.8658	6.65897	2.72641
ath-miR398c-5p	1.31175	AT2G04050	2.5	MATE efflux family protein	0.343458	0.452513	0.745577	5.19943	10.1879	0	15.8658	6.65897	2.72641
ath-miR858a	1.65147	AT4G05100	2.5	myb domain protein 74	0.308912	0.497868	0.773401	4.15954	4.24495	2.3361	7.46627	5.54914	2.72641
ath-miR5595a	1.04792	AT2G23550	2.5	methyl esterase 6	0.302788	0.514466	0.783288	2.07977	8.48991	0	3.73314	8.87862	4.54402
ath-miR398b-5p	1.88157	AT2G04100	2.5	MATE efflux family protein	0.219294	0.524217	0.790412	14.5584	12.7349	7.0083	13.9993	13.3179	14.5409
ath-miR398c-5p	1.31175	AT2G04100	2.5	MATE efflux family protein	0.219294	0.524217	0.790412	14.5584	12.7349	7.0083	13.9993	13.3179	14.5409
ath-miR858b	2.53665	AT3G08500	1.5	myb domain protein 83	-0.288679	0.534068	0.795939	4.15954	8.48991	0	4.66642	3.32948	0.908805
ath-miR858a	1.65147	AT3G08500	1.5	myb domain protein 83	-0.288679	0.534068	0.795939	4.15954	8.48991	0	4.66642	3.32948	0.908805
ath-miR858a	1.65147	AT5G60890	2.5	myb domain protein 34	-0.143239	0.575044	0.820026	83.1909	92.54	95.7801	125.993	64.37	52.7107
ath-miR395c	1.77803	AT2G28780	1.5	0	0.240046	0.583723	0.824042	19.7578	12.7349	4.6722	22.3988	16.6474	8.17924
ath-miR166d	4.53597	AT4G03250	2.5	Homeodomain-like superfamily protein	-0.117844	0.583933	0.824083	81.1111	54.3354	47.89	55.997	56.6012	55.4371
ath-miR5595a	1.04792	AT2G23560	1	methyl esterase 7	0.190478	0.592244	0.829511	13.5185	22.0738	24.529	32.6649	13.3179	23.6289
ath-miR866-3p	1.5294	AT2G22070	1.5	pentatricopeptide (PPR) repeat-containing protein	-0.22508	0.601099	0.834291	2.07977	12.7349	4.6722	4.66642	6.65897	4.54402
ath-miR156h	1.21218	AT3G57920	1.5	squamosa promoter binding protein-like 15	-0.233789	0.606144	0.836315	6.23932	13.5839	4.6722	7.46627	4.43931	7.27044
ath-miR399a	1.49335	AT1G73450	2.5	Protein kinase superfamily protein	0.0876503	0.616604	0.842771	93.5898	84.8991	85.2676	85.8621	96.555	98.1509
ath-miR858a	1.65147	AT3G46130	2.5	myb domain protein 48	0.0973387	0.653833	0.861972	73.8319	47.5435	59.5705	78.3958	48.8324	64.5251
ath-miR395c	1.77803	AT5G13630	2.5	magnesium-chelatase subunit chlH, chloroplast, putative / Mg-protoporphyrin IX chelatase, putative (CHLH)	0.0819863	0.682413	0.876562	24939.6	16670.8	25316.3	23498.2	21231	26162.7
ath-miR828	4.39553	AT1G74260	2.5	purine biosynthesis 4	-0.0644635	0.69633	0.884882	363.96	445.72	515.11	497.44	341.827	422.594
ath-miR828	4.39553	AT5G52600	2	myb domain protein 82	-0.164953	0.717256	0.894827	3.11966	11.0369	8.17635	6.53299	8.87862	3.63522
ath-miR858b	2.53665	AT3G61250	2.5	myb domain protein 17	0.122226	0.720846	0.896354	18.718	23.7717	14.0166	22.3988	26.6359	14.5409
ath-miR858a	1.65147	AT3G61250	2.5	myb domain protein 17	0.122226	0.720846	0.896354	18.718	23.7717	14.0166	22.3988	26.6359	14.5409
ath-miR156h	1.21218	AT5G42040	2.5	regulatory particle non-ATPase 12B	-0.159772	0.728471	0.899474	8.31909	3.39596	7.0083	2.79985	1.10983	10.9057
ath-miR156h	1.21218	AT1G69170	1.5	Squamosa promoter-binding protein-like (SBP domain) transcription factor family protein	0.0922454	0.729619	0.899829	25.9972	42.4495	38.5456	26.1319	48.8324	40.8962
ath-miR858b	2.53665	AT3G49690	2.5	myb domain protein 84	-0.157935	0.733864	0.901141	2.07977	5.09395	1.16805	0.933284	2.21966	3.63522
ath-miR858a	1.65147	AT3G49690	2.5	myb domain protein 84	-0.157935	0.733864	0.901141	2.07977	5.09395	1.16805	0.933284	2.21966	3.63522
ath-miR156h	1.21218	AT2G43140	2	basic helix-loop-helix (bHLH) DNA-binding superfamily protein	-0.140056	0.762692	0.912181	4.15954	13.5839	0	8.39956	4.43931	2.72641
ath-miR866-3p	1.5294	AT3G05380	2.5	DIRP ;Myb-like DNA-binding domain	0.0420279	0.8129	0.931741	69.6724	89.1441	79.4274	68.1297	99.8845	79.9748
ath-miR858b	2.53665	AT4G09460	2.5	myb domain protein 6	0.0216007	0.923318	0.97322	48.8747	47.5435	57.2344	59.7302	51.0521	44.5314
ath-miR858a	1.65147	AT4G09460	2.5	myb domain protein 6	0.0216007	0.923318	0.97322	48.8747	47.5435	57.2344	59.7302	51.0521	44.5314
ath-miR156h	1.21218	AT1G27370	1.5	squamosa promoter binding protein-like 10	0.00241414	0.990382	0.996071	69.6724	101.03	75.9232	81.1957	97.6648	70.8868
ath-miR156h	1.21218	AT1G26890	2	FBD, F-box and Leucine Rich Repeat domains containing protein	-0.81457	0.0489685	NA	2.07977	11.8859	0	0	0	0.908805
ath-miR157b-3p	2.131	AT2G44220	2.5	Protein of Unknown Function (DUF239)	-0.616708	0.124167	NA	2.07977	9.3389	2.3361	1.86657	1.10983	0.908805
ath-miR858b	2.53665	AT1G79180	2	myb domain protein 63	-0.588018	0.161982	NA	3.11966	5.09395	1.16805	0	1.10983	0.908805
ath-miR858a	1.65147	AT1G79180	2	myb domain protein 63	-0.588018	0.161982	NA	3.11966	5.09395	1.16805	0	1.10983	0.908805
ath-miR156h	1.21218	AT1G22000	2	FBD, F-box and Leucine Rich Repeat domains containing protein	-0.542101	0.0771975	NA	2.07977	4.24495	2.3361	0	0	0
ath-miR858b	2.53665	AT5G23000	2.5	myb domain protein 37	-0.35895	0.290471	NA	1.03989	5.94294	0	0.933284	0	0
ath-miR858a	1.65147	AT5G23000	2.5	myb domain protein 37	-0.35895	0.290471	NA	1.03989	5.94294	0	0.933284	0	0
ath-miR858b	2.53665	AT3G24310	2.5	myb domain protein 305	-0.229987	0.295955	NA	1.03989	5.09395	0	0	0	0
ath-miR858a	1.65147	AT3G24310	2	myb domain protein 305	-0.229987	0.295955	NA	1.03989	5.09395	0	0	0	0
ath-miR858a	1.65147	AT4G22680	2.5	myb domain protein 85	-0.21732	0.603874	NA	2.07977	5.94294	0	1.86657	3.32948	0
ath-miR398b-5p	1.88157	AT5G37910	1.5	Protein with RING/U-box and TRAF-like domains	-0.21647	0.176171	NA	2.07977	6.79193	0	0	0	0
ath-miR398c-5p	1.31175	AT5G37910	1.5	Protein with RING/U-box and TRAF-like domains	-0.21647	0.176171	NA	2.07977	6.79193	0	0	0	0
ath-miR858b	2.53665	AT2G26950	2	myb domain protein 104	-0.159978	0.33268	NA	0	5.09395	1.16805	0	0	0
ath-miR858a	1.65147	AT2G26950	1	myb domain protein 104	-0.159978	0.33268	NA	0	5.09395	1.16805	0	0	0
ath-miR5595a	1.04792	AT2G23570	1	methyl esterase 19	-0.154923	0.360044	NA	1.03989	5.09395	0	0	0	0
ath-miR156h	1.21218	AT3G58150	2.5	Optic atrophy 3 protein (OPA3)	-0.147778	0.694152	NA	0	5.94294	1.16805	1.86657	3.32948	0
ath-miR858b	2.53665	AT5G35550	1.5	Duplicated homeodomain-like superfamily protein	-0.136059	0.39224	NA	0	4.24495	0	0	0	0
ath-miR858a	1.65147	AT5G35550	1.5	Duplicated homeodomain-like superfamily protein	-0.136059	0.39224	NA	0	4.24495	0	0	0	0
ath-miR395c	1.77803	AT1G50930	2.5	0	-0.134267	0.53238	NA	0	2.54697	0	0	0	0
ath-miR157b-3p	2.131	AT1G55660	2.5	FBD, F-box and Leucine Rich Repeat domains containing protein	-0.127243	0.605283	NA	1.03989	2.54697	0	0.933284	0	0
ath-miR858b	2.53665	AT5G56110	2.5	myb domain protein 103	-0.116916	0.461941	NA	1.03989	2.54697	0	0	0	0
ath-miR858a	1.65147	AT5G52260	2.5	myb domain protein 19	-0.104032	NA	NA	0	5.09395	0	0	0	0
ath-miR858a	1.65147	AT2G26960	2.5	myb domain protein 81	-0.101417	0.52467	NA	1.03989	2.54697	0	0	0	0
ath-miR858b	2.53665	AT4G12350	2	myb domain protein 42	-0.0800557	0.84389	NA	1.03989	2.54697	0	0	1.10983	1.81761
ath-miR858a	1.65147	AT4G12350	2	myb domain protein 42	-0.0800557	0.84389	NA	1.03989	2.54697	0	0	1.10983	1.81761
ath-miR5595a	1.04792	AT2G23580	2.5	methyl esterase 4	-0.0694087	0.737173	NA	1.03989	1.69798	1.16805	0	2.21966	0
ath-miR828	4.39553	AT1G66370	2	myb domain protein 113	-0.0672624	0.673195	NA	0	3.39596	0	0	1.10983	0
ath-miR858a	1.65147	AT1G34670	2.5	myb domain protein 93	-0.0438292	0.898601	NA	1.03989	5.94294	1.16805	0.933284	0	6.36163
ath-miR858b	2.53665	AT5G14340	2.5	myb domain protein 40	0	1	NA	0	0	0	0	0	0
ath-miR858a	1.65147	AT5G14340	1.5	myb domain protein 40	0	1	NA	0	0	0	0	0	0
ath-miR156h	1.21218	AT5G50570	1.5	Squamosa promoter-binding protein-like (SBP domain) transcription factor family protein	#VALUE!	NA	NA	0	0	0	0	0	0
ath-miR156h	1.21218	AT5G50670	1.5	Squamosa promoter-binding protein-like (SBP domain) transcription factor family protein	#VALUE!	NA	NA	0	0	0	0	0	0
ath-miR172c	-1.92528	AT3G47360	2	hydroxysteroid dehydrogenase 3	-0.415686	0.270649	0.600521	17.6781	13.5839	10.5124	10.2661	6.65897	11.8145
ath-miR156e	-1.79242	AT5G43270	1	squamosa promoter binding protein-like 2	-0.20801	0.271502	0.600785	186.14	188.476	176.376	164.258	145.387	163.585
ath-miR156e	-1.79242	AT4G24270	2.5	EMBRYO DEFECTIVE 140	-0.189496	0.274671	0.603968	91.51	126.5	82.9315	104.528	82.1272	78.1572
ath-miR825	-1.10801	AT5G65410	2.5	homeobox protein 25	0.20878	0.28698	0.616242	107.108	109.52	93.444	152.125	110.983	98.1509
ath-miR160c-5p	-1.00759	AT1G77850	0.5	auxin response factor 17	-0.194075	0.305867	0.633233	108.148	89.993	85.2676	95.195	79.9076	70.8868
ath-miR825	-1.10801	AT4G03240	2.5	frataxin homolog	-0.225539	0.316349	0.642807	50.9544	59.4294	53.7303	35.4648	64.37	40.8962
ath-miR156e	-1.79242	AT3G51910	2	heat shock transcription factor A7A	-0.364985	0.343447	0.665419	11.4387	33.1106	10.5124	15.8658	13.3179	11.8145
ath-miR166g	-1.90661	AT1G30490	1	Homeobox-leucine zipper family protein / lipid-binding START domain-containing protein	-0.117479	0.385812	0.698794	193.419	190.174	161.191	163.325	182.012	158.132
ath-miR172c	-1.92528	AT2G32770	2.5	purple acid phosphatase 13	-0.330497	0.398986	0.708952	6.23932	16.1308	14.0166	10.2661	6.65897	9.99685
ath-miR395a	-1.44195	AT5G43780	1.5	Pseudouridine synthase/archaeosine transglycosylase-like family protein	-0.205069	0.403225	0.711843	219.416	163.855	162.359	90.5285	241.942	136.321
ath-miR395b	-3.18442	AT5G43780	2	Pseudouridine synthase/archaeosine transglycosylase-like family protein	-0.205069	0.403225	0.711843	219.416	163.855	162.359	90.5285	241.942	136.321
ath-miR156e	-1.79242	AT3G17330	2.5	evolutionarily conserved C-terminal region 6	-0.0811938	0.574693	0.819924	219.416	194.419	224.266	227.721	195.33	177.217
ath-miR395a	-1.44195	AT2G28780	1.5	0	0.240046	0.583723	0.824042	19.7578	12.7349	4.6722	22.3988	16.6474	8.17924
ath-miR395b	-3.18442	AT2G28780	1.5	0	0.240046	0.583723	0.824042	19.7578	12.7349	4.6722	22.3988	16.6474	8.17924
ath-miR166g	-1.90661	AT4G03250	2.5	Homeodomain-like superfamily protein	-0.117844	0.583933	0.824083	81.1111	54.3354	47.89	55.997	56.6012	55.4371
ath-miR156e	-1.79242	AT3G57920	1	squamosa promoter binding protein-like 15	-0.233789	0.606144	0.836315	6.23932	13.5839	4.6722	7.46627	4.43931	7.27044
ath-miR172c	-1.92528	AT5G60120	0.5	target of early activation tagged (EAT) 2	0.0805885	0.643129	0.856444	115.427	87.4461	92.2759	105.461	106.543	99.9685
ath-miR861-3p	-1.21134	AT3G59360	2.5	UDP-galactose transporter 6	-0.0596488	0.648338	0.859583	172.621	163.006	197.4	186.657	163.145	158.132
ath-miR156e	-1.79242	AT5G03140	2.5	Concanavalin A-like lectin protein kinase family protein	-0.0830463	0.659477	0.864991	188.219	156.214	160.023	129.726	193.11	152.679
ath-miR172c	-1.92528	AT4G36920	0.5	Integrase-type DNA-binding superfamily protein	0.0794732	0.67453	0.872771	86.3106	67.0703	71.251	71.8629	108.763	59.0723
ath-miR160c-5p	-1.00759	AT2G28350	1	auxin response factor 10	0.0859823	0.67844	0.874171	101.909	112.067	105.124	119.46	112.093	108.148
ath-miR395a	-1.44195	AT5G13630	2	magnesium-chelatase subunit chlH, chloroplast, putative / Mg-protoporphyrin IX chelatase, putative (CHLH)	0.0819863	0.682413	0.876562	24939.6	16670.8	25316.3	23498.2	21231	26162.7
ath-miR395b	-3.18442	AT5G13630	2.5	magnesium-chelatase subunit chlH, chloroplast, putative / Mg-protoporphyrin IX chelatase, putative (CHLH)	0.0819863	0.682413	0.876562	24939.6	16670.8	25316.3	23498.2	21231	26162.7
ath-miR156e	-1.79242	AT3G06250	2.5	FAR1-related sequence 7	0.0677831	0.705681	0.889099	88.3903	132.443	89.9398	110.128	85.4567	131.777
ath-miR172c	-1.92528	AT5G67180	0.5	target of early activation tagged (EAT) 3	-0.0899155	0.718065	0.895325	55.114	70.4662	42.0498	32.6649	71.029	55.4371
ath-miR171b-3p	-1.36704	AT2G45160	1.5	GRAS family transcription factor	0.0516239	0.725354	0.898585	264.131	207.154	244.122	247.32	247.492	244.468
ath-miR156e	-1.79242	AT1G69170	1	Squamosa promoter-binding protein-like (SBP domain) transcription factor family protein	0.0922454	0.729619	0.899829	25.9972	42.4495	38.5456	26.1319	48.8324	40.8962
ath-miR167c-5p	-1.27468	AT5G37020	2	auxin response factor 8	0.0331827	0.808955	0.93031	252.692	210.55	204.409	215.589	229.734	237.198
ath-miR172c	-1.92528	AT2G28550	0.5	related to AP2.7	0.0478945	0.810903	0.931068	349.402	265.734	411.154	365.847	384	309.902
ath-miR156e	-1.79242	AT1G27370	1	squamosa promoter binding protein-like 10	0.00241414	0.990382	0.996071	69.6724	101.03	75.9232	81.1957	97.6648	70.8868
ath-miR156e	-1.79242	AT5G50570	1	Squamosa promoter-binding protein-like (SBP domain) transcription factor family protein	#VALUE!	NA	NA	0	0	0	0	0	0
ath-miR156e	-1.79242	AT5G50670	1	Squamosa promoter-binding protein-like (SBP domain) transcription factor family protein	#VALUE!	NA	NA	0	0	0	0	0	0
ath-miR861-3p	-1.21134	AT1G15680	2.5	F-box family protein	-0.0433336	0.834617	NA	1.03989	0.848991	0	0	0	0.908805
ath-miR395a	-1.44195	AT1G50930	2	0	-0.134267	0.53238	NA	0	2.54697	0	0	0	0
ath-miR395b	-3.18442	AT1G50930	2.5	0	-0.134267	0.53238	NA	0	2.54697	0	0	0	0
ath-miR171b-3p	-1.36704	AT3G47170	1.5	HXXXD-type acyl-transferase family protein	-0.255327	0.323278	NA	0	7.64092	0	0	0	0.908805

## Sheet: S9
Table S9. NcRNA targets of all DE miRNAs at three time points predicted using psRNATarget Analysis Server. N/A = No significant fold change.
DE miRNAs and their predicted non-coding RNA targets at 3 h time point
miRNA	miRNA log2FC	target	expectation	description	mRNA log2FC	p value	q value	Control 3 h replicate 1	Control 3 h replicate 2	Control 3 h replicate 3	High light 3 h replicate 1	High light 3 h replicate 2	High light 3 h replicate 3
ath-miR172b-3p	1.31839	AT3G08845	0.5	lncRNA	-0.280993	0.211123	NA	1.20087	0	6.46034	1.05567	0	0
ath-miR854b	-1.48528	AT4G04535	1.5	lncRNA	-0.145294	0.372521	NA	1.20087	0	3.69162	0	0	0
ath-miR854e	-1.94316	AT4G04535	1.5	lncRNA	-0.145294	0.372521	NA	1.20087	0	3.69162	0	0	0
ath-miR447b	-6.01007	AT5G05905	2	lncRNA	-0.0309979	0.845351	NA	0	0	0.922906	0	0	0
DE miRNAs and their predicted non-coding RNA targets at 6 h time point
miRNA	miRNA log2FC	target	expectation	description	mRNA log2FC	p value	q value	Control 6 h replicate 1	Control 6 h replicate 2	Control 6 h replicate 3	High light 6 h replicate 1	High light 6 h replicate 2	High light 6 h replicate 3
ath-miR172b-3p	-1.63856	AT3G08845	0.5	lncRNA	0	1	NA	0	0	0	0	0	0
ath-miR163	1.57866	ATCG01260	2	tRNA-Leu	0	1	NA	0	0	0	0	0	0
ath-miR163	1.57866	ATCG00880	2	tRNA-Leu	0.0251379	0.874315	NA	0	0	0	0	0.821667	0
ath-miR173-5p	-1.16785	AT2G27400	2	trans-acting siRNA1A	0.475246	0.0315339	0.115201	86.3252	70.5304	60.1743	117.72	101.887	85.1826
ath-miR173-5p	-1.16785	AT2G39675	2	trans-acting siRNA1C	0.816192	3.89933e-05	0.000482989	102.021	71.5677	74.6606	169.284	142.97	133.558
ath-miR173-5p	-1.16785	AT2G39681	2	trans-acting siRNA2	0.743421	0.000398931	0.00345752	97.1159	93.3491	95.8331	185.823	138.04	164.055
ath-miR158a-5p	-1.64651	AT2G08255	2.5	lncRNA	-0.150878	0.573116	NA	2.9429	1.03721	0	0	1.64333	0
ath-miR8180	-1.17324	AT3G08825	1	lncRNA	0	1	NA	0	0	0	0	0	0
ath-miR447b	-5.46804	AT5G05905	2	lncRNA	0	1	NA	0	0	0	0	0	0
ath-miR5653	-1.44485	AT1G06633	2	lncRNA	0	1	NA	0	0	0	0	0	0
DE miRNAs and their predicted non-coding RNA targets at 2 d time point
miRNA	miRNA log2FC	target	expectation	description	mRNA log2FC	p value	q value	Control 2 d replicate 1	Control 2 d replicate 2	Control 2 d replicate 3	High light 2 d replicate 1	High light 2 d replicate 2	High light 2 d replicate 3
ath-miR172c	-1.92528	AT3G08845	0.5	lncRNA	-0.179447	0.423144	NA	1.03989	1.69798	1.16805	0	0	0
ath-miR828	4.39553	AT3G25795	0.5	trans acting siRNA 4	1.71476	5.24886e-05	0.00182245	0	2.54697	0	8.39956	31.0752	4.54402
ath-miR156h	1.21218	AT1G05793	1.5	lncRNA	-0.0302893	0.848843	NA	0	0.848991	0	0	0	0
ath-miR156h	1.21218	AT1G09577	2	lncRNA	-0.0571339	0.719328	NA	0	1.69798	0	0	0	0
ath-miR156h	1.21218	AT1G05797	2.5	lncRNA	#VALUE!	NA	NA	0	0	0	0	0	0

## Sheet: S10
Table S10. List of targets of DE miRNAs found to be consistently present throughout the course of high light treatment and a venn diagram depicting the overlap of all the targets.
Genes persistently observed at 3 h, 6 h and 2 d	Description
AT3G47360	HYDROXYSTEROID DEHYDROGENASE 3
AT3G15270	squamosa promoter binding protein-like 5
AT2G26900	bile acid:sodium symporter family protein 2
AT2G42200	SQUAMOSA PROMOTER BINDING PROTEIN-LIKE 9
AT2G33770	UBIQUITIN-CONJUGATING ENZYME 24
AT1G53160	FLORAL TRANSITION AT THE MERISTEM6
AT3G54990	SCHLAFMUTZE
AT5G67180	target of early activation tagged (EAT) 3
AT1G27360	squamosa promoter-like 11
AT2G28780	P-hydroxybenzoic acid efflux pump subunit
AT4G36920	APETALA 2
AT5G65790	MYB DOMAIN PROTEIN 68
AT1G27370	squamosa promoter binding protein-like 10
AT4G03250	Homeodomain-like superfamily protein
AT5G10180	ARABIDOPSIS SULFATE TRANSPORTER 68
AT2G39250	SCHNARCHZAPFEN
AT2G34710	PHABULOSA, PHABULOSA 1D
AT5G13630	ABA-BINDING PROTEIN
AT5G43780	sulfate adenylyltransferase
AT2G32770	PURPLE ACID PHOSPHATASE 13
AT5G60120	target of early activation tagged (EAT) 2
AT2G28550	related to AP2.7
AT1G30490	PHAVOLUTA
AT1G69170	SQUAMOSA PROMOTER BINDING PROTEIN (SBP)-DOMAIN TRANSCRIPTION FACTOR 6
AT1G73450	PLANT-SPECIFIC DUAL-SPECIFICITY TYROSINE PHOSPHORYLATION-REGULATED KINASE 2B
AT5G43270	squamosa promoter binding protein-like 2
AT3G57920	squamosa promoter binding protein-like 15
AT1G50930	Vascular-related unknown protein 2
AT5G50570	SQUAMOSA PROMOTER-BINDING PROTEIN LIKE 13
AT5G50670	SQUAMOSA PROMOTER-BINDING PROTEIN LIKE 13
